# Supplementary material for: Stalling of the endometrial decidual reaction determines the recurrence risk of miscarriage
Source: Sci Adv. 2025 Jun 25;11(26):eadv1988. doi: 10.1126/sciadv.adv1988 (PMC12189951; doi:10.1126/sciadv.adv1988)
Supplement: Supplementary file 2 — Data files S1 and S2 [file sciadv.adv1988_data_files_s1_and_s2.zip]

Archive with 2 entries (2 files):
- adv1988_data_s1.xlsx
- adv1988_data_s2.xlsx
