# Supplementary material for: Stalling of the endometrial decidual reaction determines the recurrence risk of miscarriage
Source: Sci Adv. 2025 Jun 25;11(26):eadv1988. doi: 10.1126/sciadv.adv1988 (PMC12189951; doi:10.1126/sciadv.adv1988)
Supplement: Supplementary file 2 — Data files S1 and S2 [file sciadv.adv1988_data_files_s1_and_s2.zip › adv1988_data_s1.xlsx]

## Sheet: Contents
Supplementary Data 2 - CONTENTS
Tab	Associated Figure	Description	Associated GEO Submission
DEG (RNA-seq)	Fig. 1A	Average gene expression in paired endometrial samples (bulk RNA Seq)	GSE245963
scRNA-seq (cell types)	Fig. 1D	Average gene expression for each endometrial cell type (scRNA-seq)	GSE247962
scRNA-seq (PLA2G2A vs DIO2)	Fig. 1E	Differential gene expression: DIO2+ vs PLA2G2A+ stromal subsets (scRNA-seq)	GSE247962
scRNA-seq (lymphoid)	Fig. 2F	Average gene expression for lymphoid subsets (scRNA-seq)	GSE247962
scRNA-seq (uNK subsets)	Fig. 2F	Differential gene expression: p-uNK, uNK1, uNK2 or uNK3 cells (scRNA-seq)	GSE247962
scRNA-seq (ITGAD vs CD160)	Fig. 2H	Differentially gene expression: CD160+ vs ITGAD+ uNK cells (scRNA-seq)	GSE247962
R_L interactions	Fig. 3I & Fig. S4	Trophectoderm-endometrium receptor-ligand interactions	GSE247962 & E-MATB-3929

## Sheet: DEG (RNA-seq)
									Patient 1		Patient 2		Patient 3		Patient 4		Patient 5		Patient 6
									SCARA5/DIO2 (<25th %ile)	SCARA5/DIO2 (≥25th %ile)	SCARA5/DIO2 (≥25th %ile)	SCARA5/DIO2 (<25th %ile)	SCARA5/DIO2 (≥25th %ile)	SCARA5/DIO2 (≥25th %ile)	SCARA5/DIO2 (≥25th %ile)	SCARA5/DIO2 (≥25th %ile)	SCARA5/DIO2 (≥25th %ile)	SCARA5/DIO2 (<25th %ile)	SCARA5/DIO2 (≥25th %ile)	SCARA5/DIO2 (≥25th %ile)
Ensembl.ID	Gene	baseMean	log2FoldChange	lfcSE	stat	p-value	adj p-value	BH adj p-value	X17476	X17515	X17524	X17581	X19257	X19361	X17728	X18185	X17153	X17196	X19233	X19440
ENSG00000188257.12	PLA2G2A	640.304	-3.94983	0.453175	-8.71589	2.88488e-18	5.55715e-14	5.78332e-14	7.88675	83.6296	170.171	7.17343	32.3592	59.5618	60.4191	70.0155	29.2685	2.53312	57.3199	151.028
ENSG00000211448.13	DIO2	4856.75	2.30093	0.309545	7.43325	1.05965e-13	2.04121e-09	1.06214e-09	42.3704	7.47927	3.49988	28.6347	4.09047	3.77402	6.05145	5.93535	5.47465	17.698	9.04185	7.93608
ENSG00000143556.9	S100A7	120.212	-6.23201	0.872887	-7.13954	9.36457e-13	1.8039e-08	6.25772e-09	0.68478	212.415	0.208587	0	0	0.161101	0.202558	0.416891	0.17307	0.167071	0	0.169273
ENSG00000246859.3	STARD4-AS1	349.571	1.91581	0.274126	6.98877	2.77309e-12	5.34181e-08	1.3898e-08	0.583751	0.207902	0.285559	1.26304	0.635975	0.394131	0.586704	0.783872	0.39928	2.13898	0.645383	1.0235
ENSG00000163220.11	S100A9	956.019	-3.01162	0.480156	-6.27217	3.56046e-10	6.85851e-06	1.42753e-06	91.084	1084.72	78.8329	20.4727	37.5836	74.1866	45.8953	35.8204	58.9005	6.59012	38.6009	19.0992
ENSG00000142224.17	IL19	53.803	-3.46337	0.555442	-6.23534	4.50793e-10	8.68363e-06	1.50617e-06	0.0826971	1.0628	1.10836	0.10611	0.416659	0.136187	0.203848	0.402764	0.139338	0.0201763	0.206891	0.218049
ENSG00000171385.10	KCND3	794.256	-2.44694	0.394412	-6.20401	5.50417e-10	1.06027e-05	1.57631e-06	0.120436	0.92391	3.84019	0.480513	2.39477	2.41425	3.20086	2.21161	0.413508	0.206241	2.31096	2.16597
ENSG00000141337.13	ARSG	734.028	1.0425	0.198453	5.25315	1.49517e-07	0.00288015	0.000374671	2.43128	1.38295	1.18641	2.38013	1.81165	1.48329	1.71017	1.43754	1.85805	5.77589	1.99548	2.42504
ENSG00000138829.12	FBN2	263.143	1.62486	0.311532	5.21571	1.83115e-07	0.00352735	0.000407879	0.502283	0.182572	0.164708	0.356459	0.249944	0.212409	0.283943	0.248656	0.156724	0.968264	0.230378	0.208467
ENSG00000196782.12	MAML3	630.772	1.14446	0.220266	5.19581	2.03832e-07	0.00392642	0.000408622	0.814591	0.506433	0.285555	0.844351	0.528312	0.396128	0.71479	0.627979	0.531374	1.53109	0.748216	0.771696
ENSG00000119535.18	CSF3R	669.77	-2.9767	0.578432	-5.14616	2.65879e-07	0.00512162	0.000484552	27.9223	53.4043	22.7276	2.48979	10.4991	10.5158	16.4846	13.6882	40.6637	1.97258	4.84909	3.59742
ENSG00000077420.16	APBB1IP	338.887	-2.47865	0.484139	-5.11971	3.05999e-07	0.00589447	0.000511197	0.353657	0.965611	1.6674	0.35119	0.797315	1.44336	1.64649	1.50089	2.37835	0.221338	1.14684	2.38698
ENSG00000196208.14	GREB1	3747.87	1.6068	0.316104	5.08314	3.71244e-07	0.00715127	0.000572486	15.5428	5.60978	6.46245	16.722	5.2483	3.55516	7.417	5.27471	5.30876	26.4774	22.299	14.9573
ENSG00000171236.10	LRG1	567.037	-1.24632	0.247855	-5.02842	4.9455e-07	0.00952652	0.00070816	64.091	191.681	77.7559	31.4889	58.879	39.1771	80.5314	73.9235	68.9465	48.3806	56.1455	81.3807
ENSG00000145675.15	PIK3R1	14066.5	-0.948364	0.189735	-4.99836	5.78214e-07	0.0111381	0.000772763	32.9135	49.5068	109.401	54.6316	110.068	89.964	80.11	82.4034	89.0426	47.2726	78.7751	108.449
ENSG00000060558.4	GNA15	158.337	-1.4352	0.288093	-4.98172	6.30203e-07	0.0121396	0.000789605	2.10083	5.1817	2.47218	1.29021	3.81474	2.82182	3.08057	3.52721	2.9044	0.858643	2.12255	1.75767
ENSG00000196154.12	S100A4	2178.61	-1.82282	0.372917	-4.888	1.01865e-06	0.0196222	0.00119938	51.5746	153.583	308.898	83.7191	148.761	302.761	113.741	175.694	142.998	44.897	191.11	151.251
ENSG00000129521.15	EGLN3	487.261	-1.00351	0.205816	-4.87575	1.08394e-06	0.02088	0.00119938	0.265213	0.628356	0.735228	0.400298	0.384111	0.389581	0.448285	0.470316	0.284934	0.195697	0.468154	0.41391
ENSG00000185201.17	IFITM2	4484	-1.25685	0.258534	-4.86144	1.16532e-06	0.0224476	0.00119938	249.439	515.926	563.489	239.589	394.177	522.233	318.67	359.996	429.251	193.442	313.702	250.323
ENSG00000189001.11	SBSN	56.8769	-3.85193	0.793712	-4.85306	1.21573e-06	0.0234186	0.00119938	3.19528	45.9647	2.18991	0.102498	3.6055	1.50344	0.413508	0.810528	0.706623	0.0974471	0.187357	1.48097
ENSG00000165521.15	EML5	60.9131	4.32139	0.89324	4.83788	1.31234e-06	0.0252796	0.00119938	0.209751	0.0419183	0	0.00849903	0.025493	0.0103886	0.0522477	0.0380845	0.00558022	0.964237	0.385797	0.286533
ENSG00000148346.12	LCN2	584.084	-2.69459	0.557046	-4.83729	1.31623e-06	0.0253545	0.00119938	83.5876	302.928	59.3632	8.86003	41.7712	21.6954	10.7501	50.3345	82.8958	9.31009	24.6127	18.7532
ENSG00000231943.9	PGM5P4-AS1	27.3297	-3.27803	0.680754	-4.81529	1.46985e-06	0.0283137	0.00127941	0.0941476	0.953304	1.14711	0.128856	1.10682	1.86053	1.22535	0.484006	0.983515	0.122506	0.647729	0.899873
ENSG00000228252.9	COL6A4P2	86.2851	1.72532	0.359414	4.80038	1.58367e-06	0.0305061	0.00127941	0.840552	0.457656	0.238635	1.17277	0.260405	0.145911	0.251049	0.258346	0.387754	1.98307	1.10248	1.14581
ENSG00000153802.12	TMPRSS11D	43.1445	-3.45297	0.719537	-4.79888	1.59552e-06	0.0307345	0.00127941	0.362649	2.94746	0.0192112	0	0.0132403	0.0148377	0.0233198	0.0319969	0.0876702	0	0.0369812	0.0155903
ENSG00000156103.16	MMP16	382.758	1.23115	0.257525	4.78071	1.74675e-06	0.0336477	0.00134681	0.801941	0.298564	0.432218	1.46345	0.432001	0.349642	0.411767	0.500841	0.64926	1.17804	0.389586	0.455481
ENSG00000144278.15	GALNT13	500.498	-1.78012	0.376778	-4.72458	2.3059e-06	0.0444186	0.00165704	0.0324904	0.136855	0.601095	0.141304	0.567919	1.03873	0.714727	0.567719	0.172011	0.0959576	0.377811	0.442148
ENSG00000157404.16	KIT	148.39	1.31148	0.277631	4.72383	2.31442e-06	0.0445826	0.00165704	0.595055	0.386237	0.446733	1.50546	0.671293	0.537345	0.640061	0.780641	0.540808	1.92401	1.0545	1.37881
ENSG00000123496.8	IL13RA2	21.9113	2.91439	0.619308	4.70588	2.52771e-06	0.0486912	0.00173567	2.33251	0.254349	0.265251	1.46851	0.104463	0.0292664	0.294381	0.100979	0.125763	1.36579	0.525191	0.861025
ENSG00000134817.11	APLNR	429.13	1.3773	0.293022	4.70033	2.59741e-06	0.0500339	0.00173567	61.6298	32.267	36.6337	95.1037	17.5935	13.6988	52.0744	45.3883	29.1581	130.116	59.2234	111.383
ENSG00000074276.10	CDHR2	48.1131	-2.12881	0.455196	-4.67668	2.91559e-06	0.056163	0.00188545	0.307183	1.68572	0.374277	0.105107	0.414284	0.367908	0.280854	0.498697	0.254084	0.0817591	0.358055	0.211693
ENSG00000125730.17	C3	13120.6	-3.00356	0.648453	-4.63189	3.62344e-06	0.0697983	0.00226997	72.6659	95.1616	101.087	3.86584	233.698	162.687	128.711	170.909	215.217	22.8238	71.9889	124.885
ENSG00000151692.15	RNF144A	1636.54	0.849853	0.184547	4.60507	4.12327e-06	0.0794265	0.00250482	6.63996	4.47429	3.59701	8.0687	3.78366	3.05749	6.34209	5.14082	3.30466	7.34918	4.68832	5.38148
ENSG00000035664.11	DAPK2	495.324	1.10202	0.240382	4.58445	4.55193e-06	0.0876838	0.00266401	2.37677	1.43777	0.643124	1.66262	0.686386	0.422916	0.840444	0.734499	0.954412	2.8052	1.93836	2.77953
ENSG00000274536.7	MIR223HG	51.3176	-2.10747	0.460151	-4.57994	4.65109e-06	0.089594	0.00266401	2.50788	19.2212	4.64459	1.5446	2.52713	4.34243	5.45987	3.99	4.76646	1.86008	2.82339	2.97566
ENSG00000172005.11	MAL	164.299	-3.26179	0.714874	-4.56274	5.04892e-06	0.0972573	0.00281155	1.05456	8.46032	3.89751	0.595376	0.78223	6.28508	0.499101	1.39816	5.79253	0.428816	0.791486	1.16437
ENSG00000204577.11	LILRB3	55.874	-1.85371	0.407496	-4.54904	5.38913e-06	0.103811	0.00291989	2.54753	13.5949	2.93618	1.06015	2.13924	2.07336	3.74743	4.75058	3.96757	1.67984	2.51922	1.42966
ENSG00000169903.7	TM4SF4	942.022	8.29984	1.82887	4.53824	5.67246e-06	0.109269	0.00299252	0.0867101	0.850979	0.0422597	85.6076	0.524253	0.114237	1.02595	0.0844619	0.017532	14.758	62.7852	27.5042
ENSG00000188015.10	S100A3	142.486	-1.57211	0.351206	-4.47631	7.5945e-06	0.146293	0.00390377	12.3836	24.7166	60.3534	17.4786	51.1276	67.2499	34.0358	31.6221	33.3845	11.3299	41.3888	30.101
ENSG00000109265.15	CRACD	384.764	1.22188	0.275741	4.43126	9.36839e-06	0.180463	0.00466632	1.06247	0.431675	0.32094	0.720426	0.427536	0.414236	0.64215	0.572563	0.489692	1.41643	0.779509	0.508662
ENSG00000089472.17	HEPH	1347.87	1.21151	0.273648	4.42727	9.54354e-06	0.183837	0.00466632	8.31815	2.69379	3.35168	7.80737	4.62386	5.4419	5.99392	5.82769	4.67128	10.2353	7.64118	5.85231
ENSG00000087903.13	RFX2	318.429	-0.94378	0.213743	-4.41548	1.00786e-05	0.194144	0.00481061	0.525613	1.16904	0.881307	0.480142	0.749118	0.689749	0.523484	0.657595	0.699557	0.508246	0.952301	0.860622
ENSG00000093134.15	VNN3	27.4759	-3.0342	0.689352	-4.40153	1.0749e-05	0.207059	0.0050113	0.844214	3.32887	2.40008	0.288861	1.15198	0.397219	0.707534	0.399741	0.568974	0	0.198004	0.208683
ENSG00000006534.16	ALDH3B1	1107.11	-0.787613	0.179988	-4.37593	1.20914e-05	0.232917	0.00550901	14.903	28.3082	24.2791	19.0483	27.3704	25.4021	24.3879	29.599	25.5397	15.2009	33.0822	37.7185
ENSG00000189339.12	SLC35E2B	2689.05	0.575831	0.132346	4.35096	1.35545e-05	0.2611	0.00603837	38.3578	28.6823	24.0241	39.2821	37.5492	28.8601	32.7553	34.4998	34.3769	65.7429	45.8389	55.1303
ENSG00000172243.18	CLEC7A	106.296	-1.6719	0.385339	-4.33877	1.4328e-05	0.276	0.0062442	2.51029	7.5047	1.88912	0.833671	2.13896	3.64763	7.70932	5.27396	5.26217	1.44107	2.66678	3.21212
ENSG00000138593.9	SECISBP2L	7472.23	0.778892	0.181051	4.30206	1.69216e-05	0.32596	0.00721759	59.4234	40.5508	33.67	73.8196	62.2194	64.0225	44.4336	56.8763	58.3125	115.934	61.5562	68.4497
ENSG00000117632.23	STMN1	5211.91	0.935017	0.218015	4.28877	1.79666e-05	0.34609	0.00727634	189.16	95.5135	67.7872	140.49	51.6653	53.4843	59.09	84.3177	106.755	229.786	116.079	101.414
ENSG00000197405.8	C5AR1	183.939	-1.25845	0.293485	-4.28797	1.80313e-05	0.347337	0.00727634	2.67136	4.84489	3.02775	1.37107	2.03454	2.44077	3.22506	3.12654	3.50138	1.27319	2.41877	1.98102
ENSG00000122012.14	SV2C	60.5671	1.85059	0.431721	4.28653	1.81482e-05	0.349589	0.00727634	0.134277	0.0494284	0.0358588	0.17371	0.050972	0.0294263	0.0544097	0.0313551	0.0390508	0.177715	0.179471	0.369208
ENSG00000120278.16	PLEKHG1	1070.49	0.915598	0.214553	4.26746	1.97709e-05	0.380848	0.00777153	3.16422	2.20621	1.15411	2.96936	1.33368	0.916348	1.36954	1.34721	1.23621	2.85291	3.28268	3.25787
ENSG00000107738.20	VSIR	604.42	-0.874197	0.205083	-4.26265	2.02015e-05	0.389142	0.00778808	5.76941	9.45033	17.3754	8.83423	14.1479	12.8967	7.74485	11.1245	7.53782	5.01315	15.0513	17.8719
ENSG00000165799.5	RNASE7	78.7705	-4.56915	1.07524	-4.24941	2.14335e-05	0.412873	0.00810712	0.518941	210.083	0.316143	0.266346	0.217885	0.244172	0.460507	0.210619	0	0.25322	0	0.76967
ENSG00000112280.18	COL9A1	17.3996	3.46717	0.818528	4.23587	2.27673e-05	0.438567	0.00845216	0.325891	0.00667986	0.0487632	0.269969	0.0144032	0.037662	0.033824	0.092819	0.01734	0.189709	0.0429111	0.0395723
ENSG00000100985.7	MMP9	54.2481	-2.47073	0.584176	-4.22944	2.34278e-05	0.45129	0.00853923	1.43063	10.7885	8.47783	1.46854	2.18426	1.59106	0.807888	1.74192	2.43241	0.825009	5.36871	1.60746
ENSG00000122733.12	PHF24	153.209	4.04277	0.957207	4.22351	2.40523e-05	0.46332	0.0086103	1.05776	0.582934	0.170217	12.087	0.33518	0.169028	0.354208	0.324003	0.282468	9.03729	10.5976	0.888009
ENSG00000164683.18	HEY1	613.121	1.97228	0.468457	4.21018	2.55172e-05	0.491538	0.00892579	52.7056	26.2846	17.7952	123.848	36.1075	17.3294	43.3093	21.8699	15.132	82.0675	132.256	79.6506
ENSG00000198963.11	RORB	4718.72	1.43068	0.340036	4.20744	2.58275e-05	0.497516	0.00892579	16.891	4.00509	6.26358	17.9229	8.29438	7.43462	8.88325	8.16837	8.59326	17.677	20.8031	12.8093
ENSG00000226887.8	ERVMER34-1	122.499	2.073	0.493702	4.1989	2.6822e-05	0.516672	0.00892579	2.71441	0.983521	0.502372	1.62242	0.678039	0.711341	0.782593	0.822772	1.04208	10.747	2.91729	1.20607
ENSG00000231437.3	LINC01750	63.5273	-2.70609	0.644502	-4.19872	2.68428e-05	0.517073	0.00892579	0	2.43549	6.48338	1.5767	3.54701	3.71684	7.49674	5.0763	0.942787	0.428286	4.3231	3.9596
ENSG00000139220.17	PPFIA2	137.81	-1.99493	0.475429	-4.19606	2.71598e-05	0.52318	0.00892579	0.0158752	0.046369	0.269587	0.0387025	0.193297	0.22222	0.168464	0.194905	0.0551686	0.0242074	0.223404	0.106935
ENSG00000133962.8	CATSPERB	907.373	-2.59889	0.625874	-4.15242	3.28975e-05	0.633704	0.010637	1.22419	2.12215	4.00481	0.587446	6.64847	2.99241	1.01127	2.46406	1.53442	0.106843	0.840364	2.19946
ENSG00000087095.13	NLK	936.426	0.912325	0.220138	4.14433	3.40814e-05	0.65651	0.010677	3.07975	2.286	1.96835	3.97069	2.45374	2.05324	2.35886	2.28832	2.1147	6.53875	2.71422	2.93061
ENSG00000158825.6	CDA	418.118	-2.00296	0.483306	-4.14429	3.40862e-05	0.656602	0.010677	3.75539	5.92811	9.31395	2.84406	12.6	9.25114	7.6031	7.9257	9.11166	0.863295	4.63497	4.95096
ENSG00000154122.14	ANKH	1664.47	1.0483	0.253361	4.13758	3.50995e-05	0.676122	0.0107282	4.84914	3.04688	2.64729	5.75165	3.66652	2.59995	5.72867	3.97972	2.80818	9.07491	6.54577	6.96364
ENSG00000171564.12	FGB	414.064	-3.22886	0.780798	-4.13533	3.54441e-05	0.68276	0.0107282	13.8692	11.4555	23.0883	1.35587	58.6583	26.4375	5.68037	6.59807	25.3715	0.942002	40.0359	27.2761
ENSG00000156738.18	MS4A1	33.4289	-2.28997	0.554112	-4.13268	3.58553e-05	0.69068	0.0107282	0.233708	1.5993	1.13902	0.342715	2.41109	4.21005	0.395032	0.56912	0.540041	0.13033	0.375871	0.462167
ENSG00000145287.11	PLAC8	91.5031	-1.10063	0.26815	-4.10452	4.05163e-05	0.780465	0.0119446	0.846602	2.11424	0.825211	0.456243	0.915304	0.906229	0.682406	0.695799	0.834478	0.495725	1.12189	0.973122
ENSG00000142089.17	IFITM3	8876.26	-1.00437	0.245429	-4.09232	4.27087e-05	0.822698	0.0122958	289.843	612.594	573.319	310.765	401.057	535.518	452.518	455.787	366.285	223.632	474.566	385.917
ENSG00000099194.6	SCD	3023.71	1.01032	0.246955	4.09109	4.29345e-05	0.827048	0.0122958	93.4906	61.4062	51.0444	118.297	39.9303	23.5585	88.6951	72.5363	43.4396	127.127	134.286	138.955
ENSG00000188897.9		64.4948	-1.34799	0.32995	-4.08543	4.39953e-05	0.847481	0.0124222	0.139726	0.461958	0.188356	0.094602	0.167261	0.201428	0.18467	0.200294	0.183334	0.0957427	0.0808838	0.141097
ENSG00000104537.17	ANXA13	44.4219	-1.74609	0.429186	-4.06837	4.73424e-05	0.911957	0.0131816	0.158245	0.52384	0.781948	0.20756	0.494621	0.562568	0.353667	0.256904	0.213305	0.0943761	0.445384	0.286859
ENSG00000147180.17	ZNF711	712.001	0.840003	0.206787	4.06217	4.8618e-05	0.936529	0.0133513	12.7419	5.80036	8.56765	17.4104	11.6815	10.3802	9.56298	9.82031	11.9051	19.5124	8.71125	12.4983
ENSG00000010310.9	GIPR	54.303	-1.64523	0.405485	-4.05744	4.96136e-05	0.955707	0.0134406	1.25211	4.87629	1.64294	0.428428	2.26462	1.66168	0.892692	1.27697	1.55793	0.939959	1.56625	1.04758
ENSG00000172935.9	MRGPRF	532.182	-1.37597	0.341001	-4.03508	5.45843e-05	1	0.0143733	4.1532	14.8159	42.9116	19.952	22.0414	37.0509	23.3582	30.3414	32.078	17.4016	52.7315	40.9014
ENSG00000151834.16	GABRA2	643.966	-3.58362	0.888504	-4.03332	5.49933e-05	1	0.0143733	0.476867	0.223359	2.38429	0.105838	1.74425	2.36908	3.42476	1.89881	1.79589	0.0440224	0.437307	0.666913
ENSG00000132965.10	ALOX5AP	144.161	-1.64358	0.407592	-4.03241	5.52076e-05	1	0.0143733	1.15263	2.61345	1.57101	0.852287	1.09094	1.36963	1.08641	1.06249	2.24164	0.362246	1.16385	1.07208
ENSG00000269289.6		49.6724	2.27455	0.566539	4.0148	5.94952e-05	1	0.015291	1.04761	0.388086	0.186793	1.08848	0.182378	0.204381	0.211626	0.394074	0.219566	2.03228	1.00681	0.366334
ENSG00000132003.9	ZSWIM4	203.655	1.35121	0.336916	4.01052	6.05853e-05	1	0.0153741	3.50544	1.94499	0.742081	2.51466	2.20487	1.05713	2.22595	2.51587	1.984	6.90805	3.60615	2.77018
ENSG00000174640.15	SLCO2A1	113.669	1.61362	0.4036	3.99805	6.38657e-05	1	0.0158643	1.39949	0.403904	0.197921	0.624225	0.402223	0.321404	0.179879	0.314429	0.151588	0.495908	0.222735	0.625993
ENSG00000097046.13	CDC7	433.889	-1.22963	0.307623	-3.99719	6.41e-05	1	0.0158643	4.71436	8.30865	14.0681	4.90079	10.4673	14.0987	9.00518	9.46962	6.07866	3.02171	4.91014	8.9673
ENSG00000222041.11	CYTOR	90.8568	-1.16347	0.291331	-3.99364	6.50654e-05	1	0.0159062	0.169572	0.303568	0.443211	0.19091	0.183735	0.164721	0.171513	0.195369	0.279264	0.130789	0.318176	0.246093
ENSG00000121552.4	CSTA	38.7029	-2.81628	0.705696	-3.99078	6.58558e-05	1	0.0159062	0.267865	6.74599	0.761535	0.336066	0.37489	0.700199	1.03885	0.603982	0.812398	0.174275	0.195459	0.441429
ENSG00000174348.14	PODN	790.024	-1.35801	0.340587	-3.98727	6.68387e-05	1	0.0159514	4.86013	6.64533	25.5226	7.71211	17.3584	18.514	13.5224	15.1429	22.5285	7.89129	19.4531	34.2474
ENSG00000127507.18	ADGRE2	130.06	-1.74854	0.439298	-3.9803	6.88289e-05	1	0.016057	1.08872	1.58685	1.7074	0.398342	1.89182	1.29841	2.26387	1.60999	1.27501	0.252474	1.27423	1.2044
ENSG00000229921.7	KIF25-AS1	15.7957	2.5981	0.65277	3.98011	6.88834e-05	1	0.016057	0.232119	0	0.565637	3.45492	1.85171	1.41982	1.64786	1.50734	1.17331	8.38155	0.871072	0.688539
ENSG00000203685.10	STUM	842.273	-1.24348	0.312878	-3.97433	7.05788e-05	1	0.0162631	2.50207	4.18297	10.1485	2.76268	9.12301	6.03351	13.989	12.2394	3.46138	2.02412	5.15031	8.25199
ENSG00000169398.19	PTK2	3596	0.75275	0.190218	3.9573	7.58009e-05	1	0.017268	6.12259	4.03089	3.38829	5.25664	5.2554	3.88867	4.54817	4.45012	3.61063	9.26452	4.86399	5.042
ENSG00000286534.1		16.1987	2.61494	0.663478	3.94126	8.10559e-05	1	0.0182576	1.67988	0.490668	0.767548	5.17317	2.99762	2.37125	3.35412	4.09081	0.84914	8.19707	4.33404	6.2288
ENSG00000182885.17	ADGRG3	172.302	-2.43655	0.619149	-3.93532	8.30859e-05	1	0.0185069	4.33961	7.35723	5.0001	0.871553	3.03015	6.81364	1.53481	3.36942	8.41665	0.644469	1.26122	1.67904
ENSG00000228203.7	GRASLND	108.731	1.42578	0.363103	3.92665	8.61389e-05	1	0.0189761	11.1226	2.33243	6.60223	13.6129	4.01139	4.76373	10.7559	7.63949	3.67606	9.74136	7.15727	7.33178
ENSG00000112303.14	VNN2	51.3295	-2.39332	0.610282	-3.92166	8.79427e-05	1	0.0191629	0.91459	6.08482	1.14531	0.808432	0.896009	1.09974	0.495981	0.659908	1.25849	0.07438	0.26218	0.40192
ENSG00000224397.7	PELATON	47.126	-2.01531	0.51525	-3.91132	9.17943e-05	1	0.0197871	0.461227	1.81257	0.442762	0.18651	0.293413	0.276203	0.735899	1.23662	0.904299	0.163679	0.563835	0.234934
ENSG00000011198.10	ABHD5	1940.7	1.05809	0.270731	3.90826	9.29644e-05	1	0.0198261	37.2942	17.6417	10.836	31.4615	15.6066	13.617	19.3161	12.3482	14.0149	26.0597	20.896	30.2274
ENSG00000253666.2		111.054	-4.40031	1.1269	-3.90477	9.43133e-05	1	0.0198898	3.78897	1.62012	1.33261	0.0200483	5.57619	2.79364	0.959015	4.01097	3.31711	0.0381207	0.219879	0.598656
ENSG00000059804.16	SLC2A3	511.167	-1.23108	0.315468	-3.90239	9.52471e-05	1	0.0198898	11.2112	22.5623	14.7326	7.71232	10.7944	17.3166	13.9248	17.6529	18.2768	6.84536	14.5655	12.8554
ENSG00000263724.2	DLGAP1-AS3	1211.12	-3.50575	0.900761	-3.89199	9.94258e-05	1	0.0205483	22.5652	19.36	30.6196	1.23608	112.812	69.2222	9.01326	68.6772	18.4192	0.689773	2.48048	5.92737
ENSG00000189337.17	KAZN	608.95	-1.08496	0.278981	-3.889	0.000100659	1	0.0205909	0.151503	0.194091	0.333555	0.120077	0.322998	0.290491	0.252787	0.298709	0.213113	0.101079	0.246165	0.29639
ENSG00000128510.12	CPA4	65.2927	-3.86448	0.995667	-3.8813	0.0001039	1	0.0206026	0.929734	4.38244	0.996087	0.0493639	0.605734	1.93085	0.0568996	0.910832	1.03715	0.0312875	0.0601552	0.253598
ENSG00000259284.2	LINC02349	32.6007	-3.75027	0.966375	-3.88076	0.000104131	1	0.0206026	2.45155	6.80258	29.4967	1.25825	7.97721	35.4701	4.351	6.96495	5.2666	0	4.59995	4.84804
ENSG00000162692.12	VCAM1	181.331	-1.90095	0.490028	-3.87928	0.000104766	1	0.0206026	1.75316	2.40975	7.75898	1.69375	4.93612	8.63712	4.94179	4.35296	6.28145	1.00643	4.1119	4.79253
ENSG00000119121.22	TRPM6	1653.79	3.82491	0.986677	3.87656	0.000105944	1	0.0206026	0.564984	1.61864	0.318562	21.1375	0.57033	0.26018	2.05525	0.570826	0.233938	7.89816	15.3067	8.35285
ENSG00000197461.13	PDGFA	349.217	-1.29143	0.333214	-3.87569	0.000106324	1	0.0206026	6.39416	10.0449	9.60684	4.52355	10.6117	6.78962	6.37704	8.48685	6.50787	1.81301	5.71509	8.56508
ENSG00000173110.8	HSPA6	30.3196	-1.72479	0.445174	-3.87441	0.000106882	1	0.0206026	6.13095	17.5371	4.12141	1.5191	4.08316	4.17789	3.62706	5.49148	11.9688	3.30112	5.15686	3.55365
ENSG00000197956.10	S100A6	13458.9	-1.37538	0.355835	-3.86523	0.000110984	1	0.0210372	2472.59	3692.24	7494.94	2592.45	3629.53	4643.92	4073.16	3525.2	4184.57	1321.51	4783.61	3323.38
ENSG00000033867.16	SLC4A7	3582.5	1.46383	0.378771	3.86468	0.000111236	1	0.0210372	15.8701	9.77581	6.79654	27.3264	12.7579	5.42536	8.99075	8.10834	7.41843	29.9279	31.2617	22.2736
ENSG00000157601.15	MX1	774.1	-1.05803	0.274948	-3.8481	0.000119039	1	0.0223026	5.75708	7.70206	10.9034	5.13392	9.43498	10.33	8.04117	8.89436	5.83019	2.30946	6.12874	6.38063
ENSG00000104951.16	IL4I1	89.2425	-1.49716	0.390497	-3.83399	0.000126084	1	0.0234037	0.923333	1.8514	0.729733	0.320202	0.963948	0.65754	1.20321	2.06617	1.81644	0.462723	0.831127	0.690892
ENSG00000285108.1		34.7394	-2.77364	0.724407	-3.82885	0.000128745	1	0.0236784	0.185192	0.865471	0.338462	0.0814711	0.722016	0.224065	0.438238	0.236225	0.468052	0.0258188	0.421945	1.33411
ENSG00000106003.13	LFNG	466.147	1.15924	0.303025	3.82556	0.000130477	1	0.0237789	33.9289	8.87111	7.39378	10.9854	7.60599	6.83578	10.2572	11.2591	9.24755	22.7843	13.6299	15.3404
ENSG00000100365.16	NCF4	99.4033	-1.36151	0.35771	-3.80617	0.000141134	1	0.0254302	1.63657	5.15578	2.52814	1.73994	3.0185	4.59273	2.5588	2.49084	4.1067	1.42603	1.48055	1.64709
ENSG00000012124.17	CD22	45.5421	-1.81624	0.47742	-3.80428	0.000142217	1	0.0254302	0.194815	0.682832	0.539469	0.181797	1.27899	1.74995	1.6764	1.55261	0.572943	0.172839	0.149539	0.420278
ENSG00000184012.14	TMPRSS2	239.122	-1.0062	0.264663	-3.80183	0.000143628	1	0.0254302	2.16	4.45549	0.635258	0.435801	2.67694	2.46721	1.01788	1.21524	2.12342	1.03945	0.53107	1.00159
ENSG00000101236.17	RNF24	719.321	0.877193	0.230832	3.80014	0.000144612	1	0.0254302	4.3028	2.34556	1.86892	3.25906	3.31485	2.23417	5.18781	3.84059	3.08429	7.51775	4.29072	5.90497
ENSG00000198467.16	TPM2	6359.88	-1.24123	0.327028	-3.79548	0.000147357	1	0.0255593	161.383	292.812	681.481	217.669	371.936	539.406	412.674	418.845	323.369	175.504	498.97	347.76
ENSG00000152931.9	PART1	188.185	4.29596	1.13213	3.79458	0.000147896	1	0.0255593	0.105886	0.780331	0.0496205	4.28078	0.0752362	0.130302	0.371034	0.132231	0.123514	7.32887	3.36225	1.65904
ENSG00000140688.17	RUSF1	1500.46	0.510458	0.134655	3.79085	0.000150134	1	0.0257242	29.5769	23.7407	22.9549	36.5924	37.7709	32.1295	38.1119	39.5048	30.9407	56.7741	41.7047	45.3678
ENSG00000197766.8	CFD	2596.01	-1.22099	0.322877	-3.78159	0.000155833	1	0.0263675	73.0792	154.388	331.922	201.925	449.322	414.742	482.898	324.941	120.56	41.3991	404.673	806.103
ENSG00000206249.3		90.0507	-4.38801	1.16191	-3.77654	0.000159021	1	0.0263675	2.42286	1.03489	1.33319	0	3.02995	1.90001	0.832276	1.73408	0.487247	0.0127124	0.0977662	0.167438
ENSG00000211445.12	GPX3	71694.4	-4.4043	1.16675	-3.77484	0.000160112	1	0.0263675	7104.66	2615.74	3901.95	148.466	5244.55	7994.64	390.549	6539.93	10794.4	60.525	187.162	548.911
ENSG00000016602.9	CLCA4	22.9791	-3.00038	0.795142	-3.77338	0.000161048	1	0.0263675	0.162558	2.84885	0.0900289	0.0303392	0.0992761	0.0278134	0.0699412	0.0839699	0.0896393	0.0288441	0.0277286	0.0292241
ENSG00000234695.1	TFPI2-DT	13.6015	3.31378	0.878346	3.77275	0.000161456	1	0.0263675	0.370286	0.21631	0.676744	6.84175	0.466409	0.52268	1.86202	0.450856	0.561513	12.8285	2.60544	2.92902
ENSG00000177469.13	CAVIN1	5895.98	-0.929676	0.246451	-3.77225	0.00016178	1	0.0263675	71.85	108.872	196.943	104.787	117.074	142.61	118.081	116.82	160.411	83.6577	207.765	176.023
ENSG00000185561.10	TLCD2	354.305	-0.714147	0.190345	-3.75186	0.000175525	1	0.0283769	14.1513	22.0703	26.7053	18.9179	30.7306	23.5988	22.5457	20.73	18.2322	11.4337	28.5904	28.7657
ENSG00000141968.8	VAV1	214.639	-1.16214	0.309964	-3.74927	0.00017735	1	0.0284427	0.846508	1.75824	1.04572	0.585326	1.67836	1.15064	0.935509	1.08319	1.81259	0.763011	0.854835	1.86
ENSG00000268104.3	SLC6A14	17.9624	-3.81527	1.01919	-3.74343	0.000181527	1	0.0288816	0.200251	2.92452	0.0975958	0.0205557	0.168157	0.0565332	0.0236937	0.130039	0.141711	0	0.018787	0.0198002
ENSG00000122390.19	NAA60	2916.71	0.782469	0.209672	3.73188	0.000190059	1	0.0300009	32.9945	21.322	21.2978	43.7309	24.0393	27.1558	35.2589	27.6501	27.6978	56.0776	33.8872	34.1467
ENSG00000166501.14	PRKCB	85.8068	-1.08053	0.28981	-3.72843	0.000192679	1	0.0300013	0.0724575	0.172334	0.099319	0.0624239	0.120603	0.146111	0.0796079	0.0955755	0.139962	0.0719749	0.0776887	0.113863
ENSG00000069011.16	PITX1	32.9596	-2.29218	0.614867	-3.72794	0.000193055	1	0.0300013	0.913919	8.78857	0.942222	0.360821	2.12523	1.72007	1.7052	1.36957	0.426429	0.205824	2.70415	5.07438
ENSG00000110660.15	SLC35F2	971.373	0.912014	0.24566	3.7125	0.000205219	1	0.0316463	6.23068	2.8627	2.4422	4.19316	3.15629	1.65769	3.27007	3.613	2.0117	4.52773	2.7612	3.40111
ENSG00000086300.16	SNX10	973.599	-3.22801	0.870932	-3.70638	0.00021024	1	0.0321731	7.52639	3.71323	9.32459	0.767629	5.65671	8.51844	6.65036	6.52057	11.5474	0.217763	1.75395	2.48659
ENSG00000155975.10	VPS37A	1259.45	0.560308	0.151253	3.70443	0.000211864	1	0.032176	11.7834	7.74264	8.22746	11.7366	10.9717	9.78904	9.83054	9.39746	9.75479	18.1857	10.9286	11.2077
ENSG00000103742.12	IGDCC4	135.727	1.4247	0.384934	3.70115	0.00021462	1	0.0323003	1.28428	0.869435	0.701961	1.94666	1.63279	1.67165	1.0154	1.17888	0.788715	4.61512	1.17109	2.21928
ENSG00000279286.2		132.774	-2.36544	0.639687	-3.69782	0.000217463	1	0.0323003	10.3863	17.4823	31.959	5.96324	79.2345	25.5117	15.101	26.8644	16.729	1.2026	12.2215	27.1538
ENSG00000184785.6	SMIM10	163.563	-0.912747	0.246838	-3.69775	0.000217516	1	0.0323003	26.1929	51.396	83.0578	41.3644	64.5747	66.3613	41.7191	56.9697	43.1145	32.444	59.2282	58.4381
ENSG00000169181.13	GSG1L	176.033	-6.71202	1.81915	-3.68965	0.000224562	1	0.0330799	0.881137	0.0189473	0.485203	0.00184966	0.12105	0.359483	0.465847	0.216474	0.790598	0.00175851	0.0557868	0.0106901
ENSG00000287255.1		215.459	-3.03418	0.822728	-3.68795	0.000226066	1	0.0330799	6.80179	6.88724	19.0611	2.51353	10.8141	14.2097	9.68426	9.97495	16.0905	0.221265	3.99891	8.74303
ENSG00000123572.17	NRK	46.6265	3.38919	0.919918	3.68423	0.000229395	1	0.0333237	0.0585182	0.0640962	0.0178249	0.262801	0.0491394	0.0309757	0.0497652	0.0475007	0.0110923	1.13503	0.212738	0.122955
ENSG00000106992.19	AK1	218.245	-1.02225	0.278345	-3.67258	0.000240115	1	0.0343905	7.56126	10.6529	11.3263	5.70707	9.5988	9.96161	10.3411	8.66495	13.5795	5.72967	8.13696	8.00409
ENSG00000119457.8	SLC46A2	287.98	4.91319	1.3381	3.67176	0.000240887	1	0.0343905	6.03557	4.2796	0.608594	39.0957	1.36318	0.313363	6.94427	0.405454	0.168322	26.4043	37.8795	18.2326
ENSG00000121742.19	GJB6	170	3.98569	1.08581	3.6707	0.000241885	1	0.0343905	1.14812	7.15414	0.990884	40.5125	0.843599	0.270107	3.84897	1.7086	0.241813	19.8416	9.20056	10.1698
ENSG00000115956.10	PLEK	350.87	-1.41781	0.387129	-3.66236	0.000249905	1	0.0352806	3.72811	9.83197	4.09004	2.5248	3.28648	6.71089	6.81797	6.29099	6.72468	1.90219	3.87494	5.06285
ENSG00000129988.6	LBP	402.142	-3.29132	0.899379	-3.65955	0.000252658	1	0.0354199	15.0126	6.41793	13.4853	0.803146	5.94051	6.22772	6.57668	7.2111	3.98788	0.0954459	4.0678	1.91795
ENSG00000170099.6	SERPINA6	94.6759	-1.78827	0.489636	-3.65224	0.000259965	1	0.0361911	2.20999	7.3208	2.9778	0.773976	1.96496	3.1073	0.999798	2.06827	2.02392	0.786582	1.927	0.822654
ENSG00000095637.23	SORBS1	707.352	-1.62795	0.446286	-3.64777	0.000264523	1	0.0365716	0.384746	0.572957	4.23846	0.597527	2.13268	1.79342	0.609726	0.998416	0.882719	0.394933	1.8609	1.49016
ENSG00000197757.8	HOXC6	25.3907	-2.81412	0.772985	-3.6406	0.000272008	1	0.037349	0.0866601	0.231425	0.422353	0.0508322	0.582168	0.745605	0.307608	0.140689	0.250312	0.0120818	0.185833	0.575327
ENSG00000168490.14	PHYHIP	140.301	-1.20848	0.332333	-3.63636	0.000276515	1	0.0377041	4.17463	6.37813	8.75455	2.8431	5.19092	5.74164	3.75205	3.81224	9.21174	4.42664	3.08803	5.9138
ENSG00000145242.14	EPHA5	22.3441	2.16971	0.596951	3.63465	0.000278356	1	0.0377041	0.0155993	0.0066274	0.012095	0.0815191	0.0250076	0.0333627	0.0293636	0.0322315	0.00860193	0.0512066	0.0226175	0.0546857
ENSG00000089692.9	LAG3	103.2	-1.17507	0.323843	-3.62853	0.000285038	1	0.0383199	3.93576	6.94639	10.9172	6.36092	10.6181	12.1355	10.1062	8.2248	12.1906	4.08612	5.97072	5.96154
ENSG00000116983.13	HPCAL4	43.3002	5.9624	1.64389	3.62701	0.000286725	1	0.0383199	0.0775359	0.317059	0	0.955085	0.0325546	0.0364821	0.13761	0.0629379	0	17.7442	1.30936	0.114998
ENSG00000078328.23	RBFOX1	87.4651	-3.66478	1.01419	-3.61351	0.000302074	1	0.0399566	0.00965737	0.00282078	0.0272105	0.000619579	0.0155433	0.0335119	0.0269001	0.0259672	0.0366118	0.00117809	0.00698396	0.00915105
ENSG00000163563.8	MNDA	134.131	-1.58063	0.437513	-3.61276	0.000302958	1	0.0399566	3.09755	9.67201	3.07273	2.22293	1.65734	2.83753	4.28126	4.42795	3.57488	0.695543	2.13452	3.2525
ENSG00000146453.13	PNLDC1	12.2224	3.44469	0.954737	3.608	0.000308569	NA	0.0403844	0.0486594	0.0284254	0.0592875	1.948	0.122582	0.0915808	0.388623	0.434479	0.0245962	0.118718	0.0913018	0.096226
ENSG00000143546.10	S100A8	251.568	-2.73854	0.759314	-3.6066	0.000310231	1	0.0403844	29.6399	1009.84	29.7065	23.0644	14.0505	33.2908	33.0902	36.4773	22.2318	4.19893	25.5648	10.872
ENSG00000179869.15	ABCA13	56.932	-1.71047	0.476276	-3.59134	0.000328979	1	0.0425224	0.0418171	0.11237	0.0280229	0.00965815	0.114124	0.0983788	0.0432931	0.0924975	0.0665833	0.0183644	0.0117695	0.0320443
ENSG00000128284.19	APOL3	591.489	-0.865789	0.241178	-3.58983	0.000330897	1	0.0425224	6.33464	9.26816	13.7239	7.29307	14.2766	12.3934	16.266	12.1439	7.90284	4.54729	10.5131	15.8967
ENSG00000117461.15	PIK3R3	591.063	0.952368	0.266126	3.57863	0.000345399	1	0.0441033	3.66434	1.69621	2.23235	2.92556	3.02307	3.07522	2.63054	2.84833	1.90098	6.10128	2.84974	3.58611
ENSG00000223829.6		17.9949	-3.71803	1.04291	-3.56504	0.000363798	1	0.0461586	0.129069	0.271434	0.15726	0	0.216766	0.0971671	0.11199	0.384152	0.30446	0.00839733	0.0242178	0.0170159
ENSG00000123405.14	NFE2	19.9148	-2.31578	0.651532	-3.55436	0.0003789	1	0.0477723	0.670706	5.87711	0.681	0.229493	1.12642	0.631161	0.628249	0.998122	0.395531	0.163638	0.314619	0.442116
ENSG00000072952.20	IRAG1	753.38	-0.778733	0.219204	-3.55254	0.000381525	1	0.0478027	1.20611	2.22194	4.2933	2.4846	2.40585	2.80457	2.61062	3.60539	2.48027	1.9765	4.53003	5.0959
ENSG00000243649.9	CFB	80.5955	-1.36041	0.384039	-3.54236	0.000396557	1	0.0493775	3.01662	9.57924	5.74885	2.46136	9.41808	6.55097	4.11837	8.66451	5.00457	2.79298	5.36994	8.6423
ENSG00000147697.9	GSDMC	48.3282	-2.08192	0.588914	-3.53519	0.000407482	1	0.0504247	0.362616	1.01376	0.631168	0.239287	0.630747	0.487479	1.56295	0.777911	0.471327	0.0379158	0.242997	0.627451
ENSG00000106948.17	AKNA	2054.66	-0.533421	0.151205	-3.5278	0.000419027	1	0.0515352	10.8786	14.7751	14.6637	11.8621	19.4146	14.9943	17.4552	18.3716	14.4883	10.1409	22.5895	25.6537
ENSG00000163464.8	CXCR1	48.7568	-2.87254	0.817306	-3.51464	0.000440347	1	0.053827	1.56992	45.9961	2.2071	1.73548	1.52112	2.04557	1.92897	1.66645	0.976686	0.117854	1.81274	1.07466
ENSG00000130176.8	CNN1	442.364	-2.72833	0.777907	-3.50727	0.000452722	1	0.0550044	6.24449	7.54727	25.7111	2.47557	10.7405	30.5973	6.08911	16.395	48.4133	3.36225	41.0492	13.6262
ENSG00000055732.13	MCOLN3	401.05	1.55582	0.444888	3.4971	0.000470349	1	0.0564921	3.99205	3.86124	3.08982	14.4599	3.44841	2.15547	4.66531	6.49418	2.87797	17.9626	5.86343	8.28268
ENSG00000118849.10	RARRES1	1114.3	-2.74591	0.78523	-3.49695	0.000470603	1	0.0564921	30.3377	14.6516	21.8377	1.99478	14.3343	10.4723	15.1274	22.152	25.5819	1.14608	7.3188	6.7597
ENSG00000153234.15	NR4A2	507.997	2.47005	0.706828	3.49455	0.000474857	1	0.0566635	6.97413	8.63511	2.87761	37.9052	3.91981	2.95463	6.44362	3.541	3.45504	50.0292	28.1268	11.319
ENSG00000106537.8	TSPAN13	2334.81	1.40821	0.404016	3.48553	0.000491157	1	0.0582617	35.4562	32.7357	14.3017	67.5636	21.3018	18.1206	32.0233	20.9851	21.5264	95.8225	40.1504	37.7757
ENSG00000080573.7	COL5A3	1393.41	0.962633	0.276554	3.48081	0.0004999	1	0.05895	13.0417	7.30469	10.9625	23.1043	8.07209	10.8202	7.01613	11.9423	9.33286	23.1956	13.9034	18.5846
ENSG00000134321.13	RSAD2	94.8279	-1.05488	0.303372	-3.47718	0.000506711	1	0.0594037	0.807056	2.27723	1.44717	0.844072	1.49607	1.60492	1.77468	1.3473	1.23154	0.847058	1.08573	1.61104
ENSG00000197555.10	SIPA1L1	949.475	0.603645	0.173814	3.47294	0.000514788	1	0.0599997	1.18745	0.840146	0.700348	1.19827	1.30204	0.885935	1.01106	1.23366	0.89795	1.64709	0.920962	1.07939
ENSG00000166963.13	MAP1A	777.88	-1.16926	0.337294	-3.46659	0.000527106	1	0.0610803	8.43009	10.5809	21.159	6.32939	20.9538	27.607	23.0268	23.305	20.0642	9.44933	21.1054	21.9341
ENSG00000006071.16	ABCC8	1925.26	-1.20299	0.347261	-3.46423	0.000531753	1	0.0612647	1.2855	3.42406	21.7913	8.76478	16.395	16.109	18.0322	8.60625	5.78848	3.97077	9.85283	16.6171
ENSG00000165474.8	GJB2	345.936	3.46301	1.00033	3.46185	0.000536467	1	0.0614546	6.63552	30.373	4.5408	116.726	4.04545	1.7963	22.0477	7.00947	1.74597	96.4257	34.6227	47.0056
ENSG00000100612.14	DHRS7	2814.16	1.30212	0.376523	3.45827	0.000543658	1	0.0619245	38.8471	35.6948	26.4814	96.5847	30.981	29.2053	34.9704	35.9908	35.4998	164.61	59.9197	44.9879
ENSG00000088320.4	REM1	207.526	-1.49048	0.431317	-3.45565	0.000548961	1	0.0619555	1.50227	8.35214	14.7062	7.39131	13.8329	17.9392	4.71951	9.12468	13.7732	8.03816	13.6564	8.91237
ENSG00000233491.8		21.5046	5.76078	1.66762	3.45448	0.000551349	1	0.0619555	0.00246122	0.0402577	0	0.212221	0.00206676	0.00231611	0.0160166	0.00599352	0	0.129705	0.0992892	0.124113
ENSG00000144724.20	PTPRG	2524.73	0.894252	0.258935	3.45358	0.000553202	1	0.0619555	1.46113	1.17783	1.10227	2.06273	1.50005	1.14147	1.49481	1.5373	1.02326	3.58497	1.74759	1.97889
ENSG00000064651.14	SLC12A2	1304.06	1.04178	0.302075	3.44876	0.000563175	1	0.0627221	7.08593	3.93078	3.85307	8.17084	5.61486	3.33407	5.30119	4.6419	3.43451	9.90971	5.0564	10.9649
ENSG00000157388.20	CACNA1D	953.453	1.43351	0.416092	3.44517	0.00057071	1	0.0627968	0.282315	0.26747	0.430284	1.38575	0.837926	0.704264	1.1509	1.30664	0.412024	2.91845	0.793616	1.10135
ENSG00000082074.19	FYB1	269.609	-1.26419	0.366995	-3.44469	0.000571717	1	0.0627968	0.640911	1.30869	0.623285	0.425518	0.661629	0.935115	0.680057	0.840027	1.22156	0.329951	0.457859	0.755805
ENSG00000189423.13	USP32P3	107.533	1.20104	0.348738	3.44397	0.000573244	1	0.0627968	1.76266	1.07446	1.42399	4.42508	2.05935	0.973603	1.87022	1.38414	1.35584	4.00134	1.45596	2.10281
ENSG00000277631.5	PGM5P3-AS1	27.9861	-2.49603	0.726362	-3.43635	0.000589617	1	0.0635196	0.115871	0.338441	1.76473	0.297352	0.632449	1.44476	1.49094	0.587845	0.468559	0.0565398	0.815299	1.20298
ENSG00000165633.13	VSTM4	637.294	0.780576	0.227282	3.43439	0.000593882	1	0.0635196	2.49603	1.54996	1.93967	4.31736	2.4632	2.47833	2.27893	2.89158	3.08468	5.52875	2.76119	4.53763
ENSG00000143494.16	VASH2	46.3343	1.24945	0.363805	3.43439	0.000593889	1	0.0635196	1.12678	0.546191	0.262893	1.04589	0.322106	0.338407	0.262385	0.379476	0.42414	0.924162	0.258655	0.379276
ENSG00000184709.7	LRRC26	471.249	6.25199	1.82071	3.43382	0.000595136	1	0.0635196	1.53956	103.877	4.22062	619.896	3.23204	1.81099	81.517	3.74911	1.55643	958.206	263.96	133.96
ENSG00000106780.9	MEGF9	842.737	0.739455	0.21536	3.43357	0.000595689	1	0.0635196	4.87773	3.17683	1.78187	4.19795	3.92316	2.96669	2.70951	3.66083	3.09415	5.0679	3.20823	3.5198
ENSG00000054803.4	CBLN4	143.184	2.55471	0.74435	3.43213	0.000598853	1	0.0635196	2.07309	3.56188	1.26295	25.2233	6.50253	8.31985	4.83361	3.36557	2.65057	36.0003	4.00424	5.42597
ENSG00000120885.22	CLU	5168.51	-2.20794	0.644599	-3.42529	0.000614139	1	0.0647981	144.656	208.342	125.139	29.56	375.556	157.485	75.3635	268.282	134.132	10.4329	38.805	66.9641
ENSG00000100055.21	CYTH4	346.02	-1.78578	0.521677	-3.42315	0.000618993	1	0.0648821	3.77946	8.63942	5.20561	2.23883	2.27053	7.19759	4.2951	6.24491	9.63522	1.53077	2.66284	3.55977
ENSG00000221963.6	APOL6	1930.86	-0.940703	0.274891	-3.42209	0.000621407	1	0.0648821	26.9304	35.8631	50.0998	25.5451	56.9963	55.5894	73.184	49.327	48.4259	22.6802	48.0276	57.2009
ENSG00000134443.10	GRP	19.7518	2.43232	0.712533	3.41363	0.000641043	1	0.0663721	2.10954	1.25972	0.285589	3.60906	0.236192	0.264688	0.0832001	0.0761053	0.142177	1.69273	0.395822	0.231761
ENSG00000187848.15	P2RX2	21.9756	-2.06072	0.603905	-3.41232	0.000644123	1	0.0663721	0.688904	1.9317	3.69324	0.990021	2.54537	3.37108	3.58648	5.81569	2.92509	0.537848	2.97303	5.99428
ENSG00000244578.1	LINC01391	69.2389	1.17887	0.345537	3.41169	0.000645611	1	0.0663721	3.09948	1.05346	3.29582	5.6112	3.26524	3.65917	3.90067	3.01912	2.10795	6.59961	4.01812	5.7393
ENSG00000086696.11	HSD17B2	1962.58	1.23525	0.362687	3.40582	0.000659649	1	0.0674693	14.4059	9.39935	11.043	25.9888	20.0367	8.529	12.3968	12.9018	7.52337	34.5317	11.4501	9.75941
ENSG00000110042.8	DTX4	1233.77	-0.677013	0.199221	-3.3983	0.000678049	1	0.0689993	6.66981	11.4542	15.731	11.2047	14.362	17.5063	20.3235	18.123	22.3679	16.665	15.6059	19.2815
ENSG00000262585.1	LINC01979	12.4988	2.37634	0.700154	3.39403	0.000688724	1	0.0697315	0.694032	0.152037	0.0528513	0.97958	0.254974	0.204097	0.590221	0.422523	0.263113	0.931307	0.854596	0.943577
ENSG00000169418.10	NPR1	1537.36	-1.61758	0.477702	-3.38616	0.000708783	1	0.0714019	22.1126	25.4552	94.4173	22.2646	55.3508	73.7184	32.262	45.8765	57.4651	13.0115	75.9649	45.9472
ENSG00000163823.4	CCR1	226.983	-1.54236	0.456232	-3.38065	0.000723135	1	0.0721417	12.5132	24.924	14.1442	6.19026	8.29223	21.8484	20.0678	21.9055	27.8154	6.40016	13.2954	13.8634
ENSG00000131042.15	LILRB2	65.7201	-1.15856	0.342774	-3.37994	0.000725023	1	0.0721417	3.98293	7.17732	3.61909	1.87099	2.72102	3.11282	6.62959	6.68529	4.64078	1.77879	4.37001	3.33746
ENSG00000267383.7		91.6043	1.18715	0.35131	3.37922	0.000726923	1	0.0721417	0.16277	0.111177	0.158657	0.447267	0.208178	0.09426	0.223699	0.213432	0.136705	0.474103	0.199692	0.242651
ENSG00000137522.18	RNF121	782.595	0.477698	0.141445	3.37727	0.000732086	1	0.0722962	4.94914	3.85768	4.08492	6.80102	5.27109	4.58221	5.45226	5.64313	4.66588	7.45735	6.09327	6.48648
ENSG00000152784.16	PRDM8	343.975	-1.32971	0.393978	-3.37509	0.000737902	1	0.0725134	2.33622	6.36885	7.53135	5.74551	12.6699	11.8397	10.7545	9.58064	7.35606	2.0662	5.89041	14.5096
ENSG00000062096.15	ARSF	22.605	4.76751	1.41541	3.36828	0.000756381	1	0.0739666	0.041905	0.081599	0	0.552031	0.00586481	0.0262895	0.144614	0.0113385	0.00706067	0.592987	0.229332	0.186455
ENSG00000101307.16	SIRPB1	49.2069	-1.54779	0.460302	-3.36255	0.000772249	1	0.0751518	0.254447	1.05039	0.186014	0.182832	0.562655	0.494852	0.436538	0.440621	0.334404	0.0744954	0.318287	0.352225
ENSG00000128342.5	LIF	2043.89	-3.10117	0.923263	-3.35892	0.000782479	1	0.0757795	236.915	155.365	74.0405	6.72385	359.054	342.143	55.5126	312.616	200.097	4.85214	10.8098	41.4355
ENSG00000129657.16	SEC14L1	6298.07	1.38005	0.411336	3.35505	0.000793506	1	0.076478	20.9376	18.2063	5.77772	28.4217	17.7089	17.7219	25.4042	16.8445	15.2049	58.5262	34.3972	24.3983
ENSG00000169860.7	P2RY1	677.903	-0.978498	0.29227	-3.34793	0.000814179	1	0.078095	12.9386	24.6108	58.733	41.2212	60.7509	93.6197	52.8813	62.8237	76.8072	34.4932	41.7452	47.585
ENSG00000229385.2	CTNNA2-AS1	367.691	7.25976	2.17067	3.34448	0.000824368	1	0.0786958	0.0469583	7.87289	0.0572148	34.031	0.216877	0	0.944536	0.0762346	0.0474727	25.3883	25.2655	7.96291
ENSG00000144655.15	CSRNP1	1127.19	1.19922	0.359164	3.33891	0.000841067	1	0.0799094	35.9139	29.2849	19.1352	53.3887	29.4015	23.9191	40.4775	29.5655	23.4394	103.885	73.0085	53.0529
ENSG00000082014.17	SMARCD3	1207.4	-0.696676	0.208978	-3.33374	0.000856871	1	0.0810269	7.63055	11.7531	22.5457	11.3183	17.2151	16.2522	14.8593	17.4565	14.2197	12.9573	14.3533	14.4861
ENSG00000175602.4	CCDC85B	967.182	-1.16207	0.34891	-3.33056	0.000866719	1	0.0815733	216.758	441.219	888.744	276.667	472.639	620.696	591.59	496.77	402.178	295.849	575.125	374.428
ENSG00000168453.16	HR	159.308	2.15522	0.648655	3.3226	0.00089184	1	0.0835454	2.96525	2.02347	0.863264	11.3133	2.84258	1.70388	7.40507	1.72535	0.689744	4.02063	5.98236	7.4207
ENSG00000143554.14	SLC27A3	1031.4	-0.873536	0.263269	-3.31804	0.000906516	1	0.0845252	34.1324	66.1299	161.648	74.1231	79.9366	96.4404	71.7399	93.5605	73.6943	64.1096	100.089	90.5629
ENSG00000168913.7	ENHO	71.9193	1.59923	0.482551	3.31412	0.000919321	1	0.0852109	55.4664	9.85495	11.8345	32.2726	13.7369	8.17818	13.9119	7.26186	6.46014	14.468	19.424	12.384
ENSG00000206073.11	SERPINB4	49.2255	-4.28057	1.29227	-3.31245	0.000924836	1	0.0852109	3.55627	26.093	2.77313	0	3.40438	0.200795	0.168311	0.461875	0.143809	0	0.266911	0
ENSG00000050767.18	COL23A1	324.004	1.70075	0.513527	3.31191	0.000926621	1	0.0852109	0.266517	0.28008	0.207896	1.09866	0.127887	0.102179	0.468843	0.317068	0.182476	1.43673	0.502724	0.358338
ENSG00000240541.3	TM4SF1-AS1	21.1486	3.0234	0.913267	3.31053	0.000931201	1	0.085241	0.565206	0.462248	0	3.07497	0.617006	0.531881	0.601876	0.367034	0.399978	4.35758	1.90894	1.28538
ENSG00000113448.19	PDE4D	312.676	0.953661	0.288517	3.30538	0.000948461	1	0.086059	0.109269	0.0774965	0.0554404	0.0944021	0.0957924	0.0750842	0.0726053	0.0884363	0.0660851	0.251425	0.0715486	0.102656
ENSG00000196177.13	ACADSB	2248.44	-1.06961	0.323603	-3.30531	0.000948722	1	0.086059	9.07303	14.5387	20.2773	12.1935	46.0947	48.8066	16.1028	28.7793	20.1609	7.30815	13.7481	21.8441
ENSG00000205269.6	TMEM170B	202.594	0.946145	0.286379	3.30383	0.000953745	1	0.0861249	3.02241	1.44805	1.20544	1.58473	1.65244	1.36071	2.09035	1.66794	1.48379	4.7321	2.45814	2.73047
ENSG00000165194.15	PCDH19	122.762	1.6582	0.502521	3.29975	0.000967694	1	0.0869926	0.302049	0.318588	0.132897	0.693313	0.412164	0.3553	0.598122	0.589116	0.148438	1.13406	0.523455	0.871084
ENSG00000233901.6	LINC01503	108.177	-1.00253	0.304189	-3.29575	0.000981606	1	0.0875049	1.07787	3.52182	2.02559	1.59401	1.70285	1.73637	2.07511	2.13543	1.32977	0.873615	2.00531	2.34829
ENSG00000148841.17	ITPRIP	518.512	1.04661	0.317579	3.2956	0.000982122	1	0.0875049	11.5217	8.71142	4.61617	9.71375	7.9173	5.63281	9.85588	6.67029	4.4248	17.8117	7.41721	8.89489
ENSG00000287497.1		34.6615	-2.66925	0.810329	-3.29404	0.000987599	1	0.0876035	1.77795	5.66523	12.21	1.1614	7.87215	12.6244	1.14745	9.70885	4.90207	0.788692	2.88113	1.59817
ENSG00000171051.9	FPR1	81.831	-1.82502	0.554372	-3.29205	0.000994603	1	0.0878361	0.506632	3.53178	0.318933	0.260028	0.212716	0.429084	0.439593	0.349559	0.674372	0.18129	0.356481	0.208726
ENSG00000099985.4	OSM	27.1759	-1.67885	0.510272	-3.29011	0.0010015	1	0.0880569	4.08327	8.81849	2.71371	1.01611	2.4937	3.14388	3.22088	3.3145	2.50182	0.362265	2.90213	2.69161
ENSG00000128463.13	EMC4	1643	0.776258	0.236028	3.28884	0.00100603	1	0.088069	137.213	105.141	124.385	229.55	125.704	124.57	133.098	130.388	120.032	315.883	155.42	127.061
ENSG00000124205.18	EDN3	309.465	3.06803	0.933519	3.28652	0.00101433	1	0.08841	0.759674	3.64127	0.4984	10.8173	1.66841	1.33811	1.83226	3.20973	1.08307	38.2473	5.51889	4.12166
ENSG00000126003.7	PLAGL2	1102.73	0.835588	0.254411	3.2844	0.00102199	1	0.0886921	36.9027	29.7989	21.1684	41.9368	30.9883	19.822	33.1145	29.2127	20.8655	61.0641	44.4559	47.3379
ENSG00000211899.10	IGHM	66.2998	-2.69915	0.822464	-3.28179	0.00103151	1	0.0891326	2.64656	8.24557	10.48	1.58474	10.186	30.6126	3.52283	2.77487	5.12814	0.430469	0.310366	4.57948
ENSG00000205221.12	VIT	5.57665	4.66237	1.42102	3.28102	0.00103434	NA	NA	0.0126416	0.00492322	0	0.0865101	0.0106155	0.00793079	0.0124645	0.00684098	0	0.0699099	0.0237199	0.0458318
ENSG00000145794.17	MEGF10	604.902	4.57172	1.39493	3.2774	0.00104769	1	0.0899196	0.17922	0.678024	0.0797203	8.30194	0.105108	0.0481864	1.35309	0.175496	0.0460146	2.96501	4.75326	1.51329
ENSG00000065675.15	PRKCQ	303.037	1.42648	0.435427	3.27604	0.00105275	1	0.0899196	1.72216	1.26419	0.233585	0.737135	0.772186	0.324123	0.336405	0.585544	0.630709	3.60235	0.542624	0.584741
ENSG00000198797.7	BRINP2	22.3738	-5.8068	1.7727	-3.27568	0.00105408	1	0.0899196	0.0267888	0.0156492	0.0815998	0	0.00374922	0.172263	0.0184896	0.0434903	0.654487	0	0.0460762	0.00441466
ENSG00000140254.13	DUOXA1	2084.31	3.11947	0.954068	3.26965	0.00107682	1	0.09147	18.5654	76.6345	9.40509	240.635	20.8087	6.10919	45.8769	21.7214	9.80459	293.871	151.782	81.1776
ENSG00000169347.17	GP2	377.376	6.66723	2.04106	3.26656	0.00108863	1	0.0920831	0.163759	2.64669	0.0997635	25.4949	0	0	1.4532	0.0443092	0.165553	88.9368	5.47962	1.45728
ENSG00000162614.19	NEXN	201.541	-1.18775	0.363839	-3.26449	0.00109661	1	0.0923687	0.880631	1.10237	3.58024	1.31905	2.05246	2.51149	1.06854	1.45154	1.71696	0.640179	2.28465	1.85699
ENSG00000108932.12	SLC16A6	595.203	2.24845	0.689506	3.26096	0.00111036	1	0.0931354	3.85961	3.35802	1.801	9.54645	5.6718	13.2338	2.4048	2.08308	3.79811	82.5656	12.7505	5.29812
ENSG00000237223.6	SULT1C2P1	70.6229	6.08059	1.86619	3.2583	0.00112083	1	0.0932387	0.047305	0.755335	0	1.14922	0.23834	0.0445158	0.167913	0.0383987	0.0318821	7.70964	2.6924	0.608059
ENSG00000122756.15	CNTFR	101.698	2.00113	0.614186	3.25818	0.00112128	1	0.0932387	3.74135	0.315446	1.06522	2.34916	0.885296	0.375064	1.55165	0.563558	0.350938	1.19198	1.363	0.940725
ENSG00000170049.10	KCNAB3	903.487	-1.81801	0.558235	-3.2567	0.00112715	1	0.0932387	22.4033	19.4856	88.3347	14.3731	59.6257	106.759	85.9654	78.7021	75.0552	13.5433	33.1036	35.2581
ENSG00000170035.16	UBE2E3	1788.64	0.742084	0.227917	3.25594	0.00113019	1	0.0932387	8.70276	6.43996	6.2945	11.12	4.81591	5.78671	5.86212	5.80437	6.64458	16.4488	7.99388	7.40789
ENSG00000205038.12	PKHD1L1	9391.46	4.89681	1.50633	3.25082	0.00115071	1	0.0945423	0.706286	22.5927	1.24572	65.8026	2.01602	0.439522	8.25062	1.02179	0.382923	99.9002	63.59	56.2767
ENSG00000139364.11	TMEM132B	438.216	1.418	0.436558	3.24814	0.00116161	1	0.0950483	0.243609	0.191782	0.235671	0.558083	0.450395	0.513589	0.491118	0.713745	0.173346	1.42339	0.160866	0.197454
ENSG00000228559.2		32.2149	4.44818	1.37087	3.2448	0.00117534	1	0.0956081	0.0738922	0.0863314	0	0.0758502	0.0620494	0.0695354	0	0.0599803	0	29.4218	0	0
ENSG00000181704.12	YIPF6	1954.81	0.449756	0.138636	3.24416	0.00117799	1	0.0956081	26.6055	21.2785	18.2598	25.6349	27.7055	22.4726	22.9405	22.1389	18.6589	34.2056	22.4162	25.4553
ENSG00000232721.2		23.0405	3.16415	0.976001	3.24196	0.00118711	1	0.0956352	0.434009	0	0.528805	9.5042	0.242967	0	1.79732	0.234865	1.46254	8.04755	10.9937	6.58008
ENSG00000164040.18	PGRMC2	3492.83	0.430194	0.132722	3.24133	0.00118975	1	0.0956352	115.424	83.4532	73.3194	101.456	97.8207	73.48	64.4527	71.1561	69.4891	112.247	66.7741	80.3466
ENSG00000275591.5	XKR5	37.5537	1.44606	0.446227	3.24064	0.00119264	1	0.0956352	0.386972	0.172234	0.157164	0.37831	0.727272	0.381496	0.915728	1.07697	0.298065	1.24085	1.141	1.3483
ENSG00000235142.10	LINC02532	782.181	-3.14364	0.970811	-3.23816	0.00120304	1	0.0960852	4.98181	2.33801	4.27604	0.493492	5.30869	8.17162	2.61305	6.10238	15.1031	0.134887	0.693458	1.4023
ENSG00000125337.20	KIF25	15.6594	2.48255	0.767119	3.2362	0.00121135	1	0.096122	0.122251	0.0714156	0.049651	0.742485	0.0513289	0.0191738	0.0241079	0.0744259	0.0617951	0.49711	0.0764617	0.0705124
ENSG00000020633.19	RUNX3	212.487	-1.92293	0.594301	-3.23561	0.00121382	1	0.096122	1.64599	2.39276	1.55264	0.506101	1.18473	2.26987	0.933377	2.00721	3.07498	0.296099	1.08878	0.847501
ENSG00000184584.13	STING1	1252.16	-0.762965	0.23595	-3.23358	0.00122249	1	0.096122	73.2175	107.93	80.4442	55.5573	76.4443	75.7337	67.658	104.13	98.013	54.0661	69.0691	91.4083
ENSG00000101336.18	HCK	189.654	-1.28207	0.396493	-3.23354	0.00122268	1	0.096122	1.30281	3.87558	1.34316	1.26532	1.0351	1.49949	2.11065	2.58687	2.52272	0.713957	1.4197	1.64491
ENSG00000121853.4	GHSR	5.68291	4.84777	1.50073	3.23028	0.00123671	NA	NA	0.385413	0.112573	0	2.37375	0.0809105	0.181344	0.570024	0.156425	0	1.50452	0.271188	0.85744
ENSG00000177989.14	ODF3B	648.407	-0.856069	0.265105	-3.22917	0.00124152	1	0.097024	102.879	201.716	108.434	77.1027	168.447	99.6606	75.7104	117.607	89.2508	52.4586	106.37	104.364
ENSG00000163171.8	CDC42EP3	1072.41	-0.845122	0.262043	-3.22513	0.00125917	1	0.097024	3.65831	5.91158	6.6923	3.54897	5.7113	7.96649	4.68515	4.65508	5.06314	3.36402	4.34575	7.11218
ENSG00000172137.19	CALB2	134.378	5.24962	1.62813	3.22433	0.00126266	1	0.097024	0.0156878	0.256602	0.0382286	2.49604	0.0131735	0.0442885	0.269146	0.15281	0.0475789	21.9697	0.603432	0.201651
ENSG00000143369.15	ECM1	2778.5	0.957919	0.297116	3.22406	0.00126386	1	0.097024	207.86	151.477	147.17	321.835	104.129	79.321	216.019	181.986	237.458	731.61	251.016	166.689
ENSG00000072195.15	SPEG	428.013	-1.08876	0.337753	-3.22354	0.00126617	1	0.097024	1.73547	3.39255	4.24968	2.22464	2.40991	3.81597	3.44571	3.50463	4.72425	2.32156	5.63901	3.591
ENSG00000160179.19	ABCG1	3389.78	1.57943	0.490148	3.22236	0.00127139	1	0.097024	17.9721	15.8003	5.07193	29.4974	10.9579	3.84047	17.0606	12.0832	6.75084	32.9526	26.0596	23.0918
ENSG00000163075.13	CFAP221	213.778	-1.10344	0.342437	-3.22231	0.00127163	1	0.097024	0.549116	1.93454	1.1168	0.528979	1.01799	0.862558	0.444804	0.654883	0.653347	0.626578	0.959001	0.810248
ENSG00000167346.8	MMP26	7266.49	5.47863	1.70069	3.22142	0.00127559	1	0.097024	0.12976	3.83861	0.541762	54.2241	0.447475	0.1563	11.1751	0.323011	0.103196	26.2876	34.7763	17.0899
ENSG00000172765.18	TMCC1	1367.12	0.623826	0.193678	3.22094	0.00127771	1	0.097024	2.41426	2.14684	1.71613	3.29462	2.40288	1.86819	2.61112	2.56751	1.90674	4.07629	3.19909	3.80184
ENSG00000197614.11	MFAP5	946.296	-1.85463	0.576932	-3.21465	0.00130605	1	0.0988015	11.2034	27.2032	27.0634	10.0402	18.5211	3.70374	28.16	21.6044	12.3701	2.11065	12.8322	37.1821
ENSG00000127863.16	TNFRSF19	467.386	1.04149	0.324788	3.20669	0.00134273	1	0.100651	6.70242	2.03467	0.951976	2.23697	0.687717	0.558084	0.955087	1.06595	2.7503	3.91815	1.42187	1.15882
ENSG00000239998.6	LILRA2	17.8024	-2.25209	0.702434	-3.20613	0.00134535	1	0.100651	0.315213	1.10483	0.314232	0.0882451	0.24063	0.70112	0.712013	0.628036	0.637332	0.0838965	0.483912	0.368341
ENSG00000130340.17	SNX9	5615.77	0.784862	0.244879	3.20511	0.00135012	1	0.100651	13.6899	8.73743	6.01184	13.7144	10.6026	7.56388	13.8082	9.15278	7.87294	14.2513	12.7309	12.9892
ENSG00000124225.16	PMEPA1	1616.34	1.0305	0.321527	3.20501	0.00135058	1	0.100651	30.8715	11.5931	9.13232	14.4087	9.70897	4.50195	6.44843	9.54515	6.70087	17.1445	10.5292	13.4895
ENSG00000138356.14	AOX1	940.654	-3.00632	0.939856	-3.1987	0.00138048	1	0.102149	5.17068	3.13551	4.61515	0.392746	5.48942	12.5297	1.3096	11.4113	6.99002	0.224035	3.11263	3.04271
ENSG00000105825.14	TFPI2	8099.2	2.86902	0.896956	3.19862	0.00138087	1	0.102149	206.702	336.687	161.523	2446.02	64.7488	63.9057	682.706	76.2387	105.845	3004.81	1119.61	662.102
ENSG00000106123.12	EPHB6	884.293	-0.687824	0.215168	-3.19667	0.00139022	1	0.102462	13.192	20.9251	37.744	27.9752	20.7479	21.2063	38.6362	28.1439	27.1123	17.5392	28.6258	31.4587
ENSG00000090382.7	LYZ	716.975	-1.22449	0.383966	-3.18906	0.00142736	1	0.104514	31.7151	54.4388	25.4853	13.0047	58.3336	79.6938	177.214	84.6861	74.9558	24.9767	32.1474	34.5537
ENSG00000124721.18	DNAH8	9.89006	4.51037	1.41443	3.18883	0.00142848	NA	0.104514	0.00473243	0.00368607	0	0.0145735	0.00264931	0.00296893	0.000933234	0.00256096	0	0.157027	0	0.00311953
ENSG00000010030.14	ETV7	34.3275	-1.77433	0.557145	-3.18469	0.00144908	1	0.105635	0.280507	0.586461	0.737514	0.181857	0.768637	0.694653	0.803537	0.359519	0.402982	0.100855	0.498627	0.277357
ENSG00000066032.19	CTNNA2	2204.6	5.26269	1.6556	3.17872	0.00147928	1	0.106873	0.0139408	0.752411	0.0244429	2.02856	0.0468261	0.0163186	0.24883	0.0477486	0.0144373	3.35613	1.64156	0.753429
ENSG00000111859.17	NEDD9	1272.94	1.6207	0.509945	3.17819	0.00148196	1	0.106873	3.47527	3.04961	1.15454	5.7976	1.43185	1.22815	1.45988	1.11215	1.05653	6.46105	7.47313	2.99621
ENSG00000146677.7	RPL32P18	59.8877	-1.07651	0.33872	-3.17818	0.00148205	1	0.106873	44.0194	85.7162	113.227	48.9513	64.6877	81.6973	56.424	66.5007	90.2394	54.8922	66.5353	49.5703
ENSG00000082482.14	KCNK2	171.172	-3.45877	1.08899	-3.17613	0.00149252	1	0.10689	0.684163	0.125682	0.19136	0.0110423	0.485986	0.927269	0.0330928	0.120501	1.24194	0.0188967	0.0767006	0.0595643
ENSG00000189129.14	PLAC9	276.192	-0.981554	0.309049	-3.17605	0.00149296	1	0.10689	2.98373	8.28991	11.926	6.53644	13.6887	20.271	7.59884	8.00432	4.78212	3.97717	11.2311	15.9024
ENSG00000140379.9	BCL2A1	94.0439	-2.46839	0.778371	-3.17122	0.00151798	1	0.107707	10.4324	10.665	7.00283	1.09071	3.73128	2.27252	1.34294	5.48868	5.37099	0.235674	0.724992	0.764092
ENSG00000170037.14	CNTROB	2616.42	-1.15477	0.364315	-3.1697	0.00152596	1	0.107707	32.5371	40.8859	107.532	36.1228	70.6628	119.899	91.6182	95.1938	82.869	35.9781	57.2777	55.2304
ENSG00000144406.19	UNC80	39.5514	1.51637	0.478478	3.16915	0.00152886	1	0.107707	0.0153149	0.0127807	0.0533141	0.168436	0.169022	0.133825	0.0504787	0.0443982	0.0199063	0.106757	0.0882606	0.157919
ENSG00000118004.18	COLEC11	269.746	-2.18534	0.689608	-3.16896	0.00152986	1	0.107707	1.57855	1.05055	6.22042	0.676868	2.0974	4.47525	3.54043	3.11418	3.4644	0.399758	1.59343	1.84731
ENSG00000095564.14	BTAF1	4151.91	1.17056	0.369435	3.1685	0.00153226	1	0.107707	10.1723	10.2914	9.48055	32.6968	15.7819	9.45389	13.1107	12.1128	8.77282	35.9808	32.4072	38.4406
ENSG00000232346.1		42.5803	-1.09614	0.346038	-3.16768	0.0015366	1	0.107707	26.967	55.8528	101.558	47.8136	47.3486	58.8285	42.0596	40.7947	64.4384	37.0837	33.3496	27.8762
ENSG00000163431.13	LMOD1	2189.96	-1.79715	0.568188	-3.16295	0.0015618	1	0.109092	13.0144	11.2851	30.6858	7.4184	18.6227	28.6232	32.9643	25.673	24.658	2.95483	21.6441	29.5155
ENSG00000092295.12	TGM1	72.2599	-1.45428	0.460001	-3.16148	0.00156969	1	0.109106	0.617288	4.28926	2.41468	1.66749	2.04614	3.14905	2.01814	2.32074	2.7918	1.58531	1.70689	1.79894
ENSG00000247627.2	MTND4P12	292.988	-0.819882	0.259384	-3.16089	0.00157289	1	0.109106	229.302	565.807	62.5752	49.006	7.89642	8.16839	6.63295	7.6331	53.7485	40.5907	50.2183	49.3506
ENSG00000062038.15	CDH3	638.035	-2.51867	0.797548	-3.15802	0.00158844	1	0.109805	2.28444	1.24851	4.14521	0.626818	2.43566	3.09892	9.11195	6.06754	5.50082	0.180907	2.51659	2.03237
ENSG00000283453.2		6.60205	3.48073	1.10273	3.15647	0.00159694	NA	NA	0.037529	0	0.0022863	0.0404496	0.00630283	0.00529743	0.00444042	0.00456949	0.00758801	0.0274687	0.00176043	0.00185538
ENSG00000258227.7	CLEC5A	22.8722	-2.1679	0.687467	-3.15347	0.00161344	1	0.11115	0.278591	0.473439	0.678879	0.129988	0.446614	0.762661	0.809086	0.513953	0.896134	0.0988655	0.9029	0.525882
ENSG00000163221.9	S100A12	6.20493	-4.10903	1.3038	-3.15158	0.0016239	NA	NA	0.521114	12.1768	0.952402	0	1.53158	0.735583	0.308291	0	0.263411	0	0.488895	0.257631
ENSG00000149591.17	TAGLN	4823.64	-1.44021	0.457105	-3.15072	0.00162871	1	0.111818	123.033	164.074	511.745	165.55	300.339	450.847	210.246	371.376	274.184	72.9655	452.647	256.92
ENSG00000253187.2	HOXA10-AS	47.6111	1.35572	0.431836	3.13943	0.00169275	1	0.115818	2.86882	1.58767	3.31145	6.04466	7.10029	5.39933	8.21797	7.72146	3.05288	16.9456	9.34922	13.8844
ENSG00000110693.19	SOX6	328.363	1.23756	0.394913	3.13376	0.0017258	1	0.117677	0.183452	0.153418	0.0823498	0.341606	0.218913	0.105398	0.177837	0.143688	0.0911038	0.302785	0.3569	0.302319
ENSG00000102996.5	MMP15	787.305	0.674751	0.215421	3.13225	0.00173473	1	0.117885	16.7088	14.8749	11.068	21.6206	13.1811	11.2502	17.222	21.3378	12.8473	30.0175	20.798	23.3391
ENSG00000139926.16	FRMD6	1088.47	0.717579	0.229758	3.1232	0.00178895	1	0.121159	2.22441	1.63633	1.90973	3.3172	1.92843	1.21331	2.14574	1.68189	1.26806	3.01906	2.54097	2.97127
ENSG00000167851.15	CD300A	268.338	-1.90087	0.608954	-3.12154	0.00179908	1	0.121435	3.76055	5.15222	8.53754	2.6938	5.02074	13.9771	4.48148	7.88389	19.5284	2.0066	2.96965	4.33358
ENSG00000036672.16	USP2	60.39	-1.26413	0.40518	-3.11993	0.00180897	1	0.121693	0.432	1.71167	1.35022	0.578409	1.34065	1.29029	1.04451	0.640346	0.930429	0.769868	1.48019	1.31859
ENSG00000233559.2	LINC00513	29.3492	1.90332	0.61098	3.11519	0.00183828	1	0.123251	0.316852	0.113324	0.0315149	0.272146	0.260639	0.127787	0.126241	0.293939	0.0849835	0.277667	0.181997	0.0895125
ENSG00000179859.10	RNF227	380.49	-1.1542	0.370637	-3.11411	0.00184501	1	0.12329	26.1485	33.901	106.679	33.9413	57.6564	93.6642	84.7324	75.1789	71.4594	34.0797	56.977	51.5428
ENSG00000136514.3	RTP4	178.213	-1.26355	0.40595	-3.11256	0.00185472	1	0.123313	19.4158	24.8897	26.7779	12.8716	29.0981	31.7205	18.7451	30.645	30.1242	7.10554	18.4683	20.7976
ENSG00000183098.11	GPC6	741.4	-1.15062	0.369724	-3.11209	0.00185767	1	0.123313	0.0581416	0.15161	0.503586	0.162612	0.347069	0.497179	0.514951	0.323184	0.22404	0.209696	0.262062	0.313688
ENSG00000064042.18	LIMCH1	869.356	0.859329	0.276907	3.10331	0.00191369	1	0.126613	2.22053	1.06404	0.698203	1.37453	1.01764	0.641052	1.38112	0.96353	0.795084	1.45944	1.56346	1.28354
ENSG00000105996.7	HOXA2	54.7138	-0.98734	0.318283	-3.10209	0.00192162	1	0.126719	4.26813	8.22795	17.4212	8.10527	12.0066	9.2379	11.8676	10.5669	15.1021	10.205	10.411	16.4588
ENSG00000158714.11	SLAMF8	23.6244	-1.77759	0.573853	-3.09763	0.00195072	1	0.128216	0.27956	0.54437	0.624473	0.286968	1.01727	1.14	2.03978	1.66413	1.93125	0.318298	1.3988	1.38211
ENSG00000267662.1	TSHZ3-AS1	12.9823	2.47714	0.800127	3.09593	0.00196199	1	0.128536	0.0433298	0.0168747	0.0175979	0.0815428	0.11522	0.08155	0.0939908	0.0703438	0.0146015	0.204383	0.155828	0.228497
ENSG00000018280.17	SLC11A1	130.059	-1.40511	0.454716	-3.09008	0.002001	1	0.129733	4.15139	8.95729	2.24352	1.8214	1.79925	2.11083	5.24861	7.41897	8.25833	1.47026	2.70117	2.251
ENSG00000182158.15	CREB3L2	3925.95	0.710271	0.230136	3.08631	0.00202661	1	0.129733	14.8273	7.77653	12.4271	15.7025	15.8834	12.5898	15.8666	12.6872	10.3863	23.8163	17.1246	18.3386
ENSG00000136732.16	GYPC	1059.07	-0.898143	0.29106	-3.08576	0.00203032	1	0.129733	8.77855	13.3117	21.3769	8.99856	9.58824	13.4255	13.4592	11.5507	12.3749	8.6989	13.35	11.7271
ENSG00000166278.15	C2	512.309	-1.2482	0.404818	-3.08336	0.00204678	1	0.129733	2.32791	2.59838	6.33118	2.44294	5.58519	8.58659	6.09284	6.2847	7.06024	1.97772	5.62571	5.51809
ENSG00000005001.10	PRSS22	396.637	-1.53641	0.498343	-3.08304	0.00204896	1	0.129733	60.1039	100.042	23.8532	13.2408	41.483	15.6681	33.9338	45.4463	37.8261	5.35673	9.52671	13.116
ENSG00000008083.14	JARID2	743.412	0.483997	0.157166	3.07952	0.00207336	1	0.129733	1.18658	0.929134	0.837126	1.37906	1.08272	0.960492	1.39009	1.22227	1.16494	1.9165	1.51756	1.90252
ENSG00000115107.20	STEAP3	625.778	-1.00899	0.327768	-3.07837	0.00208135	1	0.129733	4.85514	8.41138	11.2802	3.44468	9.69288	8.8578	7.97626	8.0463	7.63918	6.63115	4.01908	2.90626
ENSG00000105967.16	TFEC	72.6157	-1.05333	0.342174	-3.07835	0.0020815	1	0.129733	0.106287	0.212141	0.129502	0.0931928	0.109706	0.116691	0.218768	0.242652	0.221619	0.0886003	0.0997159	0.188293
ENSG00000078018.21	MAP2	169.511	1.73697	0.564315	3.07802	0.00208379	1	0.129733	0.22791	0.185644	0.062578	0.901198	0.107821	0.0664562	0.139579	0.10162	0.069771	0.208323	0.563157	0.541159
ENSG00000171346.16	KRT15	62.0271	-1.28089	0.416232	-3.07736	0.00208844	1	0.129733	4.53246	10.5247	3.72764	1.86102	1.04666	2.18593	3.05009	2.16148	2.63471	1.05053	2.33872	3.69729
ENSG00000136856.18	SLC2A8	3498.82	-0.757071	0.246029	-3.07716	0.00208984	1	0.129733	37.4373	80.8846	150.489	102.704	199.139	189.013	269.165	173.492	127.005	104.959	154.928	190.97
ENSG00000165300.8	SLITRK5	117.886	5.55924	1.80767	3.07536	0.00210248	1	0.129733	0.239829	4.15632	0.0730528	4.78006	0.302086	0.0376147	2.30559	0.94093	0	7.2751	5.21251	2.35159
ENSG00000197329.12	PELI1	1287.65	0.856692	0.278612	3.07486	0.00210601	1	0.129733	15.0641	12.5121	6.65303	19.223	9.93738	6.06118	8.11002	9.87132	8.97032	19.4015	13.1407	13.0129
ENSG00000158163.15	DZIP1L	367.003	-0.975877	0.317375	-3.07484	0.00210616	1	0.129733	1.33134	3.98588	4.33696	2.24923	3.94394	4.37626	3.10673	2.85181	2.65447	2.53539	4.06802	3.09901
ENSG00000250899.3		78.6793	-1.29251	0.420362	-3.07476	0.00210669	1	0.129733	5.38322	9.59967	14.6715	2.61751	14.0372	11.0648	18.0187	15.9839	6.5879	5.25355	11.4298	13.1668
ENSG00000146005.4	PSD2	13.758	2.00053	0.650888	3.07353	0.00211541	1	0.129733	0.173873	0.0358487	0.0747704	0.26247	0.0772972	0.0481238	0.127066	0.132835	0.062039	0.309424	0.0863589	0.262937
ENSG00000100557.10	CCDC198	142.611	-2.18906	0.712508	-3.07233	0.00212393	1	0.129733	3.70711	8.85168	1.90051	0.332707	3.53823	2.34475	0.275638	3.04204	4.54641	0.810548	1.31134	0.981467
ENSG00000274312.1		16.4219	-3.29598	1.07296	-3.07185	0.00212736	1	0.129733	12.6678	13.7432	49.6115	1.85764	11.3973	19.5843	6.42366	10.2828	10.9771	0	19.5247	7.15746
ENSG00000104972.16	LILRB1	113.279	-1.35499	0.441116	-3.07174	0.00212818	1	0.129733	2.31372	2.70321	3.28408	1.15079	1.50224	2.35687	3.16092	3.93047	4.60578	1.16391	1.96926	2.16981
ENSG00000198478.8	SH3BGRL2	1250.41	0.859985	0.279993	3.07146	0.00213018	1	0.129733	13.5621	7.91859	4.6446	11.2587	9.30843	4.41605	6.09384	7.85861	6.6571	12.1409	6.63617	7.66763
ENSG00000154642.11	C21orf91	595.138	0.655183	0.213411	3.07005	0.00214023	1	0.129733	10.3912	7.15044	6.61951	9.45709	9.26169	6.74486	7.68669	7.49169	8.50326	20.0901	7.64545	11.3424
ENSG00000175084.13	DES	565.659	-2.63836	0.859464	-3.06978	0.00214219	1	0.129733	50.5524	26.5746	63.6978	5.31754	11.9501	24.4303	18.8458	12.8566	98.6005	6.27579	36.8689	9.00784
ENSG00000137571.11	SLCO5A1	44.8105	1.45714	0.474746	3.06929	0.00214566	1	0.129733	0.275604	0.0415484	0.0902691	0.139932	0.0920754	0.0892402	0.105192	0.0986271	0.0838865	0.231368	0.147354	0.117208
ENSG00000130600.19	H19	9299.39	-1.93299	0.629923	-3.06862	0.00215053	1	0.129733	833.236	682.968	1205.89	169.553	509.929	1064.1	796.293	503.836	1332.77	216.448	470.529	301.547
ENSG00000061938.21	TNK2	1048.18	-0.461645	0.150489	-3.06764	0.00215757	1	0.129733	6.92495	10.7597	10.784	9.6637	10.942	9.43757	11.2662	13.0301	11.2054	9.39742	8.37087	10.7165
ENSG00000196923.14	PDLIM7	2280.38	-0.922985	0.300882	-3.06759	0.00215791	1	0.129733	41.6004	53.8402	120.701	51.7249	66.1611	93.8488	73.6458	80.3841	94.9094	53.4135	93.3658	82.128
ENSG00000138207.14	RBP4	646.522	-3.05572	0.996265	-3.06718	0.00216089	1	0.129733	55.8678	9.65504	69.2762	5.84149	45.5426	53.1326	39.0527	17.714	30.266	0.579509	12.349	13.1129
ENSG00000143324.14	XPR1	3126.87	1.06523	0.347308	3.0671	0.00216147	1	0.129733	7.40743	5.41464	2.70948	6.38126	6.81572	4.28867	3.11909	6.41168	3.47739	12.4871	5.6514	5.30837
ENSG00000187123.15	LYPD6	89.3875	1.76549	0.576362	3.06317	0.00219004	1	0.131001	0.431542	0.298479	0.0841277	0.403994	0.0811726	0.103961	0.157265	0.126106	0.0628227	0.468315	0.987859	0.337943
ENSG00000147689.16	FAM83A	12.2653	-3.91525	1.27851	-3.06235	0.00219604	1	0.131001	0.0319846	1.83108	0.0584559	0	0.0134292	0.0150494	0.018922	0	0	0.0156071	0.0600141	0.0158127
ENSG00000117594.10	HSD11B1	16.1166	1.94646	0.635784	3.06152	0.0022022	1	0.131001	0.295919	0.0596094	0.0745971	0.387556	0.0942554	0.0768196	0.0965877	0.0828293	0.0618952	0.169291	0.325489	0.151343
ENSG00000232310.8		187.091	2.70649	0.88466	3.05935	0.00221815	1	0.13156	0.058813	0.171784	0.118237	1.63908	0.0691418	0.0470435	0.38795	0.121737	0.0475658	1.45213	1.29389	1.19213
ENSG00000150672.18	DLG2	129.257	3.24742	1.06239	3.05671	0.00223783	1	0.132335	0.00274837	0.0179283	0.00306961	0.0453743	0.00250021	0.00258633	0.00433583	0.00316048	0.00208386	0.232231	0.0264291	0.0178903
ENSG00000128262.8	POM121L9P	134.171	-1.5881	0.519824	-3.05508	0.00225	1	0.132664	2.10736	2.24987	6.46338	1.0816	7.41406	10.1207	3.71864	5.95761	3.70991	1.13468	4.15866	7.72405
ENSG00000197421.10	GGT3P	47.601	-3.29397	1.07899	-3.05283	0.00226697	1	0.132949	0.385377	0.175098	0.304338	0.0219771	0.119856	0.120885	0.253321	1.08908	1.11108	0.0139294	0.0468676	0.141129
ENSG00000130054.5	FAM155B	537.814	2.65399	0.869396	3.05268	0.00226809	1	0.132949	1.87185	3.67244	2.04402	21.0271	2.10568	1.74486	5.79809	2.02113	1.33893	47.2372	18.6546	5.81439
ENSG00000120949.15	TNFRSF8	33.8712	-3.05812	1.00282	-3.04951	0.00229213	1	0.133966	0.252203	0.0862417	0.239835	0.00631429	0.237609	0.24891	0.272932	0.289604	0.404214	0.0180094	0.132732	0.139891
ENSG00000143545.10	RAB13	1327.78	-0.725995	0.238477	-3.0443	0.00233226	1	0.135915	123.655	166.915	151.687	102.903	116.442	139.775	112.339	120.142	197.383	109.715	117.191	107.943
ENSG00000132821.12	VSTM2L	27.1179	-1.56194	0.513222	-3.0434	0.00233923	1	0.135926	0.164949	0.357904	0.430666	0.0604715	0.326494	0.199573	0.453068	0.535575	0.214401	0.13798	0.353716	0.431042
ENSG00000273018.7	FAM106A	100.44	1.01434	0.333502	3.04149	0.00235408	1	0.136017	0.762157	0.287245	0.539202	0.782352	1.04259	0.751924	0.945417	0.908038	1.1309	3.07117	1.60306	2.83207
ENSG00000060656.20	PTPRU	2900.47	-0.588639	0.193566	-3.04102	0.00235777	1	0.136017	11.5133	14.3401	17.5267	10.5907	18.2115	15.5075	19.4459	15.7476	11.7286	8.98774	17.7612	21.6019
ENSG00000167916.5	KRT24	7.30696	-3.06085	1.00662	-3.04071	0.00236021	NA	NA	0.259155	3.12874	0.842024	0.266022	0.43524	0.243875	0.204421	0.560968	0.349325	0	0.324176	0.256245
ENSG00000133454.16	MYO18B	19.7957	4.9149	1.61643	3.04059	0.00236115	1	0.136017	0	0.030189	0	0.144997	0.0057861	0.0113473	0.0122291	0.00978802	0.00174148	0.147938	0.0274738	0.0119229
ENSG00000155926.14	SLA	412.274	-1.88015	0.619276	-3.03604	0.00239704	1	0.137689	2.60171	2.73221	3.53644	0.933956	1.79325	4.8754	2.30876	3.02743	7.52575	0.785196	1.69308	2.54276
ENSG00000170961.7	HAS2	66.2747	-1.70951	0.563254	-3.03506	0.00240492	1	0.137747	0.610964	0.812956	1.05458	0.19163	0.798068	1.80468	1.93775	2.08017	0.686285	0.165624	1.05085	1.69484
ENSG00000231852.9	CYP21A2	25.3964	-1.50786	0.497355	-3.03177	0.00243125	1	0.138594	0.900206	3.15525	6.21536	3.85025	4.15761	4.51802	3.37289	4.14075	5.30872	1.4642	1.97061	4.15379
ENSG00000131126.19	TEX101	315.073	-4.15715	1.37133	-3.03148	0.00243354	1	0.138594	7.8574	5.37207	18.3317	0.567579	25.0971	4.79248	2.63411	22.7956	14.7395	0.227204	0.737159	0.115099
ENSG00000250240.6		9.47262	2.97008	0.980362	3.02957	0.00244902	NA	NA	0.0801495	0.0187284	0.0195311	0.345548	0.0942253	0.105593	0.132766	0.0780713	0.032411	0.234657	0.421086	0.221898
ENSG00000198758.11	EPS8L3	148.038	-1.72745	0.570424	-3.02837	0.0024588	1	0.139584	7.06514	7.37902	5.13019	1.61163	10.0977	5.13753	2.93425	4.37363	6.81787	0.731283	3.44806	4.44551
ENSG00000224389.9	C4B	486.371	-1.62963	0.538255	-3.02762	0.00246485	1	0.139584	4.51259	3.74978	23.2278	4.2606	10.6386	18.4395	11.1354	12.5756	15.1742	3.36768	12.2933	13.3142
ENSG00000165269.13	AQP7	53.4421	-1.17522	0.388581	-3.02438	0.0024914	1	0.139926	1.35242	3.39868	1.36799	0.707223	0.921388	0.408217	0.694417	1.20136	1.75418	0.946301	0.981525	1.53908
ENSG00000142733.17	MAP3K6	1377.66	-0.623051	0.206041	-3.02391	0.00249529	1	0.139926	21.3053	43.4255	63.1569	48.2563	44.3378	43.8393	70.3049	59.2134	43.1944	39.6632	64.9249	69.2279
ENSG00000185885.17	IFITM1	2017.32	-0.710583	0.234991	-3.02387	0.00249561	1	0.139926	137.379	171.62	243.31	149.124	190.137	215.942	184.778	208.355	180.914	106.494	201.896	185.881
ENSG00000213088.12	ACKR1	487.286	-2.63243	0.870708	-3.02332	0.00250018	1	0.139926	118.454	92.3241	71.2139	7.51957	70.5448	89.4695	21.8531	158.525	157.883	8.97429	8.62724	32.8256
ENSG00000249577.1		11.1079	4.45046	1.47283	3.0217	0.0025136	NA	0.139926	5.04389	5.89299	0	103.551	1.41183	3.16433	3.97862	1.36475	0	26.2528	42.5884	26.5987
ENSG00000188176.12	SMTNL2	101.744	-1.69262	0.56039	-3.02044	0.00252408	1	0.139926	0.511579	0.765055	3.78977	0.756194	1.30595	3.60099	2.92965	1.97665	3.28928	0.998513	2.05418	1.37587
ENSG00000163106.11	HPGDS	54.4889	-1.43805	0.476148	-3.02018	0.00252629	1	0.139926	0.168353	0.917907	0.642725	0.576048	0.348716	0.422472	0.703824	0.573959	0.839641	0.30669	0.515952	0.954388
ENSG00000215196.5	BASP1-AS1	43.7248	-1.45753	0.482667	-3.01975	0.00252986	1	0.139926	0.105181	0.163849	0.170872	0.0559832	0.127578	0.234617	0.177456	0.192891	0.362319	0.106449	0.0730945	0.138666
ENSG00000133475.17	GGT2	35.226	-3.40263	1.12696	-3.01929	0.0025337	1	0.139926	1.49319	0.887065	1.04843	0.077937	0.743826	1.00028	0.479117	2.25978	1.50955	0	0.118718	0.225218
ENSG00000168280.18	KIF5C	66.8614	0.984472	0.326258	3.01747	0.00254897	1	0.140382	0.436801	0.180343	0.108042	0.279813	0.234417	0.166891	0.137949	0.162619	0.129487	0.198717	0.187951	0.272776
ENSG00000160062.15	ZBTB8A	760.292	0.824864	0.27356	3.0153	0.00256728	1	0.14039	4.30221	3.89003	4.53081	9.21642	4.65565	3.54159	4.4264	3.85662	3.30549	10.2591	6.99141	6.9098
ENSG00000183023.18	SLC8A1	819.516	-1.68811	0.559965	-3.01467	0.00257259	1	0.14039	0.377765	0.298766	1.02205	0.239625	1.02324	1.54867	1.067	1.02843	0.893064	0.129505	0.554331	0.819834
ENSG00000157303.11	SUSD3	84.0431	-0.955415	0.316926	-3.01463	0.00257293	1	0.14039	0.63984	1.29722	2.10949	1.27495	1.50126	1.23965	1.39165	2.29136	1.71225	0.991739	1.41242	2.30733
ENSG00000228748.2		134.096	2.001	0.664049	3.01333	0.002584	1	0.14039	4.44084	6.14715	1.47033	11.3467	4.09391	1.95323	5.7113	3.01702	1.26877	15.4512	10.8233	10.4047
ENSG00000254166.3	CASC19	413.566	2.39124	0.793672	3.01288	0.00258781	1	0.14039	0.494942	0.548222	0.289775	2.00583	0.639618	0.272197	1.59333	0.305231	0.263178	6.70582	1.66137	1.11224
ENSG00000145936.9	KCNMB1	61.4773	-1.53436	0.509347	-3.01241	0.00259179	1	0.14039	1.43016	1.51549	3.93084	0.853524	1.56403	1.94051	2.73502	3.34772	1.6812	0.421961	2.02821	1.61142
ENSG00000143162.9	CREG1	3093.48	1.08891	0.361562	3.01167	0.00259813	1	0.14039	56.9467	49.6232	36.3503	84.0313	42.7755	38.66	52.9851	34.133	40.9821	187.834	51.5347	46.142
ENSG00000025708.14	TYMP	2719.16	-1.3347	0.443338	-3.01058	0.00260749	1	0.140517	324.063	345.741	366.793	165.788	457.545	285.479	325.51	386.223	297.402	54.4684	273.591	289.727
ENSG00000122035.7	RASL11A	179.032	-1.5206	0.505406	-3.00868	0.00262384	1	0.140741	17.3418	17.7285	33.2235	12.6483	15.4247	12.7763	24.636	27.2275	30.6806	4.23102	17.6611	15.5677
ENSG00000271811.1		56.1773	-1.05373	0.350326	-3.00786	0.00263095	1	0.140741	11.9303	23.6104	25.809	14.2458	4.49798	6.18624	6.33776	11.4629	17.4761	8.7916	9.59372	12.5186
ENSG00000157551.19	KCNJ15	27.0858	-2.18092	0.725495	-3.00611	0.00264614	1	0.140741	0.0590084	0.536216	0.043937	0.0134604	0.0578096	0.0586142	0.0155153	0.0718481	0.0298274	0.0159964	0.0307556	0.0259315
ENSG00000180871.8	CXCR2	75.4273	-2.1434	0.713063	-3.00591	0.0026479	1	0.140741	1.04009	23.4774	0.65898	0.683298	1.43237	1.56603	1.10757	1.14821	0.672951	0.24361	0.819661	0.699322
ENSG00000257069.6	KCNK4-TEX40	39.1387	-1.82615	0.607564	-3.0057	0.00264972	1	0.140741	0.19072	0.222826	2.60261	0.58732	1.60153	3.05107	1.78271	2.81758	1.00261	0.223351	1.57457	1.35776
ENSG00000169908.12	TM4SF1	5724.36	1.40506	0.467686	3.00428	0.00266211	1	0.140741	206.298	223.054	131.763	665.226	250.452	409.822	172.474	140.62	169.794	802.459	338.297	294.564
ENSG00000111186.13	WNT5B	438.9	-1.66544	0.55437	-3.00419	0.00266285	1	0.140741	1.19197	1.28856	2.74959	0.770711	1.67772	3.53673	2.22342	2.11416	2.3972	0.380855	1.49634	0.935321
ENSG00000123700.5	KCNJ2	262.463	2.25417	0.750483	3.00363	0.00266781	1	0.140741	3.67635	6.18718	3.67945	28.0337	2.79312	2.47113	3.8579	3.44603	2.52199	55.3119	17.6558	6.70756
ENSG00000137747.16	TMPRSS13	684.276	-2.12849	0.709628	-2.99945	0.00270471	1	0.142313	2.98757	8.05036	8.52165	6.16893	14.3709	11.652	11.9941	11.9713	9.23548	0.353918	10.855	44.1055
ENSG00000197905.10	TEAD4	289.141	-1.22852	0.409862	-2.99739	0.002723	1	0.1429	1.52947	1.46529	2.45986	0.703357	1.72101	1.79047	2.09559	2.18505	2.10904	0.71646	1.66449	1.50624
ENSG00000157613.11	CREB3L1	5721.43	2.13057	0.711048	2.99638	0.00273206	1	0.143002	22.9339	46.678	12.7102	118.607	24.56	18.7234	29.2823	22.1989	21.7246	314.34	92.7663	48.4236
ENSG00000109452.12	INPP4B	1239.69	-1.17604	0.39296	-2.99278	0.00276447	1	0.144321	0.394257	0.452867	1.13582	0.338389	1.38207	0.877244	0.992974	0.663581	0.467548	0.200924	0.599852	1.09427
ENSG00000170423.13	KRT78	31.2975	-3.63691	1.21616	-2.99048	0.00278535	1	0.145034	0.0440879	13.9591	0	0.0452561	0.0370219	0.0829768	0.078247	0	0.0445708	0.0430259	0.041362	0.0435928
ENSG00000163531.17	NFASC	55.817	1.16205	0.388811	2.98872	0.00280148	1	0.145066	0.128151	0.0628841	0.0749479	0.186796	0.103308	0.0771808	0.139498	0.233013	0.0466397	0.130067	0.175532	0.324382
ENSG00000260186.5	LINC02137	78.2143	5.19904	1.7397	2.98846	0.00280385	1	0.145066	0.0241913	0.960967	0.0294752	1.86243	0.0507854	0.0113825	0.32201	0.0687286	0.0122282	6.5632	0.98726	0.526233
ENSG00000267506.5		80.7997	1.73131	0.579434	2.98793	0.00280875	1	0.145066	1.06841	1.39092	0.520707	4.54354	1.81998	1.52248	1.91426	2.97344	0.956669	5.98792	2.94977	3.47106
ENSG00000101665.10	SMAD7	844.52	1.05913	0.354548	2.98726	0.00281491	1	0.145066	15.74	13.3063	7.01628	17.0108	12.2905	5.72005	11.7816	10.725	6.09651	24.2745	15.6822	16.528
ENSG00000145824.13	CXCL14	25953.3	-2.58438	0.865431	-2.98623	0.00282437	1	0.14518	1061.59	797.725	1081.65	215.033	3276.6	3729.04	714.031	3054.79	2379.62	44.5015	204.131	275.848
ENSG00000113384.14	GOLPH3	4446.67	0.790392	0.264759	2.98533	0.00283273	1	0.145237	41.2153	36.4317	26.16	50.2993	38.2914	27.5689	36.058	33.9361	34.9319	104.874	44.7476	40.9608
ENSG00000130707.18	ASS1	1685.12	-1.96629	0.659157	-2.98304	0.00285401	1	0.145955	18.4438	10.4904	27.9315	3.75566	13.6325	16.1421	16.5108	14.7059	18.2795	2.35451	14.1031	9.21883
ENSG00000177519.4	RPRM	868.356	-2.16455	0.725813	-2.98224	0.00286148	1	0.145965	4.89277	140.052	379.828	135.964	383.273	794.239	590.696	289.926	49.4636	40.2457	444.271	191.44
ENSG00000099377.14	HSD3B7	281.567	-0.903466	0.303128	-2.98047	0.00287804	1	0.146436	27.7884	35.4178	57.5583	30.2102	30.0169	35.7778	28.4703	39.4739	31.1574	14.5456	37.3279	33.3462
ENSG00000111335.14	OAS2	447.244	-1.0812	0.363348	-2.97565	0.00292368	1	0.148209	3.25524	5.18148	8.24179	3.29552	5.40435	10.82	9.01062	8.4483	6.40065	3.41	6.41616	5.68438
ENSG00000064886.14	CHI3L2	159.436	-4.4262	1.48808	-2.97443	0.00293535	1	0.148209	4.96859	0.395177	3.22586	0.0957793	0.812907	3.43539	0.779704	0.842604	3.4548	0.0227648	1.24742	0.749605
ENSG00000171560.16	FGA	91.2393	-2.59637	0.872899	-2.97442	0.0029354	1	0.148209	4.37751	4.50375	3.82111	0.804807	7.24211	10.0218	2.04859	1.37891	11.6251	0.191287	15.2628	5.42659
ENSG00000145832.15	SLC25A48	719.745	3.84716	1.29429	2.97241	0.00295476	1	0.148209	0.0560851	0.398776	0.0644302	4.72742	0.251629	0.0980168	0.376355	0.150885	0.0793792	2.76017	2.64741	2.1786
ENSG00000124731.13	TREM1	56.613	-2.24237	0.754573	-2.9717	0.00296153	1	0.148209	2.9983	3.03803	1.48713	0.190657	1.06949	0.823982	1.94646	1.59381	1.04615	0.0776834	1.69273	0.550948
ENSG00000136888.8	ATP6V1G1	6446.13	1.13287	0.381253	2.97143	0.00296414	1	0.148209	212.758	218.644	165.804	596.942	171.575	164.449	192.242	145.095	176.892	653.75	343.392	271.083
ENSG00000188001.10	TPRG1	48.3546	-1.28953	0.434125	-2.97041	0.002974	1	0.148209	0.0342227	0.107649	0.0753764	0.0580988	0.0408961	0.0520233	0.0358201	0.0448745	0.0439123	0.0141301	0.0777972	0.144464
ENSG00000236511.2	LINC01231	30.2581	4.07381	1.3717	2.96989	0.00297906	1	0.148209	0.130258	1.79579	0.0317418	1.47081	0.0875052	0.0245156	0.308242	0.0634403	0.026337	3.99158	0.464377	0.953086
ENSG00000184564.11	SLITRK6	142.694	3.24511	1.0928	2.96954	0.0029825	1	0.148209	0.429855	4.89662	0.785614	20.9591	2.13569	0.977565	1.84369	3.16939	0.434563	17.7938	4.94015	1.77095
ENSG00000172828.13	CES3	143.258	2.88497	0.971666	2.96909	0.0029868	1	0.148209	1.86123	7.10911	0.218053	4.92333	0.781464	1.11152	4.70086	1.71419	1.12173	30.5993	4.6676	2.01728
ENSG00000224045.1	PAEPP1	119.321	-2.72635	0.919382	-2.96542	0.00302273	1	0.149621	4.25889	3.36601	4.12076	0.771484	51.6462	61.767	8.1515	12.6081	17.982	0.122244	1.17517	2.22939
ENSG00000047617.16	ANO2	65.5907	1.46288	0.49365	2.9634	0.00304259	1	0.150234	0.0588507	0.0477094	0.0351207	0.214517	0.0383246	0.0259951	0.116527	0.0575197	0.0352115	0.121899	0.0777476	0.0843158
ENSG00000148702.15	HABP2	2238.6	-3.94433	1.33194	-2.96134	0.00306307	1	0.150873	62.5081	14.5342	27.311	1.31781	51.0776	14.5335	11.2025	50.3956	70.4478	0.651494	6.58819	7.14662
ENSG00000260412.1		118.583	-1.17727	0.398011	-2.95787	0.00309768	1	0.152087	1.08502	4.81718	10.3117	6.16288	9.77941	14.567	15.2344	10.1579	7.82461	5.50622	5.90404	6.43703
ENSG00000095587.9	TLL2	23.1164	1.62614	0.550125	2.95594	0.00311715	1	0.152087	0.07999	0.0467278	0.0284262	0.236065	0.0335849	0.0345004	0.0828134	0.0595191	0.0370636	0.100832	0.0750443	0.0725007
ENSG00000131730.16	CKMT2	614.109	1.554	0.525725	2.95591	0.0031175	1	0.152087	4.97995	5.87102	3.20798	13.7605	5.57153	3.44042	8.50017	5.78875	3.28535	26.6786	16.1193	11.6183
ENSG00000168702.18	LRP1B	70.9046	2.33897	0.7913	2.95585	0.00311806	1	0.152087	0.00288183	0.00428523	0.00255365	0.062122	0.0107798	0.00517729	0.015344	0.00744309	0.00211883	0.0168745	0.0533357	0.0373021
ENSG00000119900.9	OGFRL1	1382.14	0.827877	0.280162	2.95499	0.00312674	1	0.15214	70.7613	26.8208	21.5617	27.2228	28.9362	22.6898	18.3066	25.8365	28.7239	60.7575	26.1487	26.8785
ENSG00000145779.8	TNFAIP8	333.632	-1.12322	0.380218	-2.95414	0.00313537	1	0.152191	1.30688	1.47362	1.61547	0.776049	1.15804	1.44076	1.28784	1.16568	1.74367	0.496814	0.855405	0.815142
ENSG00000166035.11	LIPC	142.808	-3.08372	1.04504	-2.95081	0.00316941	1	0.153472	0.556172	0.20078	0.388316	0.0288662	1.81041	0.764486	0.0831819	0.456532	0.540152	0.0121972	0.0410392	0.1761
ENSG00000188064.10	WNT7B	260.487	-2.97181	1.00788	-2.94856	0.00319254	1	0.154219	1.46331	1.07492	2.29537	0.134917	2.18531	5.36793	0.243637	4.82945	6.78545	0.393357	0.106867	0.251253
ENSG00000157005.4	SST	36.9713	-6.45113	2.18882	-2.94731	0.00320553	1	0.154474	7.05192	2.35402	9.41049	0	14.0993	44.2409	0.397325	13.084	43.7934	0	0.315044	0
ENSG00000161281.11	COX7A1	267.54	-0.763598	0.259169	-2.94633	0.00321569	1	0.154592	70.7224	114.232	113.966	74.6036	62.6717	81.8872	70.3749	83.8622	98.8439	62.9757	79.1917	66.3835
ENSG00000072864.16	NDE1	1066.59	0.821066	0.278828	2.9447	0.00323267	1	0.155037	4.48542	4.12117	2.87847	7.67193	7.30909	5.58355	5.10426	6.50861	3.23032	7.72947	6.58281	5.88829
ENSG00000253368.4	TRNP1	884.6	-2.11684	0.719125	-2.94363	0.00324391	1	0.155131	81.5605	40.3308	128.96	17.1136	58.6714	49.5402	57.4593	94.7307	67.6275	6.21104	48.9999	29.686
ENSG00000189045.15	ANKDD1B	95.6776	-0.821787	0.279231	-2.94304	0.00325011	1	0.155131	0.556947	1.30141	0.773082	0.535521	0.751847	0.610355	0.296123	0.446366	0.705592	0.550412	0.443143	0.606459
ENSG00000227741.1		28.4254	1.87656	0.638136	2.94069	0.00327481	1	0.155902	1.34302	1.22042	0.363636	2.60404	1.69166	0.91277	1.80976	1.0296	0.603437	5.09706	3.70996	4.86911
ENSG00000146386.8	ABRACL	941.325	0.463616	0.157691	2.94003	0.00328182	1	0.155902	35.6231	27.72	22.5767	35.8652	22.5358	17.7265	25.6657	28.6665	32.9719	53.5822	33.2603	32.2822
ENSG00000125826.21	RBCK1	3296.2	-0.436015	0.148351	-2.93908	0.00329187	1	0.15601	55.3185	65.5275	64.6203	49.4037	64.8368	61.5597	68.3919	72.298	76.8322	60.8057	55.4225	61.0676
ENSG00000144407.10	PTH2R	38.8484	1.61868	0.550903	2.93824	0.00330086	1	0.156067	0.0613545	0.0411296	0.014706	0.0474933	0.0202706	0.0208232	0.00892555	0.0171453	0.0183029	0.14233	0.0169852	0.0437587
ENSG00000177875.5	CCDC184	228.013	-1.50767	0.513451	-2.93635	0.00332099	1	0.156598	26.6061	24.7151	92.469	29.5497	37.7248	49.2538	39.8664	45.672	100.535	17.0263	53.4003	40.1078
ENSG00000225969.2	ABHD11-AS1	47.3128	-1.29213	0.440139	-2.93572	0.00332772	1	0.156598	8.44252	28.0338	35.7321	26.4548	8.20881	3.34515	12.8808	9.37781	18.4176	6.5046	35.8508	48.3288
ENSG00000198918.8	RPL39	683.036	-0.660493	0.225079	-2.93449	0.00334092	1	0.156633	54.3683	108.326	82.2127	52.3209	70.5201	73.7291	49.7397	46.26	58.0065	58.2698	46.3616	44.2542
ENSG00000182450.13	KCNK4	41.3599	-1.63842	0.558517	-2.93352	0.00335137	1	0.156633	0.0570127	0.399662	3.54273	1.17047	2.63314	4.93591	2.76575	4.72043	1.61384	0.834591	2.08602	2.2549
ENSG00000088386.17	SLC15A1	7752.89	-2.83472	0.966436	-2.93317	0.00335525	1	0.156633	67.1443	46.3661	48.9961	8.3076	142.365	52.0674	24.6278	83.0739	94.025	0.994328	14.6093	52.0719
ENSG00000140368.13	PSTPIP1	159.789	-1.92436	0.656194	-2.9326	0.00336136	1	0.156633	1.78237	1.72656	1.89677	0.486348	1.33567	2.86623	1.00773	1.9779	4.57315	0.407336	0.762	1.05964
ENSG00000225614.4	ZNF469	126.873	0.77367	0.263868	2.93203	0.00336754	1	0.156633	0.964365	0.482875	0.545536	1.02527	0.759192	0.866991	0.896527	1.1113	1.06198	1.84026	1.30056	1.85599
ENSG00000167080.9	B4GALNT2	639.833	-2.88469	0.984527	-2.93002	0.00338936	1	0.157284	8.97096	4.87373	5.4242	0.644607	26.6015	7.99882	2.06981	7.49132	8.53641	0.175097	1.34661	8.09408
ENSG00000139514.13	SLC7A1	5430.73	2.16474	0.739315	2.92804	0.00341105	1	0.157865	11.3811	20.9059	7.72414	47.6721	13.8003	7.16536	13.5411	11.1721	6.6247	173.956	37.7633	22.7461
ENSG00000182795.13	C1orf116	580.462	-2.76248	0.943649	-2.92744	0.00341763	1	0.157865	43.6689	25.2446	19.1698	2.79938	27.9209	10.4298	11.459	31.8996	28.5242	0.511813	4.42818	20.2928
ENSG00000128606.13	LRRC17	241.301	2.37107	0.810474	2.92553	0.00343867	1	0.158471	1.44134	3.60334	0.925283	10.8181	1.0932	0.889651	0.990224	2.84315	0.799068	15.3518	1.86112	3.67781
ENSG00000146094.16	DOK3	148.661	-0.667824	0.228441	-2.9234	0.00346231	1	0.159195	6.74529	11.3558	5.82419	4.79775	6.64541	7.19725	7.98101	9.39859	9.23541	6.06448	6.72687	7.35225
ENSG00000113749.7	HRH2	41.2704	-1.24551	0.426376	-2.92115	0.00348741	1	0.159621	0.179335	0.838098	0.253006	0.213153	0.348741	0.355287	0.51372	0.513329	0.362599	0.202649	0.301074	0.317312
ENSG00000117479.15	SLC19A2	639.016	0.612997	0.209849	2.92114	0.00348751	1	0.159621	15.3579	9.73687	10.9797	18.2223	13.2948	10.0529	17.5034	12.5581	9.24718	15.9798	15.3195	17.5973
ENSG00000102886.15	GDPD3	264.765	-0.649318	0.222439	-2.91909	0.00351059	1	0.160095	6.78607	13.2585	17.0229	15.161	13.6955	12.6646	15.8561	13.6091	16.488	11.687	15.836	21.0318
ENSG00000100095.19	SEZ6L	64.5352	3.44577	1.18054	2.9188	0.00351384	1	0.160095	0.00464813	0.0515908	0.0339802	0.818278	0.00780634	0.00437407	0.0233736	0.0980983	0.00704857	0.523928	0.146085	0.0551513
ENSG00000235568.7	NFAM1	119.672	-1.15011	0.394655	-2.91421	0.00356593	1	0.161763	0.574272	1.75564	0.583086	0.609138	0.610828	0.711543	2.46877	1.90345	1.23853	0.439011	1.09549	1.03155
ENSG00000145247.12	OCIAD2	1518.21	1.30451	0.447723	2.91365	0.00357229	1	0.161763	32.8779	28.5442	14.7178	88.2883	14.8148	10.6194	22.5535	20.8268	18.7308	52.1397	60.0287	32.7107
ENSG00000100242.15	SUN2	4114.72	0.643609	0.22091	2.91344	0.00357466	1	0.161763	37.0455	29.4254	20.5529	38.3882	31.3192	19.1922	37.0883	30.5467	24.8687	50.9561	36.5073	41.0104
ENSG00000177508.12	IRX3	3143.46	-2.32925	0.799981	-2.91163	0.00359548	1	0.16221	191.75	298.817	315.281	110.296	947.15	1088.85	132.205	904.779	686.132	20.9163	178.554	189.314
ENSG00000170681.7	CAVIN4	60.7468	1.17448	0.40344	2.91118	0.00360071	1	0.16221	3.81333	1.01513	1.52914	3.81528	3.8507	3.90646	1.85617	2.46847	2.19594	3.62726	1.902	3.72278
ENSG00000138759.20	FRAS1	1189.39	2.07077	0.71165	2.90982	0.00361637	1	0.16245	0.552908	0.951664	0.128259	2.40242	0.452278	0.327957	0.66085	1.26347	0.657119	4.43441	1.57343	0.913523
ENSG00000135111.16	TBX3	2949.79	0.978631	0.336379	2.90931	0.00362224	1	0.16245	163.385	48.3282	65.3408	138.979	66.6483	72.3677	131.79	99.1635	111.683	150.588	62.6216	89.4715
ENSG00000178385.15	PLEKHM3	413.354	0.700438	0.24083	2.90844	0.00363237	1	0.16254	0.964923	0.666168	0.581902	1.10805	1.00875	0.584717	1.17053	1.02654	0.655255	1.28887	1.06529	1.57087
ENSG00000198959.12	TGM2	39456.9	-2.19967	0.757211	-2.90496	0.00367304	1	0.163824	521.663	192.919	853.221	65.5883	431.935	508.781	667.313	559.481	656.156	82.902	627.228	463.952
ENSG00000198832.10	SELENOM	1692.72	-1.14364	0.393738	-2.90459	0.0036774	1	0.163824	46.5554	52.8722	88.1579	32.0931	51.6061	80.0282	41.5537	44.7884	56.11	20.8914	58.8158	42.7836
ENSG00000104419.17	NDRG1	9451.3	-1.06581	0.367039	-2.9038	0.00368658	1	0.163869	60.4362	68.781	83.4267	50.3548	78.2742	65.0769	85.3464	94.4149	80.572	20.514	61.5091	72.9611
ENSG00000240253.6	FAR2P3	72.7873	3.50578	1.20774	2.90275	0.00369902	1	0.164058	0.0173414	0.243129	0.316936	6.12352	0.27668	0.212146	0.153887	0.985354	0.0350627	4.84018	1.13885	0.685867
ENSG00000000938.13	FGR	452.953	-1.81643	0.625956	-2.90185	0.00370971	1	0.164169	7.68419	9.17894	8.81181	2.87231	5.87424	16.4067	6.27775	12.4225	25.3723	2.62573	4.18006	6.19324
ENSG00000196090.12	PTPRT	28.1792	-2.20207	0.759171	-2.90063	0.00372412	1	0.164444	0.0035636	0.0228992	0.00922664	0.00502978	0.0347873	0.0134139	0.00474349	0.0177176	0.0094569	0.00130416	0.0142089	0.00660671
ENSG00000114631.11	PODXL2	316.723	0.868265	0.29947	2.89934	0.00373946	1	0.164462	5.10021	2.81276	2.59967	3.51366	3.75583	2.73797	2.42327	3.85286	2.06474	6.44718	3.08287	3.00094
ENSG00000257524.6		68.6506	-0.995845	0.343487	-2.89922	0.00374094	1	0.164462	0.586684	0.822536	1.04841	0.508549	0.853935	0.956959	0.910124	1.05828	1.27848	0.597999	0.538179	0.992608
ENSG00000163817.16	SLC6A20	73.7647	-2.13037	0.735208	-2.89764	0.0037598	1	0.164929	2.34981	1.8963	0.959271	0.174068	0.95609	0.490126	0.408445	0.747231	0.697972	0.0354621	0.420452	0.646727
ENSG00000254364.1		21.9583	-3.88052	1.3409	-2.89397	0.00380402	1	0.165809	14.6989	8.34136	6.14038	0	26.4495	13.4371	2.98144	18.4086	8.91597	0	1.18201	3.32203
ENSG00000140199.13	SLC12A6	1500.54	1.11054	0.383764	2.89381	0.00380598	1	0.165809	5.897	6.68028	2.59847	8.93598	5.2838	3.53373	5.2425	6.29403	3.95426	15.982	7.08474	8.83024
ENSG00000089356.19	FXYD3	195.871	-1.12938	0.390318	-2.89349	0.00380982	1	0.165809	6.55669	15.1157	11.3412	11.1773	13.8629	11.1833	13.0221	12.4027	7.57543	1.99961	9.88602	16.9601
ENSG00000132840.10	BHMT2	289.458	0.52561	0.181668	2.89324	0.00381293	1	0.165809	3.87306	2.40573	5.58516	8.27849	6.66932	6.22829	6.1053	6.5862	8.54964	13.899	5.97934	8.07118
ENSG00000140598.15	EFL1	799.582	0.477589	0.16552	2.88539	0.00390933	1	0.169633	3.53808	2.54516	1.82594	3.12677	2.93949	2.34336	2.4842	3.01525	2.75667	3.96969	2.7203	3.08613
ENSG00000182372.10	CLN8	820.318	0.67312	0.233492	2.88284	0.00394107	1	0.169975	8.65682	6.68368	4.54115	7.97423	11.8821	8.04444	6.26229	8.9618	6.97722	15.6912	7.09495	9.963
ENSG00000111110.12	PPM1H	9102.61	1.82747	0.63401	2.88239	0.00394666	1	0.169975	7.25585	10.5642	3.26552	46.531	4.95043	6.16695	12.6309	8.14993	7.10032	36.3679	22.3268	16.534
ENSG00000248323.7	LUCAT1	82.8095	-2.41434	0.837847	-2.8816	0.00395664	1	0.169975	0.473303	0.367161	0.0653728	0.00786793	0.262282	0.129832	0.0453451	0.164876	0.151101	0.0074802	0.0197751	0.030315
ENSG00000116031.9	CD207	28.9324	-1.42344	0.493992	-2.88149	0.00395794	1	0.169975	1.59821	6.22418	2.70456	2.18741	2.83324	2.75729	2.57386	1.5856	2.06452	0.606554	1.58269	1.93143
ENSG00000110497.15	AMBRA1	1108.36	0.402956	0.139849	2.88136	0.00395961	1	0.169975	2.41393	1.85569	1.75734	2.66909	2.50897	2.0442	3.06016	2.90954	2.42001	3.58649	3.35333	3.61383
ENSG00000069399.15	BCL3	1262.69	-1.00688	0.349639	-2.87977	0.00397969	1	0.170204	43.2769	42.7399	57.6927	25.379	53.1735	46.4564	77.5474	62.4006	55.4532	19.7199	43.0985	50.6472
ENSG00000091986.16	CCDC80	1179.95	-1.2238	0.42499	-2.87959	0.00398193	1	0.170204	5.30384	8.26961	15.6613	8.62187	9.01059	14.7424	5.71159	12.3183	18.6332	5.18529	9.01331	13.428
ENSG00000107796.13	ACTA2	4016.95	-1.39996	0.486316	-2.8787	0.00399321	1	0.170281	13.7717	17.8881	51.6861	15.4622	26.0553	55.6758	44.4151	58.0768	31.1893	9.5383	51.6393	27.0766
ENSG00000101000.6	PROCR	572.129	-1.1759	0.408566	-2.8781	0.00400072	1	0.170281	3.41406	3.83082	11.7242	3.11128	5.40261	8.82185	8.63228	7.2346	6.23085	2.93596	5.76113	5.70419
ENSG00000185303.17	SFTPA2	27.0832	7.53727	2.62088	2.87586	0.00402934	1	0.170845	0.109257	1.02119	0	11.8881	0	0	1.09881	0.0886865	0	18.1262	2.87004	0.324089
ENSG00000182752.10	PAPPA	670.808	1.72964	0.601464	2.87572	0.00403102	1	0.170845	1.87828	0.238631	0.849049	1.51079	0.665873	0.480513	2.43324	0.499006	0.469653	1.59853	2.76158	2.17398
ENSG00000066336.12	SPI1	215.499	-1.25241	0.435644	-2.87484	0.00404229	1	0.170962	3.3616	6.60311	3.89104	3.19187	2.46998	4.1915	5.36954	5.84965	7.20041	1.5583	3.50856	3.53159
ENSG00000270919.1		115.302	-2.33369	0.812845	-2.87102	0.00409151	1	0.172679	101.942	73.6276	51.9417	9.51305	193.776	391.576	60.8573	118.858	148.967	5.42655	11.3028	10.0798
ENSG00000185973.12	TMLHE	322.16	0.574002	0.200043	2.86939	0.00411267	1	0.173207	0.542898	0.452342	0.542885	0.88588	0.782817	0.590269	0.693539	0.711064	0.393594	0.833781	0.805596	0.80841
ENSG00000135842.17	NIBAN1	281.755	-0.873648	0.304585	-2.86832	0.0041266	1	0.173399	0.514496	1.55655	0.663164	0.586501	0.629865	0.723693	0.549478	0.681396	0.684384	0.483605	0.637654	0.907661
ENSG00000081277.13	PKP1	31.0844	-2.49089	0.8686	-2.86771	0.00413453	1	0.173399	0.040182	1.29102	0.208073	0.030935	0.362726	0.198517	0.51109	0.326168	0.0609332	0.107839	0.188488	0.158923
ENSG00000225391.5	NHEG1	9.6631	2.9303	1.02285	2.86484	0.00417216	NA	NA	0.0899203	0	0.219121	0.599969	0.453052	0.296165	0.15959	0.218972	0	0.877544	0.970149	1.37811
ENSG00000115523.17	GNLY	11177.9	-2.63531	0.920033	-2.86436	0.0041785	1	0.17394	349.278	152.364	524.433	70.855	165.456	750.643	179.294	413.98	1517.66	42.7901	107.635	155.894
ENSG00000100739.11	BDKRB1	21.5471	-1.98837	0.694223	-2.86417	0.00418108	1	0.17394	0.3511	0.364626	1.18829	0.320358	0.655174	0.881062	1.03855	0.823324	2.24799	0.190357	0.622184	0.732887
ENSG00000131477.11	RAMP2	997.894	1.29305	0.451542	2.86363	0.00418823	1	0.17394	60.231	71.2564	51.6082	253.535	54.3983	56.6797	74.2132	73.2487	59.5766	250.556	147.569	105.185
ENSG00000258274.1		54.2145	-1.47466	0.514977	-2.86355	0.00418917	1	0.17394	0.364565	1.27781	1.11048	0.510307	0.793169	2.1052	0.48037	0.672561	0.284795	0.129376	1.15045	1.26165
ENSG00000197893.14	NRAP	33.355	-3.39581	1.18592	-2.86343	0.00419079	1	0.17394	0.462292	0.0925912	0.354052	0.00677917	0.23292	0.0994365	0.0546983	0.359172	0.620916	0.0257804	0.0495668	0.0522401
ENSG00000125675.20	GRIA3	262.811	-1.90915	0.667052	-2.86207	0.00420881	1	0.174327	0.115184	0.125098	0.511954	0.103249	0.355561	1.54956	0.425173	0.363457	0.555988	0.0791618	0.313534	0.23901
ENSG00000059915.17	PSD	2098.53	-1.26345	0.441721	-2.86029	0.00423252	1	0.174947	19.673	32.8179	93.9571	26.8357	45.5183	80.71	78.1555	59.8201	57.5384	30.6468	64.9685	31.4666
ENSG00000149131.17	SERPING1	20915.7	-1.72247	0.603052	-2.85626	0.00428663	1	0.176819	537.644	357.102	626.516	160.778	535.673	629.903	476.847	597.754	671.644	70.8538	318.172	362.325
ENSG00000138326.21	RPS24	22957.6	-0.665139	0.233037	-2.85422	0.00431421	1	0.177286	343.57	505.448	646.817	383.365	448.593	597.342	432.182	469.399	550.147	432.838	407.229	376.255
ENSG00000198624.13	CCDC69	557.47	-0.70279	0.246237	-2.85412	0.00431564	1	0.177286	5.76972	6.76802	6.0015	3.64376	6.48589	7.60569	5.51336	5.93172	7.63305	4.32179	6.24826	7.05399
ENSG00000253978.2	CTB-178M22.2	183.867	5.38596	1.88823	2.85239	0.00433918	1	0.177407	0.0749645	1.15319	0.030446	1.78269	0.0104916	0.0352722	0.0665233	0.0608506	0.0252619	24.0448	1.0315	0.0123538
ENSG00000204287.14	HLA-DRA	3963.43	-0.884528	0.310148	-2.85195	0.00434518	1	0.177407	306.803	561.528	251.673	243.366	313.185	372.265	532.948	572.104	442.952	168.126	228.207	315.26
ENSG00000115414.21	FN1	19961.9	1.16379	0.408104	2.85169	0.00434871	1	0.177407	53.4953	31.0736	71.0161	96.0264	78.7149	108.342	153.1	140.253	77.3502	487.147	132.062	121.261
ENSG00000115446.12	UNC50	1318.04	0.45809	0.160671	2.85111	0.0043567	1	0.177407	57.3496	48.5705	54.8631	77.9953	67.884	58.8701	58.1072	58.5459	50.585	98.5431	62.074	64.5304
ENSG00000288046.1		202.998	-2.24613	0.787931	-2.85066	0.00436283	1	0.177407	6.04154	9.55404	17.8451	1.87928	22.9065	18.9511	2.6355	32.7929	17.8913	3.33512	1.71758	4.34451
ENSG00000231482.3		2.90207	4.9548	1.73866	2.84978	0.0043749	NA	NA	0.0115999	0	0	0.0119072	0.00584444	0	0.00411748	0.00188318	0	0.0294332	0.00435307	0.0114696
ENSG00000116701.15	NCF2	164.439	-1.18846	0.417238	-2.8484	0.00439399	1	0.178312	1.86022	5.44989	0.995895	1.11388	1.27806	1.41899	3.8851	2.76831	2.25101	0.660148	2.22117	2.13195
ENSG00000227081.5		171.107	-0.640881	0.2252	-2.84583	0.00442961	1	0.179133	235.117	405.178	374.799	277.549	301.087	357.694	268.917	303.77	372.385	288.729	297.783	309.969
ENSG00000156642.17	NPTN	3669.99	0.582192	0.20459	2.84565	0.0044321	1	0.179133	22.7951	20.2391	16.5989	30.6704	19.0853	17.8495	23.7099	19.7242	16.7592	34.1192	30.7777	31.4219
ENSG00000226648.2	PLCG1-AS1	83.6293	1.12837	0.39669	2.84446	0.00444873	1	0.179401	0.858814	0.668926	0.454954	1.37985	1.18105	0.503647	1.15605	1.05073	0.541065	1.82202	1.03926	1.51374
ENSG00000130511.16	SSBP4	2169.1	-0.616983	0.21695	-2.84389	0.0044566	1	0.179401	44.9223	55.1885	89.1119	51.775	67.3788	75.8061	75.8831	74.8335	67.785	50.3064	65.1356	62.8182
ENSG00000123843.13	C4BPB	23.9481	-1.65722	0.582973	-2.8427	0.00447326	1	0.17971	0.759929	2.87248	1.03484	0.59652	1.27627	1.30405	0.581801	1.12485	0.723062	0.1745	0.377441	1.14919
ENSG00000123610.5	TNFAIP6	94.4936	-2.6064	0.917174	-2.84177	0.00448637	1	0.179877	5.78473	1.9939	5.10388	0.273012	1.91699	2.83654	0.537593	1.74511	1.65808	0.129779	0.291107	0.284893
ENSG00000163406.11	SLC15A2	1864.06	3.65701	1.28775	2.83984	0.00451363	1	0.18039	1.63932	15.2406	1.15702	41.5457	2.35027	1.84367	7.41558	2.57211	1.92002	96.3217	29.0901	22.9498
ENSG00000178035.13	IMPDH2	6787.72	-0.754338	0.26565	-2.83959	0.00451717	1	0.18039	295.956	639.904	816.139	474.746	616.9	775.446	799.215	656.742	630.515	618.048	604.356	571.43
ENSG00000178685.14	PARP10	2374.86	-0.457631	0.161242	-2.83817	0.00453731	1	0.180834	20.4688	27.6527	38.3711	28.426	34.1066	34.3559	30.5089	38.776	32.3602	28.8114	30.5941	34.2473
ENSG00000143153.13	ATP1B1	1480.54	1.45768	0.513963	2.83615	0.00456603	1	0.181471	17.7152	17.4917	10.3659	62.1338	10.1905	15.267	18.1172	13.8119	11.9147	49.3135	60.571	29.388
ENSG00000175745.14	NR2F1	3309.5	-0.882749	0.31131	-2.83559	0.00457407	1	0.181471	32.6416	57.1282	177.027	93.2531	197.815	197.173	275.081	131.842	121.748	81.6213	143.77	150.487
ENSG00000221957.8	KIR2DS4	65.2933	-2.4529	0.865177	-2.83515	0.00458046	1	0.181471	0.814149	0.475602	3.3956	0.482147	0.105179	0.353606	1.29675	2.66888	11.7445	0.550065	0.146887	0.154809
ENSG00000008277.15	ADAM22	580.427	1.34807	0.475764	2.83349	0.00460423	1	0.182046	0.396285	0.432707	0.575348	1.56442	0.721525	0.686591	0.749338	0.659885	0.496102	4.10956	1.24739	1.06381
ENSG00000090104.12	RGS1	57.8061	-1.96435	0.693413	-2.83288	0.00461314	1	0.182046	6.42373	6.27701	7.82679	1.55857	2.64806	8.02334	9.05156	7.39484	16.7666	1.82371	3.06807	3.69547
ENSG00000240720.10	LRRD1	8.57325	2.41486	0.852545	2.83253	0.00461815	NA	NA	0.091946	0.0153463	0.0320082	0.202248	0.231629	0.0988854	0.0854781	0.127946	0.039837	0.217919	0.0862611	0.0909135
ENSG00000136717.15	BIN1	2247.06	-0.740308	0.261475	-2.83128	0.0046362	1	0.18205	6.37396	12.4901	24.5774	14.9046	15.8104	19.2826	27.9707	18.7324	19.17	16.7763	18.9323	20.9747
ENSG00000007516.14	BAIAP3	602.552	-1.38031	0.487599	-2.83082	0.00464283	1	0.18205	29.2558	30.8326	9.82275	4.39636	23.6678	19.2627	15.6123	29.167	24.2914	3.96458	9.86792	11.3965
ENSG00000178773.15	CPNE7	102.281	-2.00419	0.708356	-2.82936	0.00466418	1	0.18205	4.40042	6.3859	2.03174	0.38038	3.07281	1.04614	0.657671	2.21836	2.73941	0.40684	0.564932	2.2671
ENSG00000115648.14	MLPH	1317.43	-2.53274	0.895737	-2.82755	0.00469053	1	0.18205	21.5958	9.11752	5.01442	0.518935	10.8461	10.7743	1.84079	13.1777	19.6225	1.06316	3.21978	6.62493
ENSG00000196878.15	LAMB3	6938.44	-2.40065	0.849117	-2.82724	0.00469515	1	0.18205	141.819	61.5581	129.733	22.5397	131.419	87.5663	57.4724	164.9	134.611	3.99611	37.2098	53.7084
ENSG00000151150.22	ANK3	3687.37	2.1056	0.744764	2.82721	0.00469554	1	0.18205	0.705126	1.53091	0.523886	6.2369	0.991585	0.513888	1.94171	0.868836	0.764784	8.47403	5.13973	3.04141
ENSG00000169220.18	RGS14	318.055	-0.767864	0.271629	-2.82688	0.00470034	1	0.18205	8.27631	11.0566	12.0677	9.36606	12.7319	13.1189	6.36112	7.81943	18.5171	8.17626	6.14167	7.44553
ENSG00000170044.9	ZPLD1	108.101	-4.41631	1.56243	-2.82657	0.00470495	1	0.18205	0.632873	0.0641638	0.229419	0.00671118	0.124076	0.0787514	0.0185656	0.114632	0.215471	0.00127609	0.00245349	0.0181007
ENSG00000048540.15	LMO3	30.323	-1.59521	0.564574	-2.82551	0.00472056	1	0.18205	0.127971	0.616746	0.204648	0.164203	0.483575	0.46665	0.0709759	0.181786	0.202145	0.0546388	0.0450221	0.0711755
ENSG00000287837.1		256.916	1.80963	0.640647	2.82469	0.00473258	1	0.18205	20.2137	31.1225	16.9919	80.5845	18.1582	11.2067	33.0015	28.6186	7.44535	117.29	59.5379	50.0442
ENSG00000151690.15	MFSD6	2171.59	1.61367	0.571416	2.82398	0.00474312	1	0.18205	6.76053	8.54434	3.43916	13.464	7.84008	3.1531	6.94224	6.69339	3.94111	43.1932	11.7036	11.0565
ENSG00000166741.8	NNMT	3076.52	-2.32794	0.824349	-2.82397	0.00474324	1	0.18205	38.7426	17.4801	40.2219	7.28491	40.9365	34.2406	10.4408	23.8472	59.8334	2.02115	16.4986	11.4217
ENSG00000092531.10	SNAP23	1244.69	0.396632	0.14047	2.82361	0.00474863	1	0.18205	12.8087	10.2166	7.41667	10.6941	10.9026	10.2364	9.82969	9.23281	10.2161	16.296	11.1714	11.783
ENSG00000134986.14	NREP	543.811	0.808507	0.286367	2.82333	0.00475278	1	0.18205	0.77137	0.713685	0.563186	1.20068	0.471765	0.586026	0.570646	0.670779	0.619047	1.81163	0.614917	0.696577
ENSG00000047457.14	CP	13029.6	-1.96461	0.695991	-2.82276	0.00476124	1	0.18205	86.2175	114.871	111.478	54.8086	230.026	131.19	107.963	109.648	116.856	4.47105	103.831	59.0964
ENSG00000140263.15	SORD	1826.01	2.28238	0.808585	2.82268	0.00476237	1	0.18205	2.43131	7.68255	5.36366	63.1119	4.43129	4.51526	7.19181	8.59695	3.4914	60.1546	22.1533	9.34286
ENSG00000186832.9	KRT16	41.6701	-2.36418	0.837671	-2.82233	0.0047676	1	0.18205	7.15479	26.6926	0.0990627	0.0834587	0.0682736	0	0.0480996	0.0659969	0.82195	0	0.152555	0
ENSG00000182606.17	TRAK1	4656.41	1.2258	0.434732	2.81967	0.00480724	1	0.182266	9.09972	9.36775	4.63446	13.161	6.73096	3.66331	10.6974	7.57314	5.63872	32.4833	12.8981	11.675
ENSG00000198796.7	ALPK2	78.726	-3.31575	1.17595	-2.81964	0.00480778	1	0.182266	0.154843	0.0629249	0.397833	0.020732	0.144159	0.928128	0.185201	0.29783	0.387944	0.00985518	0.290538	0.0232984
ENSG00000185112.6	FAM43A	411.185	0.771282	0.273612	2.81889	0.00481903	1	0.182266	99.5644	46.6407	49.2165	66.4074	37.6298	49.4455	47.7938	64.1685	51.5239	111.949	54.476	60.6904
ENSG00000215030.5	RPL13P12	663.58	-0.82047	0.291102	-2.8185	0.00482489	1	0.182266	100.317	191.372	1301.53	938.839	151.366	226.417	1155.41	1143.19	255.915	153.734	153.671	119.338
ENSG00000122378.14	PRXL2A	9939.91	0.969711	0.344069	2.81836	0.00482696	1	0.182266	261.781	126.072	117.479	213.892	209.308	80.868	130.068	108.475	104.605	262.656	176.835	139.359
ENSG00000137269.15	LRRC1	3596.74	2.38104	0.844848	2.8183	0.00482781	1	0.182266	4.6262	11.2765	2.57742	33.0169	3.65908	1.25003	13.5321	3.13505	1.92121	32.6487	25.5008	31.3213
ENSG00000163701.19	IL17RE	49.2666	-1.18764	0.421685	-2.81641	0.00485633	1	0.182998	1.15484	1.77089	1.45105	0.629765	1.42432	2.41123	1.68666	2.28495	3.13763	1.19746	1.38816	1.49871
ENSG00000113594.10	LIFR	1094.63	0.764925	0.271709	2.81524	0.00487415	1	0.183325	3.93482	3.47945	2.73051	5.20458	3.18852	2.02131	3.28804	3.48711	2.52149	7.24413	4.06524	6.10282
ENSG00000205795.4	CYS1	640.93	-4.23813	1.50679	-2.81269	0.00491284	1	0.18373	18.474	4.01841	10.2884	0.317115	14.7176	20.7958	0.840706	31.3123	42.7036	0.502479	0.328472	0.794196
ENSG00000138166.6	DUSP5	314.06	-1.23914	0.440567	-2.81261	0.00491405	1	0.18373	17.2754	18.1781	11.9261	3.86156	9.29286	13.1292	16.1621	9.99096	10.8923	3.42176	5.27681	7.83652
ENSG00000069188.17	SDK2	67.525	2.43845	0.867032	2.81241	0.00491723	1	0.18373	0.0401263	0.129392	0.0195562	0.291622	0.0215649	0.0211458	0.0892574	0.0638403	0.0227169	0.444855	0.0737849	0.055546
ENSG00000165949.12	IFI27	2045.08	-0.658274	0.234112	-2.81179	0.00492674	1	0.18373	69.9801	132.542	83.7826	64.8146	85.2575	82.4359	72.9715	77.9191	51.9148	40.903	120.404	88.3595
ENSG00000165417.12	GTF2A1	1761.09	0.439468	0.15631	2.81152	0.00493075	1	0.18373	20.21	13.9521	14.5897	21.1015	17.435	13.4811	16.6746	14.5666	16.5532	24.9263	20.5566	25.244
ENSG00000240950.1		23.6849	-1.26818	0.451586	-2.80829	0.00498053	1	0.18423	11.8116	23.0001	34.5397	11.3163	13.886	19.2664	13.5097	15.3405	27.0663	14.601	8.86509	15.572
ENSG00000124743.6	KLHL31	263.784	2.41244	0.859108	2.80807	0.00498391	1	0.18423	1.89693	7.03988	1.5295	18.126	2.27223	1.33881	4.86845	2.19646	0.987054	23.0043	10.5732	13.7914
ENSG00000227038.3	GTF2IP7	20.9782	3.85113	1.37148	2.80801	0.00498486	1	0.18423	0.216989	0.792241	0	0.7239	0.546635	0.331817	0.12837	0.462356	0	0.635287	0.763399	2.2528
ENSG00000148158.17	SNX30	1794.4	1.55289	0.553179	2.80721	0.00499722	1	0.18423	3.79394	4.59252	2.45489	14.4033	2.972	2.15717	5.57525	2.77723	2.71329	16.0568	14.1733	8.12289
ENSG00000142623.11	PADI1	65.3789	-2.17173	0.773651	-2.80712	0.00499872	1	0.18423	1.88698	2.10508	0.489493	0.14996	0.214681	0.171844	0.813845	0.583039	0.76306	0.0118808	0.536805	1.03521
ENSG00000143226.15	FCGR2A	260.531	-1.26001	0.448948	-2.80658	0.00500704	1	0.18423	5.86495	14.6119	6.46073	5.0582	2.67613	4.43548	11.5498	5.52159	8.69074	2.53515	5.50234	4.7399
ENSG00000112096.19	SOD2	43426.5	-1.86412	0.664222	-2.80647	0.00500868	1	0.18423	289.898	181.873	254.094	65.5864	400.115	279.971	265.933	273.929	266.894	19.2275	109.075	197.204
ENSG00000084734.9	GCKR	50.7153	-2.1901	0.780535	-2.8059	0.00501769	1	0.18423	0.834229	0.454844	1.53595	0.209326	0.949602	1.34329	0.954156	0.752406	1.85541	0.126643	0.747866	0.696549
ENSG00000129925.11	PGAP6	3229.92	0.589275	0.210189	2.80354	0.00505446	1	0.184981	94.0151	76.6114	62.8834	109.148	86.6012	61.7639	96.3417	103.386	79.2349	160.028	109.91	92.8388
ENSG00000167323.12	STIM1	4452.12	0.657284	0.23447	2.80327	0.00505869	1	0.184981	6.40942	5.72713	5.54581	9.18185	9.67531	7.28726	9.48568	9.33235	5.61329	15.021	10.4535	14.5489
ENSG00000019582.16	CD74	8934.15	-0.728798	0.260023	-2.80282	0.00506583	1	0.184981	295.296	550.274	233.671	237.802	275.348	296.287	395.168	483.554	425.165	217.067	211.417	253.46
ENSG00000233705.7	SLC26A4-AS1	31.0186	3.36582	1.20246	2.79912	0.00512426	1	0.186775	0.0833329	0.924933	0.101534	2.1813	0.24492	0.156839	0.640896	0.372039	0.0842457	8.7425	1.13362	0.988765
ENSG00000111674.9	ENO2	354.341	-0.978115	0.349678	-2.79718	0.00515501	1	0.187108	13.6004	19.4534	19.4343	12.9856	20.28	18.9625	12.1577	19.8067	20.5735	7.17316	20.2651	15.3758
ENSG00000278212.2		22.2754	1.52796	0.546269	2.79709	0.00515654	1	0.187108	0.146448	0.0950565	0.118957	0.618019	0.259618	0.229689	0.0770122	0.0330211	0.0822514	0.285842	0.0686969	0.0563126
ENSG00000138678.11	GPAT3	40.3944	-1.28648	0.460152	-2.79576	0.00517771	1	0.187108	0.20629	1.00562	0.18201	0.153341	0.203095	0.234291	0.159916	0.242515	0.323612	0.180495	0.126799	0.154739
ENSG00000135540.11	NHSL1	422.596	0.771823	0.276076	2.79568	0.00517899	1	0.187108	0.69353	0.655532	0.540179	1.33695	0.505139	0.418935	0.712841	0.634633	0.487255	1.16335	0.952677	0.847628
ENSG00000184922.14	FMNL1	617.594	-1.06699	0.381664	-2.79562	0.00518007	1	0.187108	6.19315	8.60646	13.5216	6.45597	8.81836	18.3709	14.4962	12.6459	16.8775	6.79478	10.5017	10.8209
ENSG00000118596.12	SLC16A7	712.15	-1.97945	0.708616	-2.79341	0.0052156	1	0.187321	1.88974	0.791951	2.94068	0.395342	2.97538	1.94262	1.59797	2.03832	2.48928	0.268114	1.35858	1.98276
ENSG00000135392.19	DNAJC14	629.962	0.427809	0.153165	2.79314	0.00521999	1	0.187321	26.7399	19.629	19.8556	26.1537	33.5119	29.1039	36.653	35.6706	23.9214	40.8669	36.4466	38.3125
ENSG00000108387.16	SEPTIN4	411.535	1.74382	0.624626	2.79178	0.00524194	1	0.187321	2.47615	4.17072	2.41358	24.4432	1.85403	1.55343	6.93379	4.1539	2.81618	17.6807	17.3648	14.5064
ENSG00000173702.7	MUC13	679.576	-1.14309	0.409504	-2.79139	0.00524824	1	0.187321	3.31248	12.3435	5.21419	3.55865	11.8088	12.4881	3.15858	7.28989	4.51355	2.88131	7.4314	4.89258
ENSG00000139970.17	RTN1	74.6882	-0.912864	0.327057	-2.79114	0.0052522	1	0.187321	0.0724402	0.220051	0.163285	0.102245	0.136868	0.115887	0.137138	0.167585	0.109851	0.100741	0.107039	0.0966961
ENSG00000142347.19	MYO1F	333.597	-0.931473	0.333757	-2.79087	0.00525665	1	0.187321	2.34818	4.54515	1.8789	1.70886	2.70759	3.90824	2.82501	3.56322	4.02145	1.57335	1.6769	2.01858
ENSG00000196126.11	HLA-DRB1	2090.53	-0.919993	0.329661	-2.79072	0.00525904	1	0.187321	80.8553	159.753	71.2595	72.6691	65.8973	79.8078	120.143	137.281	89.7334	32.4398	63.087	85.6324
ENSG00000236830.7	CBR3-AS1	219.726	1.52604	0.546847	2.79062	0.00526072	1	0.187321	1.31059	1.87443	0.770894	4.8014	1.31875	1.07384	1.70442	1.05467	1.09651	6.64872	3.3389	4.2898
ENSG00000162738.6	VANGL2	407.744	0.678426	0.243355	2.78781	0.00530662	1	0.18862	6.79937	5.85455	3.73233	8.05191	4.63907	5.78195	6.86129	7.41646	6.01461	12.459	7.07668	8.50881
ENSG00000234506.5	LINC01506	9.98118	-2.22415	0.797997	-2.78717	0.00531703	NA	0.188656	1.46948	2.28914	3.38194	0.670408	1.64529	1.99743	0.965937	1.19282	2.97115	0.159343	0.612723	0.484326
ENSG00000105372.8	RPS19	18624.8	-0.793769	0.28506	-2.78457	0.00535986	1	0.189839	489.101	808.695	943.236	531.374	559.172	859.353	630.802	643.765	993.007	707.049	593.291	462.869
ENSG00000122862.5	SRGN	1226.12	-1.40886	0.506207	-2.78316	0.00538315	1	0.190328	37.8716	39.8257	37.0672	14.7731	21.343	43.8263	39.9796	41.6012	61.5113	10.9918	30.638	27.8417
ENSG00000175183.10	CSRP2	934.488	1.96755	0.707144	2.78239	0.00539597	1	0.190445	12.2738	21.6388	6.59674	53.6904	5.06075	5.18718	9.60908	6.10504	9.139	106.775	23.9492	8.69623
ENSG00000257219.6	LNCOG	11.0913	2.79449	1.00538	2.77952	0.00544389	NA	0.191796	0.0647256	0.0504144	0.0394314	0.431864	0.0724692	0.0101515	0.127639	0.105079	0.0109058	0.378999	0.080965	0.0319994
ENSG00000283674.3		49.807	1.19172	0.428902	2.77853	0.00546047	1	0.191796	0.0502958	0.044072	0.0459609	0.116164	0.0527935	0.0283982	0.0981913	0.0877768	0.139828	0.596374	0.0990908	0.129301
ENSG00000125735.11	TNFSF14	151.563	-1.56816	0.564415	-2.77839	0.00546294	1	0.191796	3.78513	3.86175	4.93664	1.91535	12.1319	12.2912	8.98864	11.7274	13.3661	1.66488	5.40167	12.7038
ENSG00000162894.12	FCMR	62.2699	-1.05393	0.379457	-2.77748	0.00547822	1	0.191826	0.873971	1.9255	1.39953	1.07655	1.82426	2.7728	1.31476	1.13508	1.64087	0.657966	1.35875	1.55548
ENSG00000116194.13	ANGPTL1	882.208	-1.10338	0.397335	-2.77695	0.00548724	1	0.191826	3.4191	4.72344	32.0323	8.67939	27.6442	46.806	23.7398	16.4272	14.5502	9.51423	19.6797	25.538
ENSG00000184226.15	PCDH9	55.455	1.50428	0.541771	2.7766	0.00549312	1	0.191826	0.00858401	0.00689498	0.0209178	0.0539702	0.0247783	0.0131266	0.0114262	0.0252585	0.0162713	0.123041	0.0251665	0.023341
ENSG00000172301.11	COPRS	782.252	-0.475084	0.171136	-2.77607	0.00550206	1	0.191826	39.84	64.7265	59.0019	47.7115	60.8268	54.6585	43.8055	44.861	49.0232	46.3422	42.6623	40.1221
ENSG00000077147.16	TM9SF3	12438.4	0.439566	0.158535	2.77268	0.00555963	1	0.193379	84.7885	76.4053	68.0849	108.923	92.1722	69.8815	71.2246	80.9658	71.9824	127.789	77.5599	94.7931
ENSG00000183087.15	GAS6	2864.81	-0.570012	0.205609	-2.77232	0.00556591	1	0.193379	21.0261	34.6111	32.0407	29.4232	39.2777	26.7692	30.8575	38.1442	33.3815	23.1306	28.0928	37.6346
ENSG00000091138.13	SLC26A3	27.6088	4.36361	1.57438	2.77164	0.00557745	1	0.193445	0.0131804	0.169391	0.0160592	2.11062	0.0332038	0	0.0701774	0	0.0133247	0.874676	0.655369	0.338841
ENSG00000134398.15	ERN2	178.107	2.34624	0.846916	2.77033	0.00559999	1	0.193891	6.47163	6.72378	0.714426	4.59222	6.65625	1.10357	1.38755	3.89582	0.395186	10.2578	1.54844	0.579771
ENSG00000101210.13	EEF1A2	32.8608	-2.56834	0.927508	-2.76908	0.00562153	1	0.194301	1.4186	1.03588	5.23937	0.364048	1.67519	1.12637	0.629434	0.719699	2.1064	0.173054	1.24771	0.175334
ENSG00000164266.11	SPINK1	96.412	-5.174	1.86956	-2.76749	0.00564898	1	0.19473	29.5836	3.11238	5.55199	0.143922	4.17962	0.46179	0.580623	6.37333	21.2614	0	0.131538	0.346581
ENSG00000279039.1		22.7593	1.46575	0.529678	2.76724	0.00565334	1	0.19473	2.10793	1.79112	1.86789	8.85186	4.34477	2.70497	4.42136	4.82209	2.71221	10.8468	2.33717	4.358
ENSG00000109572.14	CLCN3	2926.76	0.583102	0.21085	2.76549	0.00568373	1	0.194959	10.1693	9.31019	8.96111	15.4166	14.7041	10.6283	11.7115	11.7145	9.11625	20.5748	14.5064	14.7791
ENSG00000154330.13	PGM5	270.502	-0.938024	0.339204	-2.76537	0.00568591	1	0.194959	0.542452	1.00944	1.02878	0.559345	0.742011	0.464272	0.654897	0.66148	0.389583	0.239541	0.343113	0.897979
ENSG00000184502.4	GAST	701.094	-1.76152	0.637038	-2.76518	0.00568919	1	0.194959	62.2422	78.1542	96.1713	40.1604	210.1	279.602	143.405	48.858	22.9569	1.73551	36.3197	58.7028
ENSG00000229727.7		16.897	1.78652	0.646491	2.76341	0.00572004	1	0.195125	0.110893	0.0604616	0.0720606	0.303549	0.12416	0.0347848	0.161823	0.162026	0.0448429	0.288591	0.0554861	0.0292393
ENSG00000100628.12	ASB2	60.6775	-1.7383	0.629079	-2.76324	0.00572307	1	0.195125	0.479276	0.600931	0.669416	0.227989	0.520256	1.05604	0.47026	0.939392	1.77266	0.216754	0.548346	0.381427
ENSG00000173156.7	RHOD	221.07	-1.11397	0.403139	-2.76323	0.00572321	1	0.195125	6.92203	8.70055	9.95282	5.08494	5.3994	5.52601	5.84177	11.637	7.89331	2.36915	6.55561	5.64411
ENSG00000147465.12	STAR	374.997	-1.24836	0.45249	-2.75887	0.00580017	1	0.197231	4.20122	10.3779	38.9763	10.3501	34.3717	38.6314	45.9805	18.7563	11.9529	10.5429	17.7366	13.8864
ENSG00000184205.14	TSPYL2	1829.53	0.499319	0.181015	2.75844	0.00580772	1	0.197231	137.053	113.971	117.383	163.029	155.91	137.09	100.301	116.027	121.765	259.951	132.588	137.666
ENSG00000204472.13	AIF1	287.626	-1.09961	0.398737	-2.75773	0.00582049	1	0.197231	64.0012	111.518	78.9885	60.0335	42.8559	80.2169	88.9454	89.7953	124.663	36.0758	49.4328	60.8275
ENSG00000197588.9	KLKP1	13.7722	2.91822	1.05828	2.75751	0.00582436	1	0.197231	0.0695936	0.0813092	0.169588	0.964409	0.175319	0.0654903	0.123515	0.169473	0.035178	3.42982	0.293809	0.240842
ENSG00000100336.18	APOL4	2742.37	1.58094	0.573453	2.75688	0.00583556	1	0.197278	69.8554	72.6617	41.2061	195.909	19.9166	13.7373	174.654	55.2897	23.9137	164.622	104.454	67.7246
ENSG00000260577.2		49.5306	-2.43815	0.885026	-2.75489	0.00587125	1	0.197948	11.4048	4.23968	17.054	1.86248	9.14162	10.7324	27.4483	18.5152	28.3002	1.26478	6.80888	6.66352
ENSG00000283071.1	LBHD2	13.0095	-2.41731	0.877533	-2.75467	0.00587514	1	0.197948	1.11219	1.39938	1.0424	0.0878203	1.14947	1.28815	0.809813	0.902797	3.11366	0.250478	0.802638	0.253778
ENSG00000124181.14	PLCG1	3882.88	0.446951	0.162339	2.75319	0.00590177	1	0.198511	29.6398	22.1049	27.2778	36.9131	28.011	19.6748	35.6109	32.5652	22.7592	40.1585	35.8435	41.7238
ENSG00000106211.10	HSPB1	12582.4	-0.752601	0.273422	-2.75252	0.00591386	1	0.198585	1773.43	2708.97	6090.92	3347.62	3210.28	3730.69	4169.4	3528.61	2764.03	2030.44	6303.36	4359.21
ENSG00000242299.1		257.615	-0.682551	0.248162	-2.75043	0.00595173	1	0.199207	173.856	285.643	356.139	221.964	264.611	338.459	291.846	264.607	292.202	235.415	230.389	208.434
ENSG00000159164.10	SV2A	183.863	0.57382	0.208632	2.7504	0.00595226	1	0.199207	5.48164	3.40235	3.54818	5.31037	4.89078	4.09451	8.02625	8.1205	4.53725	7.85722	7.36052	10.6708
ENSG00000257642.1	KCCAT198	37.3806	-3.94943	1.43777	-2.7469	0.00601607	1	0.201007	0.651569	0.288752	0.109501	0	1.66029	3.53091	0.106336	1.22193	1.61269	0	0.0421575	0.0444312
ENSG00000122970.16	IFT81	871.291	-0.476471	0.173522	-2.74588	0.00603494	1	0.201302	3.49837	4.02574	6.03423	4.0724	4.87106	4.1895	3.99588	3.71216	4.75109	3.81516	4.24099	4.99067
ENSG00000103534.17	TMC5	1623.39	-1.54139	0.561629	-2.74449	0.00606049	1	0.201715	16.1064	14.7826	5.35769	2.16176	11.4548	5.91895	10.4056	9.9468	12.2348	1.37016	4.43096	7.4408
ENSG00000139055.7	ERP27	405.521	-1.58808	0.578721	-2.74411	0.00606746	1	0.201715	10.0963	11.4399	9.95011	4.10799	10.764	7.87609	3.20881	9.82792	12.5686	1.50671	4.68839	5.70453
ENSG00000004776.13	HSPB6	2390.98	-1.50999	0.550535	-2.74277	0.00609243	1	0.201739	172.83	212.682	426.163	116.77	273.606	755.74	432.282	310.248	422.628	107.698	363.495	190.639
ENSG00000277987.2	LINC02351	12.8969	-3.39741	1.2387	-2.74273	0.00609307	1	0.201739	0.0717568	0.0479066	0.106165	0	0.0645603	0.086819	0.0424512	0.116494	0.0466346	0	0.0961717	0.0658831
ENSG00000262454.4	MIR193BHG	178.272	-1.1477	0.418493	-2.74245	0.00609836	1	0.201739	2.07933	2.21386	5.6595	1.66967	2.80217	4.16594	3.10508	2.34121	2.89887	1.24373	2.76883	2.6363
ENSG00000170373.9	CST1	797.786	2.01013	0.733632	2.73997	0.00614455	1	0.202932	268.035	253.381	6.21743	141.153	38.2269	53.3275	28.0435	138.979	43.1707	173.119	24.4408	20.7134
ENSG00000145284.12	SCD5	660.12	1.21391	0.443131	2.7394	0.00615511	1	0.202946	1.46132	1.83786	0.899207	3.57656	0.938236	0.890949	1.55161	1.08595	0.686646	3.22528	3.07848	3.3986
ENSG00000227835.8	CARM1P1	19.1557	4.07523	1.48819	2.73838	0.00617418	1	0.203241	0.00680171	0.0794672	0	0.129166	0	0.00640067	0.0462747	0.0138028	0.00687621	0.361764	0.05424	0.0773413
ENSG00000251348.1	HSPD1P11	10.6403	2.45387	0.896689	2.73659	0.00620798	NA	0.204019	1.17029	0.341824	0.356474	4.50486	2.70249	1.10128	4.15404	1.8999	1.1831	5.99601	6.86206	6.94287
ENSG00000115165.10	CYTIP	107.064	-1.45745	0.532896	-2.73496	0.00623885	1	0.204698	0.48868	0.844687	0.587261	0.343582	0.573378	1.50559	0.570285	0.565126	1.25877	0.215589	0.483588	0.529526
ENSG00000116132.12	PRRX1	2690.26	-0.644479	0.235719	-2.7341	0.00625519	1	0.204898	8.6434	13.0628	19.2994	11.9698	18.5213	21.5496	18.803	17.2505	17.2203	13.8877	14.6473	25.4722
ENSG00000099960.13	SLC7A4	1018.22	3.85996	1.41324	2.73128	0.00630891	1	0.206233	6.88182	49.6525	8.67914	306.238	5.57609	5.45352	224.063	21.0706	6.46897	453.746	273.431	100.994
ENSG00000108984.15	MAP2K6	5531.06	2.5956	0.950463	2.73088	0.0063165	1	0.206233	2.9788	18.5001	3.04123	36.9718	5.42918	1.47394	9.43961	6.46438	2.13295	72.3727	42.1275	35.9241
ENSG00000120875.9	DUSP4	1080.39	0.968469	0.354823	2.72945	0.0063441	1	0.206797	45.2191	28.2471	17.069	27.3981	28.0816	21.9276	41.1383	22.9266	12.5065	46.3901	32.884	24.52
ENSG00000268500.6	SIGLEC5	6.8461	-2.77409	1.01636	-2.72943	0.00634436	NA	NA	0.041554	0.356028	0.0675068	0.0142183	0.0930508	0.104277	0.0737498	0.123678	0.0700152	0.0135177	0.0129949	0.0821747
ENSG00000105664.11	COMP	3149.02	-3.82287	1.40093	-2.7288	0.00635644	1	0.206863	202.635	48.6579	103.477	6.46647	190.633	488.521	25.8116	372.718	540.147	3.24467	15.2129	18.1673
ENSG00000136883.15	KIF12	2827.63	-2.38776	0.875196	-2.72826	0.00636702	1	0.206871	141.785	112.526	101.644	17.732	230.758	99.4196	23.1223	227.082	156.33	7.37774	26.1356	58.8278
ENSG00000171777.16	RASGRP4	30.6152	-1.24303	0.455847	-2.72687	0.00639391	1	0.207119	0.548025	2.12303	0.597436	0.562546	0.605516	0.407141	0.921441	1.10041	1.04974	0.450378	0.649442	0.941144
ENSG00000286904.1		19.3507	1.37367	0.503767	2.72679	0.00639531	1	0.207119	0.280655	0.145734	0.645916	1.50448	0.340418	0.264107	0.461209	0.480943	0.220678	1.03471	0.760653	0.925012
ENSG00000131355.15	ADGRE3	7.6413	-3.1509	1.15757	-2.72199	0.00648899	NA	NA	0.0210548	0.254191	0.0342046	0	0.0530408	0.0396267	0.0664318	0.0398783	0.00709513	0.0068492	0.0526746	0.0138789
ENSG00000138696.11	BMPR1B	586.192	1.68134	0.61788	2.72114	0.00650566	1	0.210094	0.531845	0.885607	0.190769	1.32785	0.490431	0.2023	0.316109	0.425661	0.164567	1.31335	1.4316	1.23973
ENSG00000188373.5	C10orf99	44.6463	3.69351	1.3574	2.72102	0.00650811	1	0.210094	0.129905	0.961228	0.105519	2.93363	0.290892	0.0814968	2.43363	0.210894	0	2.28196	6.13426	7.96363
ENSG00000245910.8	SNHG6	1105.25	-0.522385	0.192146	-2.71868	0.00655426	1	0.210942	77.5951	117.546	143.423	117.58	108.066	127.561	93.684	104.548	129.568	102.101	99.0442	100.211
ENSG00000286523.1		47.8894	5.61275	2.06455	2.71862	0.00655543	1	0.210942	0.00609032	0.12808	0	0.19797	0.00511421	0	0.0144121	0.00164789	0.00205234	0.239726	0.43996	0.106387
ENSG00000266094.8	RASSF5	254.413	-1.25527	0.461913	-2.71755	0.00657666	1	0.211286	1.11784	1.7106	1.47303	0.835651	1.18866	2.73274	1.06745	1.47449	2.57954	0.634391	1.01453	1.4597
ENSG00000122026.11	RPL21	6840.59	-0.645341	0.23756	-2.71654	0.00659678	1	0.211593	466.846	682.586	867.5	549.771	538.67	739.348	502.869	535.565	770.298	587.114	496.07	452.554
ENSG00000156689.7	GLYATL2	38.3209	3.07102	1.1309	2.71555	0.00661649	1	0.211886	0.0354714	0.265234	0.043219	0.801049	0.0595727	0.020028	0.125909	0.0691034	0.014344	0.948506	0.532453	0.308643
ENSG00000231948.2	HS1BP3-IT1	9.65944	2.19937	0.809926	2.71551	0.00661729	NA	NA	5.8945	0.655885	1.02599	3.45754	1.88563	0.528281	2.6569	2.50628	0.56753	2.19143	4.74005	5.27323
ENSG00000143756.12	FBXO28	1785.95	0.756489	0.278778	2.71358	0.00665599	1	0.212811	17.0885	13.2819	12.3711	18.2127	17.9589	11.9972	13.9605	14.4948	12.9935	41.9861	21.1941	19.1858
ENSG00000140285.12	FGF7	575.718	-1.64838	0.607612	-2.71288	0.00667016	1	0.212925	2.55902	3.32694	5.73629	2.46313	3.36041	7.24584	2.35847	3.90789	9.09688	1.05972	2.03035	5.92401
ENSG00000124786.12	SLC35B3	1526.3	0.716922	0.264411	2.71139	0.00670008	1	0.21354	25.042	25.1124	23.8765	50.1407	25.2377	19.9356	23.9307	24.6305	23.4812	62.4459	30.3445	28.7177
ENSG00000169385.3	RNASE2	11.2092	-2.85982	1.0551	-2.71048	0.00671857	NA	0.213789	2.09764	2.45076	7.02844	0.538304	1.76144	6.41536	8.37647	4.25677	20.1458	1.02355	7.37979	3.62964
ENSG00000107242.20	PIP5K1B	570.607	1.77704	0.656016	2.70884	0.00675195	1	0.214268	0.505956	0.80539	0.299255	1.65053	0.281869	0.345151	0.837911	0.481141	0.301271	3.62097	1.19513	0.63789
ENSG00000089327.15	FXYD5	1064.39	-1.27026	0.468956	-2.70869	0.006755	1	0.214268	25.0622	24.2539	49.7065	20.1292	29.2375	49.4873	35.4055	40.314	59.5065	13.0787	23.4202	21.1108
ENSG00000151876.13	FBXO4	530.556	0.770984	0.284704	2.70802	0.00676853	1	0.214358	11.0163	10.1908	11.7676	21.8418	12.8242	13.6046	12.2309	10.4856	11.4116	35.375	17.3857	17.3386
ENSG00000175857.9	GAPT	37.6418	-1.42645	0.527164	-2.7059	0.00681203	1	0.214653	1.84809	3.80431	2.4662	1.71639	3.47329	4.72048	2.49903	4.71473	5.8719	1.1165	1.98152	3.13258
ENSG00000144847.13	IGSF11	310.585	1.59913	0.590985	2.70588	0.00681241	1	0.214653	0.470277	0.494973	0.167946	2.17024	0.520866	0.423473	0.410127	0.357055	0.231566	0.716118	0.831054	0.446957
ENSG00000105088.9	OLFM2	157.071	1.13277	0.418645	2.70581	0.00681373	1	0.214653	1.54474	1.27809	0.46138	2.07309	0.550158	0.548657	0.348478	0.712335	0.443584	1.11452	0.874049	0.725065
ENSG00000139737.22	SLAIN1	1265.81	2.35307	0.869745	2.70548	0.00682068	1	0.214653	1.98153	8.29071	1.76748	21.5608	2.84441	1.8647	5.88791	2.3611	1.57235	31.7874	20.2528	11.9627
ENSG00000162496.9	DHRS3	5228.44	-2.29613	0.849067	-2.7043	0.00684476	1	0.215073	93.9032	39.7877	52.9332	8.29752	66.2413	65.2112	16.91	85.3792	106.444	5.02091	13.8955	16.0536
ENSG00000057149.16	SERPINB3	55.0324	-3.34514	1.23767	-2.70277	0.00687653	1	0.215343	7.50658	16.9327	8.05948	0	7.80135	0.769345	0.263815	1.50824	0.300547	0.0725323	0.627546	0.293952
ENSG00000272632.1		14.3008	-2.75979	1.02117	-2.70258	0.00688042	1	0.215343	15.3803	10.2683	32.1252	3.38312	14.7604	18.6088	15.5983	8.91759	27.7657	0	13.3987	14.1214
ENSG00000108846.16	ABCC3	4429.6	-2.3153	0.85678	-2.70233	0.00688555	1	0.215343	46.445	40.8697	29.5712	7.75929	83.7463	27.4999	20.1005	88.3827	47.5052	1.27596	13.1272	29.417
ENSG00000145103.15	ILDR1	1069.25	0.7931	0.29362	2.70111	0.00691085	1	0.215797	14.0789	11.3545	5.97265	20.2298	13.9524	9.96343	14.7192	14.158	12.6773	20.2064	17.9811	20.9094
ENSG00000063587.15	ZNF275	1122.47	0.780094	0.288957	2.69969	0.00694051	1	0.216386	14.3953	14.3104	13.6159	27.4285	19.2831	15.8735	24.5735	20.1027	12.809	40.1628	22.7126	24.5251
ENSG00000155307.19	SAMSN1	121.893	-1.28123	0.474898	-2.69791	0.00697762	1	0.216744	0.255149	0.475623	0.300399	0.217768	0.272033	0.520678	0.274756	0.286232	0.634716	0.139889	0.180203	0.348662
ENSG00000138741.11	TRPC3	30.5477	1.50199	0.556797	2.69755	0.00698518	1	0.216744	0.160373	0.119917	0.117241	0.842869	0.11851	0.102624	0.113852	0.0833147	0.064852	0.181552	0.114348	0.24103
ENSG00000145990.11	GFOD1	523.843	-1.46987	0.544949	-2.69726	0.00699128	1	0.216744	2.89019	1.9929	3.11046	0.688574	3.53746	2.01999	1.98876	2.60118	1.48805	0.314228	0.94219	0.875512
ENSG00000286299.1		403.369	1.96756	0.729516	2.69707	0.00699522	1	0.216744	5.0202	7.41789	7.73583	85.3313	11.5929	6.0442	58.2633	13.7832	5.523	43.2289	63.0976	44.3824
ENSG00000244040.7	IL12A-AS1	39.9169	5.63824	2.09096	2.69649	0.00700751	1	0.21679	0.00153955	0.0827409	0	0.079017	0.006464	0	0.00728635	0.00249938	0.00311282	0.491305	0.0505525	0.0182671
ENSG00000185008.17	ROBO2	54.4407	1.65059	0.612474	2.69496	0.00703973	1	0.217173	0.0148448	0.0166768	0.00278265	0.0328207	0.00599309	0.00322375	0.0130044	0.0115865	0.00519488	0.0220095	0.0289253	0.0234286
ENSG00000170369.4	CST2	35.3366	2.05379	0.76211	2.69487	0.00704158	1	0.217173	15.1317	12.7681	0.409705	7.76631	3.10603	2.53147	2.08877	8.05204	1.69971	10.5011	0.630939	1.66242
ENSG00000102243.13	VGLL1	26.6457	3.16199	1.17396	2.69343	0.00707205	1	0.217778	0.161895	0.472871	0.0246569	0.851695	0.0509803	0.0761746	0.155637	0.0328535	0.0613755	2.35018	1.74668	0.400192
ENSG00000127954.13	STEAP4	3431.52	2.45724	0.912649	2.69243	0.00709337	1	0.218099	8.23865	38.5184	5.99592	82.2708	12.5944	23.4798	22.7343	7.75349	9.68443	207.089	90.7411	55.3008
ENSG00000162415.7	ZSWIM5	142.791	0.710345	0.263988	2.69083	0.00712752	1	0.218225	0.329704	0.22671	0.125537	0.248542	0.235044	0.255322	0.166607	0.256478	0.157978	0.30668	0.212657	0.281856
ENSG00000169896.18	ITGAM	290.421	-1.43722	0.534216	-2.69034	0.00713793	1	0.218225	1.32392	1.8418	1.48836	0.791583	1.15758	2.97337	3.17733	2.90823	3.7531	0.592735	0.928347	1.23483
ENSG00000217027.1	TPT1P4	61.2873	-0.863821	0.321094	-2.69025	0.00713994	1	0.218225	57.6445	72.9608	81.9409	37.4756	62.9275	50.6293	38.081	52.2506	73.8161	42.192	43.2644	48.4476
ENSG00000198792.13	TMEM184B	3825.06	0.480972	0.178798	2.69004	0.0071444	1	0.218225	32.9713	28.2717	23.3091	37.839	37.7146	26.5811	33.1637	38.9912	25.559	46.3806	38.1814	38.9674
ENSG00000162852.14	CNST	1432.37	0.906086	0.336874	2.68969	0.00715188	1	0.218225	5.92904	5.24801	3.47253	10.2719	7.60113	3.58516	5.98052	5.17263	4.32926	10.7309	9.47492	9.20555
ENSG00000231560.1	CLEC12A-AS1	10.3326	-2.8335	1.05371	-2.68907	0.00716513	NA	0.218297	0.191446	0.671023	0.699784	0.0982595	0.482288	2.61229	0.849445	1.01011	2.80638	0.280252	0.269414	1.04113
ENSG00000124177.16	CHD6	2995.5	0.848246	0.315809	2.68595	0.00723246	1	0.220014	5.48049	5.23376	3.17617	7.73004	8.20539	4.28048	6.14014	7.42377	4.23797	12.1654	7.05195	9.17035
ENSG00000061918.14	GUCY1B1	1084.16	-1.51073	0.562826	-2.68419	0.00727065	1	0.220681	9.05233	9.17082	11.0295	3.68339	20.0395	12.682	7.08016	21.3903	13.0161	2.21852	5.66176	10.886
ENSG00000130528.12	HRC	47.4641	1.35738	0.505743	2.68392	0.00727642	1	0.220681	3.55644	1.93906	2.74438	6.6929	2.88689	4.90856	3.92744	5.10011	3.83509	17.1225	3.55899	10.1978
ENSG00000281183.1	NPTN-IT1	91.5145	1.11113	0.414175	2.68275	0.00730202	1	0.221123	14.3934	11.7206	6.64289	14.7748	21.4262	9.85075	18.7075	18.9415	6.39367	30.0089	35.3956	48.3019
ENSG00000164690.8	SHH	40.8003	-2.38828	0.890784	-2.6811	0.00733808	1	0.22188	4.42528	3.35367	1.31153	0.0409237	1.77432	0.487717	1.01418	2.4271	1.77338	0.233442	0.336622	0.630714
ENSG00000165091.18	TMC1	153.022	0.852005	0.317859	2.68045	0.00735243	1	0.221978	0.199575	0.0899641	0.199128	0.396823	0.26392	0.319422	0.361643	0.227056	0.109618	0.185566	0.191659	0.208211
ENSG00000122694.16	GLIPR2	1290.5	-0.891551	0.332675	-2.67994	0.00736346	1	0.221978	16.4694	22.0879	33.378	16.1408	17.814	30.073	21.1105	19.8022	27.1249	14.9373	24.9845	20.0411
ENSG00000140749.9	IGSF6	190.119	-0.823174	0.307272	-2.67898	0.00738475	1	0.222117	5.10698	11.4436	4.22569	4.34251	5.50462	6.27632	8.50018	8.81686	9.16997	4.72361	5.54209	8.59192
ENSG00000274021.1		28.7033	1.25517	0.468579	2.67868	0.00739139	1	0.222117	6.83847	5.41236	2.95656	8.8312	5.0015	4.35937	4.95916	5.55097	2.00711	9.90298	9.52001	7.85227
ENSG00000146592.17	CREB5	377.309	0.72161	0.269471	2.67787	0.0074092	1	0.222117	0.402613	0.37322	0.178487	0.416191	0.19682	0.132517	0.223089	0.297659	0.230264	0.522041	0.5054	0.654141
ENSG00000119929.13	CUTC	344.551	-0.472213	0.176373	-2.67736	0.00742059	1	0.222117	2.53588	3.31006	4.17627	2.85099	3.11227	3.16433	2.94	3.06127	2.55427	2.32069	2.88454	3.43505
ENSG00000184730.11	APOBR	231.913	-1.68738	0.63027	-2.67722	0.00742348	1	0.222117	22.6577	25.5313	24.5236	9.32684	17.481	44.9164	15.4455	31.0887	64.4155	6.84684	13.4878	20.0151
ENSG00000163534.15	FCRL1	8.66086	-3.07891	1.1505	-2.67616	0.00744714	NA	NA	0.0387031	0.316529	0.188626	0.0198643	0.162501	0.692002	0.0801385	0.0157082	0.117381	0.0188854	0.0544653	0.13394
ENSG00000100665.12	SERPINA4	127.528	4.08507	1.52678	2.67561	0.00745941	1	0.222136	0.176247	2.60829	0.71581	20.0819	0.641334	0.221141	4.90059	1.09683	0.178178	35.8338	17.5271	5.86703
ENSG00000162878.13	PKDCC	3690.78	-0.812434	0.303668	-2.67541	0.00746387	1	0.222136	36.8412	91.792	191.222	166.309	269.033	372.256	130.378	204.293	121.657	81.1158	150.086	187.341
ENSG00000075043.20	KCNQ2	12.7036	-2.62245	0.980357	-2.675	0.00747302	1	0.222136	0.0274691	0.0641865	0.225914	0.0140985	0.201832	0.200333	0.0690654	0.0557434	0.0347125	0.00670185	0.0644268	0.00679015
ENSG00000128585.18	MKLN1	1733.17	0.501697	0.18757	2.67473	0.00747902	1	0.222136	2.21321	1.61705	1.34125	2.03264	2.7872	1.73257	2.16927	2.25845	1.40573	2.4313	2.50155	3.32645
ENSG00000205129.9	C4orf47	116.307	-0.919536	0.343867	-2.67411	0.00749287	1	0.222136	2.21634	6.28866	2.85474	1.51671	2.18018	1.96648	0.986512	1.49065	1.77116	1.81276	2.37636	1.92013
ENSG00000250479.9	CHCHD10	943.194	-0.818188	0.305991	-2.6739	0.00749749	1	0.222136	109.402	207.23	289.001	177.054	217.161	307.541	191.826	201.417	246.381	175.598	215.322	138.554
ENSG00000112306.8	RPS12	19110.9	-0.758387	0.283646	-2.67371	0.00750166	1	0.222136	1929.51	3203.85	4365	2388.8	2709.74	4098.4	2835.26	2875.52	3688.45	2921.84	2650.46	2105
ENSG00000136643.12	RPS6KC1	1095.17	0.550788	0.206123	2.67214	0.00753699	1	0.222852	2.23073	2.09385	1.69533	3.50331	2.18167	1.8478	1.73852	1.87399	1.94682	3.511	2.65465	2.72298
ENSG00000168952.15	STXBP6	699.439	1.9404	0.726447	2.67108	0.00756084	1	0.223141	0.814822	1.46906	0.521595	2.57293	0.441102	0.190722	0.860101	0.658055	0.238343	5.36656	2.34378	1.57454
ENSG00000226084.5		39.3831	-0.964801	0.361267	-2.6706	0.00757149	1	0.223141	20.6611	29.387	64.5765	25.8192	31.6822	34.6592	27.6349	26.2506	49.9483	31.5602	28.6542	27.5349
ENSG00000095596.12	CYP26A1	2454.18	4.37716	1.63929	2.67016	0.00758144	1	0.223141	3.61117	38.4991	11.4123	884.317	16.0149	6.05313	231.996	6.22897	5.81834	376.537	984.819	763.777
ENSG00000150977.11	RILPL2	507.256	-0.608588	0.22798	-2.66948	0.00759686	1	0.223141	7.67936	10.9868	10.6733	10.0306	14.3452	12.2679	12.6092	12.5044	12.9934	7.04562	9.53418	12.1854
ENSG00000180139.11	ACTA2-AS1	126.165	-1.257	0.471043	-2.66854	0.0076181	1	0.223141	3.95534	4.13838	12.156	3.75715	5.25477	9.55531	7.92797	11.5967	6.74401	2.18929	9.02774	8.28882
ENSG00000167526.14	RPL13	29411.2	-0.704257	0.263929	-2.66836	0.00762237	1	0.223141	2445.19	3900.55	4431.86	2816.35	3289.16	4591.12	3346.15	3365.94	4829.78	3543.24	3474.23	2684.2
ENSG00000213339.9	QTRT1	1333.05	-0.469205	0.175847	-2.66825	0.00762468	1	0.223141	33.4899	48.1347	71.4586	45.9072	55.2006	52.4214	58.9227	61.6027	49.947	53.2315	46.1567	53.7689
ENSG00000134548.11	SPX	82.583	-2.6363	0.988608	-2.66668	0.00766057	1	0.223865	2.46286	1.90535	1.29764	0.170819	3.13015	3.72703	0.196895	3.02577	12.2137	0.454723	0.562034	0.954336
ENSG00000104549.12	SQLE	2229	1.6001	0.600533	2.66447	0.00771092	1	0.225009	19.0605	28.9914	22.1784	86.2085	26.9513	16.3418	22.7875	26.6979	16.2657	204.798	47.3451	34.1552
ENSG00000140030.6	GPR65	60.5695	-1.27598	0.479059	-2.66351	0.00773311	1	0.225328	2.72594	3.42519	4.38667	1.90064	1.77077	3.43642	2.46464	2.63021	5.5116	1.40543	2.02662	3.10217
ENSG00000164736.6	SOX17	2404.97	1.82739	0.686357	2.66245	0.0077575	1	0.225711	142.719	283.74	115.654	733.538	159.84	128.127	241.747	190.713	116.719	1496.45	801.789	368.433
ENSG00000157514.17	TSC22D3	2151.31	1.64633	0.618938	2.65993	0.00781579	1	0.226463	7.3655	13.0578	6.25077	41.1813	7.65796	6.63177	9.04085	6.62768	6.13584	49.7788	26.8904	14.8035
ENSG00000149633.12	KIAA1755	608.364	-1.45648	0.547574	-2.65988	0.0078168	1	0.226463	5.56381	6.0609	3.57046	1.19916	17.7074	6.00902	3.22126	6.91909	5.65478	1.14006	4.44891	7.84087
ENSG00000188404.10	SELL	82.4919	-1.35569	0.509686	-2.65986	0.00781726	1	0.226463	1.01723	7.1585	1.0953	0.971338	1.56935	2.22618	1.69342	1.421	1.12404	0.692603	0.998729	1.70754
ENSG00000253525.1	CPP	116.196	-1.81495	0.682692	-2.65851	0.00784861	1	0.227043	34.0167	38.5508	47.249	20.2525	97.4059	50.2573	23.7466	22.642	45.05	2.32381	40.8493	22.5352
ENSG00000279631.1		30.2032	1.66374	0.626155	2.65707	0.00788236	1	0.227691	0.790885	1.38604	2.40907	11.5687	4.98096	4.83764	6.78435	5.29635	1.99887	15.4367	5.75039	9.77504
ENSG00000271218.1		74.1072	2.589	0.974914	2.65562	0.00791632	1	0.228343	8.77908	20.1934	2.67415	57.7312	8.52393	1.03268	15.9057	5.12196	2.49616	39.8929	26.7679	53.168
ENSG00000170893.4	TRH	51.0937	3.31416	1.24834	2.65486	0.00793419	1	0.22853	0.613076	7.8791	0.933728	13.6877	0.128704	0.288464	3.8083	1.61736	0.309895	60.2795	3.16344	1.81857
ENSG00000085265.11	FCN1	147.372	-1.24819	0.470308	-2.65399	0.00795462	1	0.228789	1.38993	4.35685	4.21315	1.35717	5.72197	8.77305	13.2969	6.19159	1.2338	1.19103	4.89794	4.45818
ENSG00000177600.9	RPLP2	16919.4	-0.645287	0.243229	-2.65301	0.00797785	1	0.229129	2188.19	3332.47	3539.58	2363.93	2371.94	3124.5	2467.45	2660.36	3472.96	2616.49	2416.48	1960.54
ENSG00000144749.14	LRIG1	3331.3	0.836948	0.315666	2.65137	0.00801664	1	0.229842	18.2663	14.533	5.21864	11.6673	16.5808	7.39197	10.7679	14.537	9.51871	24.3739	9.64167	13.1993
ENSG00000172318.5	B3GALT1	27.7011	1.58115	0.59656	2.65045	0.00803836	1	0.229842	1.85659	1.02748	1.78587	4.61401	1.06671	1.28735	0.867124	2.6175	1.383	9.34544	3.4836	2.41545
ENSG00000189350.13	TOGARAM2	323.112	-0.927818	0.350076	-2.65033	0.00804127	1	0.229842	1.05134	3.42958	2.27658	1.33564	1.67827	1.3371	1.06844	1.297	1.20492	1.23427	1.78225	1.19392
ENSG00000165606.10	DRGX	5.43532	4.19022	1.58109	2.6502	0.00804435	NA	NA	0.0466225	0	0.0378705	0.207384	0.0130501	0.0146245	0	0.0756894	0	0.530827	0.0583199	0.0307326
ENSG00000006831.10	ADIPOR2	2748.71	0.866826	0.327101	2.65003	0.00804854	1	0.229842	9.65498	9.34605	8.57752	22.2202	10.7168	9.60503	12.712	10.8478	8.29814	23.5221	19.1562	13.2433
ENSG00000136942.15	RPL35	8323.5	-0.726855	0.274514	-2.64779	0.00810205	1	0.231041	722.165	1074.84	1367.09	752.138	853.027	1206.15	865.305	886.935	1217.86	918.415	839.522	655.741
ENSG00000121769.8	FABP3	114.027	-1.30599	0.493401	-2.64692	0.00812295	1	0.231103	3.17558	3.55975	7.68607	3.17162	4.54046	2.30183	3.12265	4.73739	10.8024	2.51277	3.0195	6.789
ENSG00000158869.11	FCER1G	514.257	-1.51169	0.571241	-2.64632	0.00813719	1	0.231103	40.0681	51.601	44.3815	23.5562	25.0053	60.4147	38.4117	57.5089	107.067	12.8862	26.0572	33.0451
ENSG00000180353.11	HCLS1	562.185	-0.997366	0.376897	-2.64626	0.00813879	1	0.231103	7.48316	10.6923	8.74799	5.60538	6.66595	12.4503	7.19891	9.43976	14.9088	5.24691	8.83887	9.19892
ENSG00000071282.12	LMCD1	1754.65	-1.3902	0.52557	-2.64513	0.00816604	1	0.231483	2.77311	3.48733	25.8321	5.75628	14.0867	16.7696	24.8591	9.97429	6.042	2.43968	16.1226	7.59782
ENSG00000261625.1		30.8685	-1.24782	0.47181	-2.64474	0.0081753	1	0.231483	1.93945	6.34465	27.8842	14.3341	7.81736	7.30041	5.27794	8.18639	7.8428	4.16402	27.2931	18.7932
ENSG00000170421.12	KRT8	11969.7	1.68985	0.639203	2.64369	0.00820082	1	0.231879	36.7257	70.3566	35.106	280.669	44.5725	34.3118	99.2774	56.9506	34.9731	264.215	223.949	146.885
ENSG00000147443.13	DOK2	248.51	-1.64827	0.623945	-2.6417	0.00824919	1	0.232127	18.3899	17.5024	28.9523	8.90834	14.228	44.6252	22.0034	28.5133	59.0119	7.76357	15.7021	19.92
ENSG00000166428.14	PLD4	54.4956	-1.04812	0.396843	-2.64114	0.00826273	1	0.232127	1.75449	3.11932	2.09123	0.900488	1.95371	2.51245	1.35385	2.53873	2.77623	1.60056	1.50288	1.16909
ENSG00000069020.18	MAST4	644.61	0.854891	0.323711	2.64091	0.00826833	1	0.232127	1.001	0.576133	0.257044	0.547181	0.693304	0.272055	0.472006	0.615922	0.273836	0.554106	0.474034	0.660125
ENSG00000272482.1		73.8118	-3.29948	1.24942	-2.6408	0.008271	1	0.232127	214.111	32.1145	45.8297	2.97006	179.795	166.091	15.4056	251.305	232.545	2.8237	20.3588	21.4568
ENSG00000165752.17	STK32C	370.075	-0.697218	0.264023	-2.64075	0.00827222	1	0.232127	1.29263	1.63181	1.64323	1.2324	1.47865	0.967863	1.68097	1.96534	1.35534	0.667852	1.24275	1.69361
ENSG00000196611.6	MMP1	53.7696	-4.02121	1.52325	-2.63988	0.00829351	1	0.232127	8.29535	0.862969	3.11523	0	0.38169	1.12282	2.08401	16.2343	0.344639	0	0.746264	1.34831
ENSG00000260015.1		16.792	4.39863	1.66664	2.63922	0.0083098	1	0.232127	0	2.04425	0.304552	21.5527	0.209896	0	1.47874	0.405793	0	8.04989	10.5526	4.943
ENSG00000241343.10	RPL36A	1654.28	-0.670523	0.254109	-2.63872	0.00832191	1	0.232127	122.666	169.71	227.031	117.1	140.947	174.204	142.653	131.246	157.607	132.374	118.147	102.92
ENSG00000122778.10	KIAA1549	867.601	0.505601	0.191615	2.63864	0.00832402	1	0.232127	3.48678	2.57759	1.50774	2.65288	2.82487	2.33212	2.8714	3.01882	2.48861	3.79779	2.08535	3.34266
ENSG00000254087.8	LYN	1233.71	-1.28503	0.4873	-2.63704	0.00836335	1	0.232127	4.7494	4.14654	7.21764	2.19804	3.08293	5.21194	3.63162	3.58456	8.06728	2.15119	3.87532	2.79859
ENSG00000030419.17	IKZF2	651.846	1.74922	0.663338	2.637	0.00836432	1	0.232127	1.49557	2.48206	0.627261	3.53866	1.1519	0.367946	0.638043	1.12407	0.665392	7.57439	2.5372	2.82547
ENSG00000147604.14	RPL7	20712.3	-0.647839	0.245703	-2.63668	0.00837227	1	0.232127	1403.72	1753.97	2496.4	1384.28	1672.36	2142.53	1648.73	1686.07	2202.93	1631.97	1527.02	1406.5
ENSG00000231013.2	SCTR-AS1	18.476	1.81082	0.686806	2.63658	0.00837462	1	0.232127	1.73212	0.372787	0.666455	2.05875	0.267935	0.643416	0.161798	0.111	0.276488	1.06762	0.470401	1.84787
ENSG00000204882.4	GPR20	11.953	2.1185	0.803571	2.63636	0.00838014	NA	0.232127	0.184047	0.107515	0.33637	1.03908	0.772749	0.562886	0.762176	0.485537	0.0930317	1.57162	0.345336	0.181981
ENSG00000163083.6	INHBB	510.681	-1.98547	0.753146	-2.63623	0.0083833	1	0.232127	39.9572	74.1808	44.5115	22.0855	100.438	21.8996	28.4702	50.2553	35.2456	2.05686	17.6311	77.9749
ENSG00000170627.11	GTSF1	8.76382	-2.5182	0.955247	-2.63618	0.00838451	NA	NA	0.112772	0.197635	0.240457	0.0289401	0.52084	0.424492	0.200148	0.366161	0.427528	0.027514	0.0528999	0.195135
ENSG00000247774.7	PCED1B-AS1	119.4	-1.04514	0.396912	-2.63317	0.0084591	1	0.233695	3.7709	5.28684	4.42223	2.90311	6.53097	6.91969	5.13097	5.96882	7.43379	2.25404	4.37797	9.36799
ENSG00000157152.17	SYN2	21.1786	1.45178	0.551378	2.63301	0.00846325	1	0.233695	0.124652	0.0712688	0.0161573	0.12251	0.0178168	0.0149748	0.0392255	0.0279869	0.0214498	0.0491775	0.0547403	0.0760493
ENSG00000172175.15	MALT1	1291.46	0.585714	0.222645	2.63071	0.00852074	1	0.234959	8.52501	8.07597	4.87942	10.0863	7.00767	5.3144	7.62538	6.81292	5.19407	10.1743	6.45121	8.55969
ENSG00000131482.10	G6PC1	5.10768	4.3627	1.65922	2.62937	0.00855442	NA	NA	0.036483	0	0	0.0748993	0.122543	0.446314	0.0215833	0.177685	0	1.28175	0.0342273	0.0360733
ENSG00000019186.10	CYP24A1	729.243	-4.1729	1.58714	-2.6292	0.00855866	1	0.23568	92.6518	3.6517	6.1699	0.198968	26.9785	11.6966	0.645024	6.8049	37.7949	0.425617	0.204579	0.790579
ENSG00000163605.15	PPP4R2	3378.04	0.792275	0.301483	2.62793	0.00859069	1	0.236076	21.1659	20.1912	15.6962	28.628	20.4752	13.9148	15.8565	17.8282	15.8729	54.5753	22.7014	21.4312
ENSG00000182534.14	MXRA7	5235.52	0.505028	0.192194	2.6277	0.00859655	1	0.236076	98.3085	57.1265	56.2951	73.5595	51.7529	55.2077	56.6662	53.6199	56.5617	90.901	58.16	60.6825
ENSG00000137760.15	ALKBH8	314.066	-0.491889	0.187247	-2.62695	0.00861548	1	0.236174	1.43735	2.27908	3.19468	2.32666	2.90473	2.54171	2.35011	2.17321	1.90819	1.88829	2.26723	3.09231
ENSG00000070540.13	WIPI1	1830.47	0.958245	0.36482	2.62662	0.0086237	1	0.236174	27.0166	18.5731	11.0112	29.9818	21.1323	9.5547	31.5232	16.4614	17.3645	40.6712	29.7643	35.7567
ENSG00000186205.13	MTARC1	487.942	3.34333	1.27319	2.62595	0.00864081	1	0.23632	0.820676	4.84742	1.03696	23.8062	0.612574	0.672177	10.5104	2.12186	0.476289	24.8578	11.8199	6.14606
ENSG00000253194.2		21.8978	1.78259	0.679261	2.62431	0.00868251	1	0.237125	0.0260899	0.0164133	0.0122263	0.0618027	0.0758368	0.0245516	0.0546152	0.0537591	0.00811558	0.0528814	0.0395394	0.0972344
ENSG00000077238.14	IL4R	1105.99	-1.46805	0.559504	-2.62385	0.00869421	1	0.237125	13.3204	9.98838	12.4215	4.42784	14.4561	7.91684	12.8286	14.0768	12.2457	1.58693	7.82877	10.4654
ENSG00000134243.12	SORT1	2661.69	0.882425	0.336461	2.62266	0.00872454	1	0.237125	13.7104	13.7151	7.67305	17.9766	13.7929	7.82921	13.3029	13.4564	8.20018	27.4694	19.6217	16.8481
ENSG00000103253.19	HAGHL	162.35	-0.846295	0.322691	-2.62262	0.00872578	1	0.237125	6.37362	10.8314	14.8255	6.48303	9.43918	9.16032	8.91239	8.60705	7.32209	6.2201	11.035	6.93226
ENSG00000001617.12	SEMA3F	879.143	0.956907	0.364963	2.62193	0.00874332	1	0.237125	24.481	10.3884	9.01615	9.77267	13.312	9.35817	8.75553	12.5357	5.33719	18.996	13.8161	10.4257
ENSG00000267549.6	ZSCAN5A-AS1	93.1837	2.37923	0.907516	2.6217	0.00874929	1	0.237125	0.117993	0.298688	0.227627	2.56369	0.330273	0.148048	1.32628	0.239445	0.119285	2.48533	1.58666	1.47779
ENSG00000175928.6	LRRN1	71.0425	1.93814	0.739309	2.62155	0.00875306	1	0.237125	0.780022	0.980548	0.0962423	1.46962	0.563804	0.566784	0.122667	0.528973	0.349365	2.07171	0.28716	0.234308
ENSG00000151365.2	THRSP	2.67377	4.63367	1.76804	2.6208	0.00877239	NA	NA	0.221677	0	0	1.25153	0	0.208606	0.327859	0.269911	0	0.75718	0.311956	0.109594
ENSG00000171303.7	KCNK3	492.549	-3.87321	1.47789	-2.62078	0.00877289	1	0.237342	5.55947	0.442541	8.36671	0.338644	6.45374	16.9483	3.47692	5.16737	11.9819	0.16694	6.33913	0.809454
ENSG00000106723.17	SPIN1	5051.88	0.447686	0.170924	2.6192	0.00881351	1	0.237683	25.8139	23.1832	21.4159	35.5078	27.1722	19.2695	22.9822	25.8141	23.2763	40.4085	24.7506	30.4631
ENSG00000174106.3	LEMD3	1118.86	0.419557	0.160208	2.61884	0.00882304	1	0.237683	6.96851	5.27027	5.31141	6.95212	7.63421	5.41615	6.85474	7.17963	5.41616	9.45186	6.65028	8.22083
ENSG00000163618.18	CADPS	11.7716	2.77731	1.06082	2.61808	0.00884257	NA	0.237683	0.0114748	0.0146253	0	0.0321243	0.00437989	0.00392665	0.00678851	0.0186289	0.00210919	0.0285051	0.0117441	0.00825163
ENSG00000180658.4	OR2A4	19.6574	3.54701	1.35542	2.6169	0.00887328	1	0.237683	0.283247	2.97836	0.690225	26.4584	0.23785	0.266546	3.85407	1.14959	0	6.63417	12.2238	11.2026
ENSG00000163704.12	PRRT3	169.753	-0.717954	0.274363	-2.6168	0.00887571	1	0.237683	6.01604	7.79095	10.1561	7.4403	22.2159	14.6649	12.3925	15.1208	14.7285	7.5688	11.2882	11.682
ENSG00000179094.16	PER1	1712.12	0.869518	0.332297	2.61669	0.00887873	1	0.237683	33.459	26.6171	40.0864	73.0561	39.6166	29.763	58.979	32.8787	26.1693	88.2057	88.4054	82.7389
ENSG00000237575.4	PYY2	19.8229	1.18756	0.453949	2.61606	0.00889518	1	0.237683	8.94603	4.25823	4.44074	12.2441	7.79047	4.67698	4.90043	4.5722	4.01956	10.3473	4.04103	4.9142
ENSG00000133574.10	GIMAP4	387.649	-0.88506	0.338417	-2.61529	0.0089151	1	0.237683	30.8395	36.031	29.9313	19.0095	26.2776	27.1717	20.9276	33.5617	41.9517	15.3434	21.6995	26.4573
ENSG00000176387.7	HSD11B2	3256.19	1.96699	0.752168	2.61509	0.00892044	1	0.237683	63.9658	161.179	72.9287	517.957	86.8385	39.3604	184.134	116.021	41.8473	694.417	495.378	305.399
ENSG00000160593.19	JAML	159.792	-1.04775	0.400671	-2.61499	0.008923	1	0.237683	1.58648	7.35862	1.23712	1.28653	2.78433	2.82166	2.37456	2.6786	1.78029	1.17668	1.63723	1.61573
ENSG00000109475.17	RPL34	13142.5	-0.618771	0.236634	-2.61488	0.00892581	1	0.237683	477.137	791.914	848.957	567.007	563.487	771.543	554.946	578.145	703.789	610.611	532.496	487.376
ENSG00000150201.15	FXYD4	192.164	4.31269	1.64933	2.61481	0.00892778	1	0.237683	0.317726	4.82576	0.387122	120.891	0.80041	0.896976	33.7712	1.89131	0.535343	17.054	40.8371	15.3937
ENSG00000276980.1		14.0143	-2.9376	1.12413	-2.61321	0.00896952	1	0.238277	5.87214	3.85913	4.4717	0.376734	9.55383	5.87128	3.03971	4.17075	11.1309	0	2.41022	7.25775
ENSG00000155011.9	DKK2	85.9852	1.69449	0.648474	2.61305	0.00897389	1	0.238277	0.0426172	0.0562161	0.0536005	0.500967	0.0219339	0.0116432	0.0634373	0.0513323	0.0542024	0.281743	0.166378	0.0734027
ENSG00000026751.17	SLAMF7	109.665	-0.828545	0.317263	-2.61154	0.00901356	1	0.238728	2.71499	6.01212	1.80786	1.78234	4.18857	5.10982	3.62326	4.48454	3.06388	1.63289	2.01401	2.55964
ENSG00000101335.10	MYL9	7600.73	-1.44754	0.554324	-2.61136	0.00901819	1	0.238728	285.894	257.763	620.014	171.841	291.524	602.934	343.063	392.883	469.541	102.7	465.487	242.131
ENSG00000203747.12	FCGR3A	452.126	-1.24595	0.477346	-2.61016	0.00904988	1	0.238728	25.9419	24.1566	16.0067	7.51084	9.07675	12.4148	30.3665	32.9365	74.8116	14.0109	15.3413	16.4975
ENSG00000151917.18	BEND6	135.278	-0.916664	0.351276	-2.60953	0.00906674	1	0.238728	0.24112	0.901473	1.16674	0.792028	1.02973	1.1799	0.815121	1.05131	0.585026	0.571471	1.14399	1.2125
ENSG00000180198.17	RCC1	1690.11	-0.576519	0.220931	-2.6095	0.00906757	1	0.238728	13.681	18.8951	28.0486	16.4939	26.4846	27.265	35.7464	29.0529	21.3572	19.1172	27.084	24.9453
ENSG00000181631.7	P2RY13	47.6092	-1.28497	0.492484	-2.60917	0.00907626	1	0.238728	5.53473	17.0642	4.30842	4.73448	5.42228	5.64242	5.82104	7.36301	13.5221	3.60094	2.59626	5.92862
ENSG00000074527.13	NTN4	1031.02	0.97558	0.373916	2.60909	0.00907838	1	0.238728	7.20106	4.20229	1.29108	3.87211	2.71955	0.96556	2.16539	3.34968	3.58339	6.74723	3.63695	4.15037
ENSG00000123329.20	ARHGAP9	385.275	-1.5935	0.610817	-2.6088	0.00908613	1	0.238728	9.59244	10.1533	10.8083	4.2288	8.05505	20.5439	7.15141	14.1083	28.0285	3.37479	5.36012	6.89798
ENSG00000183018.9	SPNS2	264.427	-0.899968	0.345161	-2.60739	0.0091236	1	0.239366	4.33786	5.98036	2.53696	1.70479	2.81003	3.27734	2.71292	3.89339	3.15747	1.23373	1.74414	3.30877
ENSG00000145555.15	MYO10	3325.22	0.871669	0.334359	2.60699	0.00913428	1	0.239366	6.07976	4.10682	3.32373	9.02243	6.57511	2.92721	5.03141	5.69038	4.0065	7.73525	8.70553	6.37734
ENSG00000259407.1		60.416	-0.980965	0.376468	-2.60571	0.00916851	1	0.239949	4.03163	4.33349	6.58236	2.73138	5.07821	4.5527	4.3886	5.36703	4.89095	2.04595	5.74919	5.50117
ENSG00000183486.14	MX2	377.387	-0.852274	0.327164	-2.60503	0.00918654	1	0.240108	2.22612	2.34324	4.52911	1.70305	4.24128	4.83203	4.73985	4.21065	5.66873	3.44321	2.88644	4.33995
ENSG00000268812.3	LIF-AS2	68.2371	-2.96778	1.13998	-2.60336	0.00923153	1	0.240931	52.0884	41.0602	12.999	1.9326	116.465	81.4985	12.9945	97.8079	48.2179	0	3.53262	14.8926
ENSG00000104140.7	RHOV	162.023	-0.582342	0.223722	-2.60297	0.00924207	1	0.240931	23.8977	45.1913	59.1354	44.2569	29.1704	22.2569	48.0979	51.5958	21.1707	20.4369	38.8308	52.3744
ENSG00000274265.5		14.2441	1.69046	0.649726	2.60181	0.00927328	1	0.241162	0.100432	0.0690229	0.0359906	0.236508	0.104179	0.0667132	0.108346	0.0959097	0.0119449	0.0634201	0.0277125	0.04089
ENSG00000162551.14	ALPL	1550.52	3.25747	1.25203	2.60175	0.00927501	1	0.241162	2.5167	10.4387	1.11585	16.9807	2.77338	0.977182	6.79592	2.21262	0.648824	55.3708	23.2997	10.4101
ENSG00000154556.18	SORBS2	970.11	1.75057	0.674114	2.59684	0.00940851	1	0.24419	0.662287	1.56009	0.298928	2.66429	0.619185	0.418856	0.88593	0.670362	0.394406	3.33372	2.12437	1.5788
ENSG00000095713.14	CRTAC1	7.03715	3.54026	1.3635	2.59646	0.0094191	NA	NA	0.0210076	0.0105189	0	0.0462091	0.0100804	0	0.0372842	0.0584654	0	0.0263592	0.0197087	0.0178043
ENSG00000110436.13	SLC1A2	291.367	1.07603	0.41443	2.5964	0.00942066	1	0.24419	0.574711	0.303017	0.553008	1.93924	0.945403	0.407699	1.02871	0.538278	0.640596	1.14187	1.00093	0.877156
ENSG00000265728.1		14.8385	-2.07595	0.799754	-2.59573	0.00943889	1	0.24419	0.536276	3.07581	0.415805	0.150133	0.614081	0.229389	0.432628	0.158294	0.295718	0.0951561	0.548857	1.59076
ENSG00000186517.14	ARHGAP30	442.824	-1.17815	0.454017	-2.59494	0.00946063	1	0.24419	6.54935	8.15695	8.29588	4.99225	7.96818	14.1977	9.09185	10.7027	17.3285	3.79699	6.48915	10.2587
ENSG00000128340.15	RAC2	619.588	-1.54807	0.596592	-2.59486	0.00946304	1	0.24419	12.8192	13.2187	17.5162	6.39296	10.5467	31.2572	9.85588	16.451	34.1304	4.88766	9.39729	11.9055
ENSG00000167183.3	PRR15L	316.503	2.65975	1.02503	2.5948	0.00946456	1	0.24419	5.63616	28.7969	4.5098	37.5626	7.06394	3.3248	7.01705	7.03323	1.78591	167.146	36.2246	12.4766
ENSG00000105855.10	ITGB8	14221.3	0.851539	0.328294	2.59383	0.00949137	1	0.244331	61.8189	64.3912	42.6191	127.623	79.4807	46.7374	65.2411	55.1292	56.0009	143.033	99.6787	127.115
ENSG00000261645.7	DISC1FP1	29.5574	3.55733	1.37154	2.59368	0.00949552	1	0.244331	0.000749666	0.00788279	0.00274022	0.0607929	0.00377709	0.00211639	0.00753952	0.000608523	0	0.0424333	0.0822879	0.0548523
ENSG00000164512.18	ANKRD55	129.87	-2.71145	1.04557	-2.59328	0.00950657	1	0.244331	0.551098	0.330637	0.199626	0.0305784	1.00372	1.42616	0.0748986	0.746576	0.892169	0.0145358	0.0174671	0.062591
ENSG00000149177.13	PTPRJ	1553.03	1.03958	0.401026	2.59231	0.00953336	1	0.24446	4.77309	4.07015	2.46964	5.15997	3.41512	1.80651	3.29721	2.48813	2.01211	9.07375	4.91228	3.2558
ENSG00000173894.11	CBX2	282.797	0.700719	0.270332	2.59207	0.00953994	1	0.24446	18.6213	10.1686	9.37134	13.8166	8.62575	9.95212	18.62	15.6083	10.2823	20.5925	15.666	12.108
ENSG00000237949.2	LINC00844	87.619	3.04453	1.17469	2.59178	0.00954817	1	0.24446	0.059499	0.295439	0.0815564	1.38183	0.137398	0.125979	0.866788	0.0362226	0.0601507	3.05571	1.08849	0.61037
ENSG00000176092.17	CRYBG2	91.373	2.67878	1.03461	2.58916	0.00962095	1	0.246009	0.155593	1.49973	0.0947886	1.69033	0.195984	0.256233	0.63667	0.326272	0.196622	5.64358	2.01929	1.41025
ENSG00000287576.1		11.3045	-1.8372	0.709719	-2.58863	0.00963597	NA	0.246079	0.572028	1.16957	1.56818	0.440389	2.04148	2.55693	0.93063	0.812577	2.02403	0.418687	2.41497	3.67643
ENSG00000001630.17	CYP51A1	83.4171	0.943965	0.364867	2.58714	0.00967749	1	0.246509	1.58198	0.821463	1.15115	1.48857	2.38011	1.38532	2.27475	2.05105	0.777441	2.78755	2.41177	2.21597
ENSG00000157693.15	TMEM268	1063.74	0.822979	0.318118	2.58702	0.00968091	1	0.246509	13.9198	10.3357	11.7085	18.1618	9.58841	10.6521	10.6511	9.97988	11.715	39.3743	16.0422	11.0527
ENSG00000174945.14	AMZ1	123.381	-2.85138	1.10232	-2.58671	0.0096897	1	0.246509	1.22889	0.102987	1.61734	0.0532258	0.252541	0.434272	0.58897	0.315672	1.06412	0.0809647	0.963191	0.297364
ENSG00000241111.1	PRICKLE2-AS1	31.6754	2.13752	0.826714	2.58556	0.00972205	1	0.246984	0.155666	0.214939	0.137939	1.10401	0.178251	0.0665853	0.276275	0.0804097	0.0858388	1.312	1.02229	0.685634
ENSG00000171130.19	ATP6V0E2	595.318	2.09144	0.809013	2.58517	0.00973301	1	0.246984	3.46586	10.1711	3.39159	26.9768	4.12495	5.59849	9.99366	6.09185	4.85569	94.8662	16.8979	7.50148
ENSG00000223685.6	LINC00571	10.3798	2.30334	0.891152	2.58467	0.00974715	NA	0.247031	0.0149577	0.00970876	0.00202498	0.0136481	0.0307033	0.0140758	0.00983221	0.0148397	0.00168018	0.0405485	0.0187106	0.0345095
ENSG00000149782.13	PLCB3	1890.76	-0.47468	0.183745	-2.58336	0.00978427	1	0.247658	35.2489	40.4897	65.3853	44.3878	61.6893	48.48	62.8269	59.976	43.0018	34.3447	57.5536	56.8596
ENSG00000198825.15	INPP5F	791.571	0.423826	0.164092	2.58285	0.00979866	1	0.24771	4.05449	2.73507	3.21692	4.76639	3.18174	3.25674	3.04112	3.16184	3.27424	4.55977	3.85815	4.62462
ENSG00000176624.12	MEX3C	1571.43	0.432593	0.167548	2.5819	0.00982583	1	0.248084	21.5284	14.9932	12.589	20.5236	17.8489	13.1031	16.011	16.8385	15.6854	20.8434	15.7078	18.3083
ENSG00000107249.24	GLIS3	2009.25	0.878753	0.340485	2.58089	0.00985465	1	0.248202	1.81214	1.73568	0.88017	2.70692	2.00317	0.98262	1.49325	1.90246	1.05658	2.57353	2.25136	2.71819
ENSG00000223813.3		34.4625	2.16519	0.838982	2.58074	0.00985898	1	0.248202	0.27175	0.493883	0.0367894	0.557901	0.219744	0.0568282	0.196493	0.228756	0.0814004	1.00188	0.472126	0.44783
ENSG00000114854.8	TNNC1	271.591	3.66501	1.42031	2.58043	0.00986766	1	0.248202	4.06118	41.5174	3.29881	93.2768	2.27353	1.43315	116.025	16.2081	0.855347	65.8908	134.941	59.3971
ENSG00000130413.15	STK33	638.159	-0.667309	0.258669	-2.57978	0.00988636	1	0.248361	1.19732	2.61105	1.44985	1.04229	2.59098	1.53392	1.04723	1.385	1.07622	1.03412	1.31243	1.54122
ENSG00000165449.12	SLC16A9	186.196	0.779346	0.302179	2.57909	0.00990607	1	0.248544	1.03926	0.83221	0.839424	1.89386	0.710903	0.884579	0.714991	1.02369	0.720102	1.6239	1.18863	0.981403
ENSG00000180182.11	MED14	2035.93	0.315501	0.122374	2.57817	0.00993246	1	0.248895	9.75968	8.288	8.31772	11.652	12.5056	10.0187	12.2269	11.8994	9.17701	13.5519	11.764	14.0845
ENSG00000057019.16	DCBLD2	2075.33	0.387541	0.150342	2.57773	0.00994503	1	0.248899	9.81173	8.63745	7.45382	11.1876	9.20339	7.11201	8.9004	8.11723	7.90206	13.1116	9.40376	11.144
ENSG00000172578.12	KLHL6	240.381	-0.827645	0.321231	-2.57648	0.00998113	1	0.249191	1.20482	3.49778	1.53915	1.10932	1.84563	1.75221	1.35642	1.53514	1.40995	1.28982	1.89758	1.32847
ENSG00000158458.21	NRG2	129.143	1.56189	0.606244	2.57634	0.00998516	1	0.249191	0.126619	0.192315	0.12342	0.675866	0.248802	0.138218	0.151314	0.242561	0.143367	1.08741	0.237581	0.520821
ENSG00000122644.13	ARL4A	370.48	0.859672	0.333719	2.57604	0.00999398	1	0.249191	48.0436	51.5955	29.1208	73.3523	32.0915	22.948	37.825	32.991	21.9546	70.2112	49.1708	46.3045
ENSG00000275017.1		5.81542	2.87945	1.11808	2.57534	0.0100142	NA	NA	6.35316	2.47422	0	8.69533	7.11324	3.98571	8.76988	5.15703	1.07046	12.4003	7.94714	8.37575
ENSG00000081237.20	PTPRC	935.84	-1.17842	0.457639	-2.575	0.0100241	1	0.249631	3.22385	4.90483	2.94472	2.06883	3.45856	6.18558	2.55039	4.19516	6.6705	1.52209	2.22426	3.89877
ENSG00000236801.1	RPL24P8	25.399	-1.05705	0.410619	-2.57428	0.0100448	1	0.249838	10.5214	20.8975	42.3044	20.5204	28.2725	32.6736	20.5408	24.7675	35.1011	20.536	21.716	24.9679
ENSG00000068912.14	ERLEC1	3488.6	0.928965	0.361037	2.57304	0.0100809	1	0.250422	51.8886	40.5866	33.5479	47.6205	50.8585	48.726	27.9731	35.9915	38.1117	188.172	36.5875	32.9393
ENSG00000134716.11	CYP2J2	463.58	1.8514	0.719908	2.57172	0.0101196	1	0.251073	1.38302	3.80504	1.44955	11.6016	1.57346	2.36505	2.66573	2.16077	3.3977	40.8685	5.31561	6.10224
ENSG00000006283.18	CACNA1G	966.304	0.865137	0.336578	2.57039	0.0101584	1	0.251508	3.51113	2.97867	5.4588	9.11373	7.41795	5.35954	8.69242	5.70621	3.72293	14.5065	8.66523	9.05887
ENSG00000269945.1		6.01985	2.68611	1.04504	2.57034	0.0101598	NA	NA	0	0.160442	0.167319	1.97349	0.691892	0.387683	0.649928	0.66882	0.277657	4.15452	0.257668	0.54313
ENSG00000167981.7	ZNF597	290.172	0.738567	0.287354	2.57024	0.0101629	1	0.251508	11.9816	10.9577	8.36551	16.1224	13.6412	8.108	10.1944	8.77872	8.98258	24.875	13.388	15.1749
ENSG00000203797.12	DDO	104.472	-0.78035	0.303658	-2.56983	0.0101747	1	0.251508	1.48438	2.32049	2.39448	2.01731	2.72118	3.04948	2.47368	2.1892	1.96562	0.877335	1.51029	1.65376
ENSG00000196136.18	SERPINA3	16.9619	-1.75501	0.683086	-2.56923	0.0101925	1	0.251636	0.426411	2.29169	0.987138	0.43771	0.751946	0.280888	0.98383	0.726871	0.172433	0.0832279	0.60007	0.295136
ENSG00000137757.11	CASP5	2.94574	-3.8275	1.48976	-2.56921	0.010193	NA	NA	0.0172006	0.241154	0.0209575	0	0.0144438	0.0323728	0.0305275	0.0139622	0.0695559	0	0.0484113	0.0680297
ENSG00000103449.12	SALL1	2217.32	0.662813	0.258072	2.56832	0.0102192	1	0.251985	57.2935	52.9991	44.5554	77.995	67.5237	45.0613	75.938	63.9072	50.6972	134.135	78.9583	81.5224
ENSG00000250378.4		103.159	1.25398	0.488363	2.56771	0.0102372	1	0.25212	1.3379	1.48496	1.05958	4.94405	4.15684	3.36786	1.02895	2.28061	1.92739	7.34439	6.27589	5.42378
ENSG00000124935.4	SCGB1D2	16130.3	3.7511	1.46139	2.5668	0.0102642	1	0.252475	103.865	2784.05	622.152	12617	277.086	68.6192	4425.19	373.038	28.7439	5138.39	5897.06	4339.56
ENSG00000047936.11	ROS1	136.836	4.04635	1.57698	2.56589	0.0102911	1	0.252599	0.053864	0.344026	0.0218763	1.94994	0.0271387	0.00675842	0.356898	0.0145743	0.0363027	1.46836	1.22629	0.269846
ENSG00000126860.12	EVI2A	79.3166	-1.41905	0.553085	-2.56571	0.0102966	1	0.252599	6.15206	10.4548	6.5872	4.40141	4.22678	9.73659	7.83055	6.96103	13.5697	2.09226	3.84779	6.45164
ENSG00000049323.16	LTBP1	931.7	0.600589	0.234116	2.56535	0.0103071	1	0.252599	1.39549	0.751605	0.605618	1.03851	0.371218	0.311486	0.897781	0.856036	0.713724	0.987331	2.11701	1.74842
ENSG00000168071.22	CCDC88B	398.885	-1.0443	0.407219	-2.56448	0.0103331	1	0.252927	8.61507	13.5547	10.6717	6.80938	8.27124	14.9982	6.91448	13.6598	20.3511	7.20247	7.57053	9.88126
ENSG00000162511.8	LAPTM5	1049.92	-1.05869	0.41341	-2.56088	0.0104406	1	0.254726	17.0903	20.1511	19.4094	11.5676	11.5602	20.7649	29.1451	28.9426	33.1036	9.02067	14.2255	17.3262
ENSG00000224114.1		251.721	-0.974156	0.380428	-2.56068	0.0104467	1	0.254726	273.024	410.509	47.723	16.5554	683.929	986.51	363.251	388.07	22.1278	13.491	16.2116	13.6688
ENSG00000101144.13	BMP7	84.2756	2.5332	0.989805	2.55929	0.0104886	1	0.254726	0.223697	0.89098	0.105306	1.45081	0.0298844	0.0430583	0.150385	0.503473	0.0308382	0.843464	0.481738	0.160862
ENSG00000138496.17	PARP9	1970.94	-0.422865	0.165246	-2.559	0.0104975	1	0.254726	19.1446	22.304	28.9508	22.3976	28.8232	26.4743	31.0539	28.7328	22.1408	17.5041	28.5082	29.4281
ENSG00000183784.7	DOCK8-AS1	17.1481	-2.55168	0.997629	-2.55774	0.0105355	1	0.254726	1.62158	1.70511	3.55638	0.33291	3.9489	8.54545	1.05526	3.68559	1.63935	0	2.58625	2.5654
ENSG00000162734.13	PEA15	6241.88	1.09882	0.429618	2.55767	0.0105378	1	0.254726	204.572	266.349	171.487	574.988	199.963	123.967	203.112	177.332	159.652	727.932	419.439	394.901
ENSG00000124570.21	SERPINB6	3559.93	-0.471069	0.184214	-2.55718	0.0105525	1	0.254726	63.9131	77.8453	81.7375	66.7558	69.5808	68.0652	60.316	64.1979	87.122	61.6655	68.4608	64.8148
ENSG00000254024.1		20.3637	2.737	1.07038	2.55703	0.0105571	1	0.254726	0.0794432	0.16707	0.096795	0.864412	0.0400265	0.0299037	0.206793	0.0773834	0.0160627	1.61262	0.462095	0.204233
ENSG00000177854.8	TMEM187	369.512	0.698121	0.273036	2.55688	0.0105615	1	0.254726	14.2054	14.6474	9.87372	23.9278	14.5706	12.8743	14.8055	15.5164	12.9634	29.5872	20.4378	19.9375
ENSG00000267365.1	KCNJ2-AS1	14.4281	1.93497	0.756988	2.55614	0.010584	1	0.254726	2.85428	2.62018	0.496815	3.13919	1.19841	0.767425	1.08552	0.992955	0.824441	10.1473	5.92943	4.63652
ENSG00000137857.18	DUOX1	7272.73	3.45059	1.34999	2.55602	0.0105877	1	0.254726	13.6972	86.116	10.5815	315.701	15.5704	7.47622	83.4195	22.3614	7.07182	309.804	205.893	125.231
ENSG00000108950.12	FAM20A	2660.53	-1.06762	0.417697	-2.55597	0.0105893	1	0.254726	13.7009	10.9875	33.3136	12.2443	22.8398	19.4527	25.1784	21.9867	22.8875	7.2279	19.0693	17.2383
ENSG00000215790.8	SLC35E2A	161.566	0.692497	0.271001	2.55533	0.0106088	1	0.254726	2.82309	2.41878	1.97783	3.62237	4.22763	2.94444	5.42795	4.9078	2.28321	5.62498	3.13411	4.79189
ENSG00000175866.16	BAIAP2	1041.67	0.770789	0.301642	2.55532	0.0106092	1	0.254726	5.27217	5.07186	3.94115	8.52122	5.02121	3.93719	6.7209	5.28074	3.97299	11.0279	7.73128	6.15154
ENSG00000051108.15	HERPUD1	5555.54	1.2022	0.470563	2.55482	0.0106243	1	0.254726	153.148	190.127	120.3	346.979	153.568	118.35	143.575	122.505	112.788	723.132	203.794	139.864
ENSG00000164244.21	PRRC1	3351.91	0.500894	0.196105	2.55421	0.0106429	1	0.254726	43.686	34.6117	34.2815	46.7263	48.3359	37.2581	37.2926	36.5399	34.074	70.9351	45.9476	41.4476
ENSG00000166402.9	TUB	2928.21	-0.731798	0.286619	-2.55321	0.0106735	1	0.254726	3.08327	6.45608	21.6481	11.8202	24.9255	29.0955	22.0816	15.3695	11.4677	12.1421	14.549	20.0396
ENSG00000223485.4	LINC01615	45.2321	-2.56426	1.00445	-2.5529	0.0106831	1	0.254726	2.98769	1.09706	6.24044	0.700996	4.58761	12.4511	1.11101	2.63306	7.76679	0.249919	1.68178	0.675232
ENSG00000100368.14	CSF2RB	183.813	-1.03958	0.407253	-2.55267	0.0106902	1	0.254726	2.71004	13.1421	2.08069	1.54336	1.97955	2.27078	2.8661	3.10385	1.85776	1.79337	1.79367	2.67961
ENSG00000214612.3	RPS19P1	21.22	-1.38934	0.544286	-2.55259	0.0106924	1	0.254726	11.4934	22.828	44.812	14.1575	14.477	24.8762	18.3586	23.3237	41.8294	19.0681	24.8004	12.5008
ENSG00000175556.17	LONRF3	259.325	1.418	0.555532	2.5525	0.0106952	1	0.254726	1.85454	2.47247	0.790167	2.88471	3.2006	1.4454	2.50391	2.53974	1.01219	8.39422	4.30165	3.29618
ENSG00000243316.7	GUCY2GP	15.3052	2.40438	0.942132	2.55206	0.0107087	1	0.254726	0.164541	0.180225	0.0375899	0.48559	0.129534	0.0387098	0.152097	0.0500858	0.0103964	0.240866	0.19296	0.132188
ENSG00000186350.12	RXRA	2105.82	-0.384176	0.150538	-2.55202	0.01071	1	0.254726	5.3842	7.21817	7.08562	6.65624	9.42834	7.61529	10.6216	10.9917	7.58623	6.15911	7.99287	10.771
ENSG00000287769.1		76.6399	0.832075	0.326082	2.55173	0.0107188	1	0.254726	8.29056	4.70858	5.19098	10.756	6.76844	7.47667	8.85569	5.23419	8.14856	16.0694	9.50641	10.8161
ENSG00000099864.18	PALM	2220.64	-0.599567	0.235051	-2.55079	0.0107478	1	0.254726	16.2966	19.6303	33.9861	24.0162	27.5709	27.8539	36.7854	27.113	30.7024	19.0478	27.5083	29.0918
ENSG00000249352.4	LINC02198	38.7991	-0.830483	0.325622	-2.55046	0.0107582	1	0.254726	0.184094	0.322627	0.519976	0.326406	0.407552	0.385851	0.138612	0.169811	0.414518	0.261323	0.235516	0.297862
ENSG00000110446.12	SLC15A3	281.835	-0.663788	0.260295	-2.55013	0.0107681	1	0.254726	4.78738	8.38994	8.32179	7.27307	7.69179	9.73104	12.5939	11.0882	7.84051	4.98353	10.1805	9.78281
ENSG00000196353.12	CPNE4	20.6831	2.54212	0.996859	2.55013	0.0107683	1	0.254726	0.00264766	0.00386672	0.00161298	0.0115507	0.00444663	0.00311444	0.00587382	0.00214918	0.00133833	0.0620132	0.0192507	0.0517041
ENSG00000047932.14	GOPC	2362.38	0.333978	0.130976	2.54991	0.0107751	1	0.254726	24.7343	20.5629	25.1737	34.8398	27.3639	22.6223	23.464	22.4474	23.6841	36.0067	25.1378	33.2101
ENSG00000213261.3	EEF1B2P6	52.0201	-0.882011	0.346096	-2.54846	0.0108201	1	0.255436	25.1794	37.2054	57.7488	23.566	36.069	37.633	42.0596	31.8605	43.4236	31.8003	34.7392	34.416
ENSG00000144481.17	TRPM8	476.926	-1.98548	0.779195	-2.54812	0.0108306	1	0.255436	2.17776	1.39456	4.23241	0.855177	3.51426	0.719796	1.64287	4.66257	3.93532	0.313803	1.20667	1.5656
ENSG00000227068.1		78.3776	-5.76715	2.26427	-2.54702	0.0108647	1	0.25594	22.5795	0.106804	3.89836	0	1.07469	11.7855	0.97346	8.68188	18.7605	0.178426	8.74784	0.180777
ENSG00000166025.18	AMOTL1	2113.08	0.720176	0.282823	2.54639	0.0108844	1	0.256103	6.33195	5.29493	3.5068	5.29096	6.16854	3.65986	5.76157	6.27118	4.06174	12.7809	5.40864	6.95713
ENSG00000205436.7	EXOC3L4	11.6765	-1.83561	0.721549	-2.54399	0.0109593	NA	0.256657	0.716751	1.45151	0.291101	0.0980991	0.601876	0.404694	0.508835	0.504231	0.579682	0.0466324	0.403461	0.614209
ENSG00000155265.11	GOLGA7B	26.7717	1.65471	0.650556	2.54353	0.0109738	1	0.256657	0.732633	0.534979	0.223163	0.869554	0.21148	0.172359	0.677227	0.501776	0.277747	2.07793	0.622898	0.181102
ENSG00000099812.9	MISP	374.598	-1.19464	0.469698	-2.54343	0.0109771	1	0.256657	19.6337	16.8189	19.5601	5.7638	13.1959	5.7095	18.7494	19.975	8.38145	2.64794	14.248	14.681
ENSG00000060982.15	BCAT1	8032.16	-0.79739	0.313658	-2.54223	0.0110148	1	0.256657	16.557	23.9639	42.8492	21.4586	22.7315	18.4093	48.7235	25.523	15.5301	10.8082	44.4446	37.6424
ENSG00000158417.11	EIF5B	4314.06	-0.527522	0.207573	-2.54138	0.0110417	1	0.256657	31.3827	33.9201	50.8281	32.0305	35.2854	31.568	21.457	27.4133	35.471	25.7286	24.3613	28.9836
ENSG00000139517.9	LNX2	892.522	1.1065	0.435425	2.5412	0.0110473	1	0.256657	3.88842	4.60534	2.51107	11.0227	5.4943	3.01268	4.78622	4.0388	3.36462	11.0523	8.5725	6.90473
ENSG00000080546.13	SESN1	971.798	0.584347	0.229954	2.54114	0.0110491	1	0.256657	5.6846	3.68558	2.97637	6.58937	3.39699	3.03768	3.4608	3.45516	4.04323	5.05026	4.0537	5.54358
ENSG00000124107.5	SLPI	9632.98	-1.62159	0.638277	-2.54057	0.0110673	1	0.256657	2775.15	2438.8	2013.91	795.17	2905.73	1695.42	1485.51	3606.34	2429.88	220.8	923.347	1941.21
ENSG00000140538.16	NTRK3	816.338	2.09732	0.825546	2.54053	0.0110685	1	0.256657	0.0701965	0.351486	0.238258	2.73815	0.575776	0.744328	1.19393	1.06431	0.178681	2.63991	1.10074	1.23076
ENSG00000184985.16	SORCS2	36.6626	1.0156	0.399878	2.53976	0.0110928	1	0.256657	0.030748	0.0253583	0.0121207	0.0408459	0.0113912	0.0144675	0.0315659	0.0389066	0.0329134	0.0873744	0.0279985	0.0304027
ENSG00000240666.2	MME-AS1	12.9453	2.37708	0.935953	2.53975	0.0110933	1	0.256657	0.0599234	0.046674	0.0486745	0.266549	0.301917	0.0939838	0.437225	0.275635	0.0201933	0.428853	0.449748	0.691256
ENSG00000277117.5		22.1912	-1.43996	0.566976	-2.53973	0.0110939	1	0.256657	0.164309	0.383938	0.900886	0.477877	0	0	0.972049	1.5338	0.941282	0.267252	0.436758	0.920628
ENSG00000140678.17	ITGAX	920.96	-1.68636	0.663998	-2.53971	0.0110945	1	0.256657	16.2703	16.714	10.1187	3.35495	11.473	33.4623	7.13195	20.2382	39.3067	4.63628	6.93681	12.4498
ENSG00000163682.17	RPL9	15421.7	-0.546153	0.215121	-2.53882	0.0111226	1	0.256657	969.833	1313.93	1411.53	902.766	1127.76	1407.92	938.897	923.571	1564.7	1345.41	880.358	844.688
ENSG00000124466.9	LYPD3	675.215	-2.04664	0.806148	-2.53879	0.0111237	1	0.256657	139.358	71.8812	123.386	25.4313	123.871	30.114	86.1084	75.3301	60.737	3.42522	20.5314	10.7173
ENSG00000091831.24	ESR1	6619.07	0.760408	0.299548	2.53852	0.0111324	1	0.256657	7.56396	6.30462	3.13357	5.7412	6.67951	4.04719	4.57817	7.65262	6.14256	17.1687	4.78813	6.77565
ENSG00000219435.6	CATSPERZ	17.2317	-1.71597	0.675972	-2.53852	0.0111324	1	0.256657	0.563989	0.790719	3.57331	0.578934	2.74687	4.03359	1.66828	3.11307	1.48243	0.550404	1.26989	1.67297
ENSG00000180861.9	LINC01559	21.6081	-2.8559	1.12524	-2.53803	0.0111477	1	0.256657	1.73337	1.41039	0.905132	0.0953199	0.597821	0.378665	0.20143	1.13065	0.751012	0	0.0290393	0
ENSG00000111832.13	RWDD1	1221.13	-0.421163	0.165948	-2.53792	0.0111512	1	0.256657	17.9239	24.0626	29.5494	21.8414	22.8792	24.1596	19.3469	19.4709	22.8898	21.893	18.6644	19.1465
ENSG00000196975.16	ANXA4	19876.8	-1.17406	0.462803	-2.53684	0.0111858	1	0.257158	43.5671	43.2659	57.3513	33.3461	86.6175	62.0038	62.8313	61.1809	72.3497	12.9815	29.4878	47.8508
ENSG00000108798.9	ABI3	203.732	-1.22936	0.484823	-2.53568	0.011223	1	0.257425	7.57332	6.76095	8.1391	3.06973	6.65305	9.9775	6.77799	10.4349	14.1347	3.37328	4.95533	6.91225
ENSG00000105810.10	CDK6	729.341	0.704721	0.277923	2.53567	0.0112231	1	0.257425	1.20306	1.13953	1.30354	2.42357	0.986794	1.23321	1.08666	1.20326	1.18801	3.28953	1.30201	1.72698
ENSG00000162949.16	CAPN13	94.2987	-1.69404	0.668288	-2.53489	0.0112482	1	0.257658	0.239235	0.291402	0.682205	0.229899	0.773649	0.335299	0.641406	1.19821	0.370502	0.0447074	0.506191	0.161054
ENSG00000165168.8	CYBB	913.588	-0.978004	0.385868	-2.53456	0.011259	1	0.257658	8.04559	11.28	13.1613	9.69641	6.71857	11.3147	19.9117	18.5161	21.7351	6.73218	10.8889	16.7207
ENSG00000227008.2	RPS24P19	45.4075	-0.954994	0.376949	-2.53349	0.0112934	1	0.257699	31.179	58.8447	80.3613	40.6219	43.3008	73.3515	51.7891	50.6176	66.6779	43.3013	33.7514	37.9432
ENSG00000150337.14	FCGR1A	21.5825	-1.90599	0.752326	-2.53347	0.011294	1	0.257699	1.32651	1.67897	1.01016	0.397152	0.417717	0.624151	1.40604	1.92921	3.07323	0.16182	0.414833	0.765111
ENSG00000162073.14	PAQR4	379.552	1.40146	0.553214	2.5333	0.0112993	1	0.257699	20.1947	31.4591	18.8499	68.6145	23.5033	24.783	38.3567	30.772	15.2821	138.419	59.1651	58.8529
ENSG00000171763.20	SPATA5L1	601.073	0.894171	0.353159	2.53192	0.0113439	1	0.258312	12.364	11.2759	12.3949	24.7942	9.55006	9.79402	13.2094	10.0574	10.047	37.0386	17.8643	12.5347
ENSG00000169403.12	PTAFR	157.695	-0.964136	0.380861	-2.53146	0.0113588	1	0.258312	1.37265	2.69773	1.03718	0.9175	1.02756	1.31174	2.73203	2.00386	1.95781	0.747674	1.81687	1.26254
ENSG00000105926.16	MPP6	202.71	-0.854081	0.337475	-2.5308	0.0113802	1	0.258312	0.423894	0.567378	1.30374	0.468923	1.13353	1.02243	0.878931	0.795073	0.52423	0.421716	0.694985	1.351
ENSG00000117069.15	ST6GALNAC5	127.951	-2.29781	0.907997	-2.53063	0.0113857	1	0.258312	0.14925	0.0552188	0.530392	0.0561751	0.221415	0.828655	0.208967	0.181725	0.772027	0.058262	0.322051	0.11314
ENSG00000215246.5		64.1904	-1.84746	0.730083	-2.53048	0.0113906	1	0.258312	1.22844	0.918549	8.32192	0.706153	4.08495	5.82627	3.9244	1.91454	1.78832	0.479538	4.01065	2.18635
ENSG00000141480.18	ARRB2	445.368	-0.693696	0.274272	-2.52923	0.0114314	1	0.258684	12.2328	24.9578	17.5741	16.8206	15.6	21.5626	22.6288	25.3429	24.4567	15.6354	15.4161	18.1882
ENSG00000249087.7	ZNF436-AS1	147.91	0.769002	0.304052	2.52918	0.0114329	1	0.258684	15.7599	14.5258	20.4823	36.4894	22.0568	15.4899	25.7952	22.4584	17.3488	54.1729	24.314	32.8974
ENSG00000166170.11	BAG5	2910.76	1.10596	0.437384	2.52857	0.0114528	1	0.258844	157.8	202.534	116.074	345.694	182.764	122.214	174.04	158.758	115.489	600.024	321.066	268.419
ENSG00000235865.2	GSN-AS1	104.936	1.58579	0.627455	2.52734	0.0114931	1	0.259461	7.62904	8.66912	2.41934	7.40208	6.84511	2.95036	11.747	10.0101	2.53565	33.8607	12.4518	24.4901
ENSG00000250039.4		43.8627	3.16896	1.25409	2.5269	0.0115074	1	0.259492	0.00261025	0.0304967	0.00318038	0.238468	0.00876761	0.00368452	0.0911091	0.0116535	0.00527769	0.104442	0.11877	0.0541997
ENSG00000234155.1	LINC02535	51.565	1.31954	0.522376	2.52603	0.011536	1	0.259581	3.5224	4.11536	3.06553	17.5621	5.35231	6.15589	3.77077	6.26305	6.95239	25.2087	10.7007	8.62418
ENSG00000068028.18	RASSF1	1232.2	-0.356289	0.14108	-2.52543	0.0115556	1	0.259581	34.0428	46.2121	69.7442	54.1051	58.7781	53.1556	49.7181	52.7055	46.1421	48.6631	53.3272	58.752
ENSG00000184068.2	SREBF2-AS1	7.87902	2.7021	1.0702	2.52487	0.0115742	NA	NA	0.865503	0.674135	0	0.740364	0.242263	0.271491	0.853384	0.702551	0.291661	6.19414	1.48865	1.28368
ENSG00000182352.8	C17orf77	8.63005	4.93464	1.95456	2.52468	0.0115805	NA	NA	0	0.183035	0	1.07209	0.0438513	0	0.370725	0.042389	0	2.59911	0.685889	0.464709
ENSG00000260951.2		9.35135	-2.33647	0.925661	-2.52411	0.011599	NA	NA	0.0134564	0.0393041	0.0491865	0.00690647	0.039549	0.0949723	0.167176	0.0709988	0.129236	0.0262645	0.031561	0.0399158
ENSG00000164047.6	CAMP	15.033	2.33628	0.925672	2.52387	0.011607	1	0.259581	0.696358	0.813585	0.565637	9.29253	0.584752	0.6553	4.66893	1.1305	1.64263	12.9121	5.22643	3.21318
ENSG00000238232.1		25.4213	-3.61159	1.43115	-2.52356	0.0116173	1	0.259581	27.3764	9.13857	8.33898	0	41.0514	51.5245	4.04896	76.9839	53.3757	0.954178	0.917278	4.83375
ENSG00000141698.17	NT5C3B	1114.16	-0.499231	0.197835	-2.52347	0.0116203	1	0.259581	36.5152	42.7661	61.6484	45.0067	53.9771	58.7335	54.0847	55.7469	45.2233	32.5143	36.8831	37.2472
ENSG00000142961.15	MOB3C	660.058	-0.394784	0.156509	-2.52244	0.0116543	1	0.259581	22.4163	34.0533	32.9337	31.7576	36.052	32.3315	37.633	37.0086	36.4894	31.9406	34.9827	42.3972
ENSG00000167617.3	CDC42EP5	266.902	-0.922041	0.365594	-2.52203	0.0116679	1	0.259581	5.2354	18.4908	21.3363	17.1725	13.29	18.1779	13.8131	13.2865	18.9201	14.9168	15.5255	11.4242
ENSG00000206538.9	VGLL3	659.702	-0.722718	0.286581	-2.52186	0.0116735	1	0.259581	1.0451	1.99115	3.90466	1.80283	3.17903	2.80762	1.41615	1.05954	2.24462	2.60696	5.3052	5.77142
ENSG00000167676.4	PLIN4	116.424	-1.09386	0.43378	-2.52169	0.0116791	1	0.259581	1.95582	5.99829	4.24473	1.63121	5.13237	3.65224	2.51299	4.0682	2.56424	2.68412	1.74888	4.35117
ENSG00000235888.3		64.118	0.976997	0.387502	2.52127	0.0116932	1	0.259581	0.42853	0.234689	0.18764	0.439885	0.483547	0.226836	0.427812	0.722874	0.216612	0.490087	0.477417	0.6753
ENSG00000225792.2		22.3598	-2.09613	0.831415	-2.52116	0.0116969	1	0.259581	1.34668	1.10136	1.39469	0.276472	2.31823	2.40782	2.03156	2.29558	1.97407	0.0657119	0.505365	1.26498
ENSG00000164331.10	ANKRA2	811.395	0.757172	0.300335	2.52109	0.0116992	1	0.259581	29.7631	30.9769	14.3076	37.9054	24.5588	16.1586	22.0862	23.3801	22.8095	54.4526	28.5811	41.4779
ENSG00000114790.13	ARHGEF26	158.857	0.538049	0.213434	2.52091	0.0117051	1	0.259581	0.738363	0.526945	0.425443	0.761662	0.351246	0.311475	0.400234	0.445821	0.536856	0.834166	0.518681	0.762439
ENSG00000158985.14	CDC42SE2	5287.83	0.716206	0.284123	2.52076	0.0117103	1	0.259581	15.7218	12.4078	9.17746	20.8844	18.4588	11.9994	10.6003	17.5105	15.8282	30.7751	18.9164	16.1276
ENSG00000168672.4	LRATD2	10373.6	-1.107	0.439191	-2.52054	0.0117176	1	0.259581	664.734	980.888	572.804	458.369	1661.64	1172.55	893.01	1244.83	605.406	134.959	422.023	959.282
ENSG00000286546.1		21.4603	-1.8741	0.743539	-2.52051	0.0117185	1	0.259581	0.0851427	0.360599	0.213962	0.0327745	0.120651	0.030046	0.0472222	0.0993492	0.0107594	0.0155797	0.119818	0.142065
ENSG00000006530.18	AGK	1359.95	0.482759	0.191625	2.51929	0.0117591	1	0.259626	10.1097	6.0568	5.24325	7.12968	7.15089	5.0406	4.53098	5.58745	4.55371	6.91381	5.49679	6.0583
ENSG00000137502.10	RAB30	273.549	0.566699	0.224969	2.51901	0.0117684	1	0.259626	1.86391	1.08884	0.797927	1.2876	1.08293	0.848563	0.858308	1.01002	1.60932	2.40896	1.13427	1.81309
ENSG00000167105.8	TMEM92	615.091	-1.65676	0.657764	-2.51878	0.0117763	1	0.259626	41.0811	33.0555	23.3425	9.98488	62.0697	38.1943	31.285	45.2103	31.2981	1.92748	11.2566	11.9125
ENSG00000143341.12	HMCN1	279.584	0.698041	0.277149	2.51865	0.0117806	1	0.259626	0.293219	0.124806	0.207186	0.239448	0.226087	0.247209	0.294703	0.328264	0.260066	0.520188	0.341562	0.451596
ENSG00000029993.15	HMGB3	1747.25	0.825164	0.32764	2.51851	0.0117853	1	0.259626	74.1986	77.0572	54.6566	162.485	60.3113	46.1384	76.373	61.9217	55.3515	134.695	93.5882	76.674
ENSG00000101204.18	CHRNA4	4.64406	3.21008	1.27488	2.51794	0.0118044	NA	NA	0.0848822	0.0330571	0.017237	0.261394	0.0237593	0.0133129	0.108802	0.0344505	0	0.124256	0.039817	0.0139882
ENSG00000145649.8	GZMA	1116.95	-2.065	0.820116	-2.51793	0.0118047	1	0.259768	83.3584	30.5781	125.322	21.694	41.9221	124.13	40.6827	64.9024	174.099	10.7275	42.5398	42.958
ENSG00000186231.17	KLHL32	34.2615	-1.08944	0.432993	-2.51606	0.0118676	1	0.260617	0.0713797	0.231356	0.0729429	0.0472717	0.083142	0.0650043	0.0422282	0.0542027	0.0325891	0.0247182	0.0885686	0.0660247
ENSG00000090376.11	IRAK3	437.779	-0.796426	0.31661	-2.51548	0.0118869	1	0.260617	1.62777	2.11508	5.0046	2.31115	4.63719	3.90822	4.74744	2.56852	2.79906	1.91518	2.81877	3.52734
ENSG00000159403.18	C1R	22155.5	-0.99073	0.393873	-2.51535	0.0118913	1	0.260617	490.397	438.935	1315.39	466.38	933.348	1291.36	1120.99	974.063	852.635	358.288	994.395	922.153
ENSG00000109099.16	PMP22	2639.12	-0.915759	0.364085	-2.51524	0.0118953	1	0.260617	16.4448	15.6577	44.7224	17.8057	29.535	42.9672	30.8619	27.6475	37.0956	17.0882	32.4484	39.036
ENSG00000137752.24	CASP1	304.406	-0.899105	0.357594	-2.51432	0.0119263	1	0.261011	13.9044	20.9881	14.0971	12.6059	15.4258	16.7616	12.2787	15.0762	18.1095	5.79424	11.0451	18.3142
ENSG00000160746.13	ANO10	1685.29	0.959506	0.381846	2.51281	0.0119773	1	0.261564	1.50303	1.80095	1.39015	4.13705	1.71388	1.52707	2.31785	1.7431	1.55536	5.62934	2.98937	2.64644
ENSG00000119899.13	SLC17A5	945.005	0.439179	0.174777	2.5128	0.0119777	1	0.261564	7.34841	6.3024	4.88187	8.50393	8.81131	6.65244	7.86888	7.03125	5.95972	9.26273	7.71058	8.80837
ENSG00000174775.18	HRAS	780.408	-0.473575	0.188518	-2.51209	0.0120017	1	0.261804	67.1195	80.4791	86.6744	63.8689	79.483	68.4179	68.9815	83.6726	69.7368	53.5497	74.9201	70.338
ENSG00000140945.17	CDH13	473.303	-0.693463	0.27614	-2.51127	0.0120298	1	0.262132	0.076748	0.0802552	0.201488	0.0953214	0.262063	0.301261	0.285468	0.305296	0.153891	0.103866	0.209246	0.234367
ENSG00000035720.8	STAP1	38.185	-2.63586	1.04994	-2.51049	0.0120563	1	0.262391	0.24571	0.155498	0.386695	0.0735642	0.23212	0.992328	0.175645	0.324104	1.242	0.00999129	0.182493	0.273319
ENSG00000151651.16	ADAM8	230.751	-0.882233	0.351466	-2.51015	0.0120679	1	0.262391	6.71681	11.4695	5.53986	5.05618	7.80965	8.52495	5.50199	9.28274	13.6852	5.2104	4.20102	6.26674
ENSG00000099869.8	IGF2-AS	66.5944	-0.967959	0.385737	-2.50937	0.0120945	1	0.262509	2.01138	3.13331	6.16388	2.7529	4.0434	4.99007	3.49767	3.80961	3.75873	2.26034	3.03067	7.05117
ENSG00000220201.7	ZGLP1	82.507	-0.74456	0.296729	-2.50923	0.0120995	1	0.262509	6.46954	10.8798	11.585	8.15027	8.47823	6.08808	4.92919	7.7181	8.81963	5.64407	4.87402	7.65688
ENSG00000152527.14	PLEKHH2	4545.84	0.898573	0.358533	2.50625	0.0122019	1	0.264445	13.8571	5.58638	9.83339	23.0637	19.8327	14.2868	21.1928	16.4087	13.3854	18.7655	13.2682	32.4808
ENSG00000151090.20	THRB	324.708	-1.48461	0.59255	-2.50545	0.0122294	1	0.264733	0.436406	0.371653	0.85204	0.167314	0.962516	0.366144	0.240291	0.628459	0.20066	0.0538781	0.229376	0.327528
ENSG00000156587.16	UBE2L6	2674.38	-0.950562	0.379517	-2.50467	0.0122567	1	0.264733	49.5629	60.8787	121.761	56.8363	72.1805	104.66	98.8356	70.7452	75.2494	34.904	96.3946	60.0742
ENSG00000213442.5	RPL18AP3	127.806	-1.03581	0.413691	-2.50382	0.0122861	1	0.264733	72.7137	101.504	195.601	67.855	91.1932	151.96	116.761	103.483	170.887	101.375	111.629	68.1623
ENSG00000150637.9	CD226	77.4536	-0.862639	0.344538	-2.50376	0.0122883	1	0.264733	0.255222	0.333791	0.338815	0.16814	0.326274	0.379977	0.268175	0.30921	0.273422	0.148701	0.185836	0.354052
ENSG00000075223.14	SEMA3C	966.844	1.6033	0.640388	2.50363	0.0122927	1	0.264733	1.64116	2.94244	0.751964	3.76701	0.945865	0.388052	1.93527	1.19514	0.752626	7.77046	3.82975	5.82595
ENSG00000153292.16	ADGRF1	2673.21	-3.821	1.52621	-2.50358	0.0122944	1	0.264733	53.9781	36.599	15.5387	1.09855	56.757	12.7356	2.09724	70.9625	66.9889	0.391657	1.6943	13.602
ENSG00000213513.3	IMPDH1P5	123.547	2.65506	1.06073	2.50304	0.012313	1	0.264797	5.49726	30.6022	4.72798	110.535	13.8486	2.43442	26.0174	5.51222	4.90366	91.518	111.642	66.5053
ENSG00000134215.16	VAV3	695.036	-1.77659	0.709859	-2.50273	0.0123238	1	0.264797	1.15063	1.14512	0.783309	0.280047	1.50289	0.534859	0.3893	1.59631	1.47352	0.119564	0.344822	0.522025
ENSG00000061676.15	NCKAP1	7210.42	0.389524	0.155699	2.50177	0.0123574	1	0.265233	26.835	21.8428	20.2833	26.8177	30.6962	21.6396	24.9525	26.8672	21.7505	38.0402	26.0719	32.4086
ENSG00000147526.20	TACC1	3532.11	0.58911	0.23556	2.50089	0.0123882	1	0.26543	10.4961	10.0414	10.2338	16.0365	14.0928	10.6537	12.992	13.2798	8.6323	22.6884	15.4121	18.7225
ENSG00000237515.9	SHISA9	8.48237	3.17103	1.26798	2.50084	0.0123899	NA	NA	0.0381894	0.00343218	0.00178964	0.00753872	0.0345356	0.0069111	0.0139033	0.00119228	0.00148491	0.0243685	0.00689005	0.00145233
ENSG00000198756.12	COLGALT2	41.1706	1.37118	0.548335	2.50063	0.0123974	1	0.26543	0.147627	0.113189	0.0730727	0.137332	0.139462	0.173653	0.141921	0.232176	0.0606304	0.544768	0.216405	0.250884
ENSG00000187116.14	LILRA5	17.5123	-1.86077	0.744195	-2.50037	0.0124062	1	0.26543	2.04095	4.76904	0.795752	0.335204	0.685536	1.15237	1.01423	1.12655	1.07292	0.0796714	1.83817	0.72649
ENSG00000119508.18	NR4A3	24.1424	-1.22713	0.490918	-2.49967	0.012431	1	0.265549	0.143655	0.361497	0.323135	0.192834	0.194865	0.228774	0.418392	0.224247	0.290456	0.118626	0.207343	0.316862
ENSG00000287338.1		220.287	3.57	1.42831	2.49946	0.0124383	1	0.265549	0.390733	3.85497	0.740563	36.2315	0.583307	0.204275	7.93641	0.775301	0.307233	10.8041	29.937	22.0646
ENSG00000236333.4	TRHDE-AS1	39.6064	-1.22525	0.490469	-2.49812	0.0124853	1	0.266193	0.0921942	0.560114	1.48277	1.09779	0.696763	0.485846	0.643595	0.613659	0.335534	0.197942	0.761147	1.47677
ENSG00000123838.11	C4BPA	4999.31	-2.22897	0.892469	-2.49754	0.012506	1	0.266193	94.2214	67.5083	49.4598	15.7623	123.599	37.085	50.0681	89.0058	85.2872	1.1564	34.2329	38.7607
ENSG00000164638.11	SLC29A4	256.127	0.778245	0.311619	2.49742	0.01251	1	0.266193	3.76196	2.37629	2.96259	5.02327	2.56831	2.46083	4.2521	3.05368	3.10746	7.35761	4.93537	3.13
ENSG00000159231.6	CBR3	244.45	1.92097	0.769321	2.49697	0.012526	1	0.266193	3.2071	9.62065	2.69307	23.4005	2.07441	3.14036	4.17923	3.20134	3.85563	50.1622	12.1572	7.62775
ENSG00000142676.14	RPL11	24716.4	-0.584193	0.233984	-2.49672	0.0125349	1	0.266193	1552.79	2380	2924.9	2041.6	2131.61	2882.66	2174.98	2178.07	2810.35	2315	2071.37	1838.64
ENSG00000177910.8	SPATA31C2	8.38401	2.8203	1.13047	2.4948	0.012603	NA	NA	0.598874	0.190824	0.199003	1.1736	0.18287	0.204932	0.41871	0.0441929	0.0550394	1.70021	0.459693	0.0538317
ENSG00000185862.7	EVI2B	145.497	-1.17191	0.469753	-2.49473	0.0126052	1	0.267077	6.21177	11.0269	5.39771	4.3992	5.17577	9.42533	5.49807	6.56666	12.9978	3.05457	2.75574	5.42783
ENSG00000101187.16	SLCO4A1	764.041	-1.01751	0.407928	-2.49435	0.0126189	1	0.267077	8.09472	8.22149	7.35503	4.61491	16.2017	11.5452	11.6319	11.1627	7.67192	1.81784	5.39363	5.74137
ENSG00000159200.18	RCAN1	525.264	-0.956256	0.383397	-2.49416	0.0126254	1	0.267077	1.54222	1.72772	4.46576	2.21432	1.96716	2.55813	2.30981	1.88572	3.79911	1.50507	2.95326	1.86752
ENSG00000185811.19	IKZF1	232.07	-1.11976	0.448976	-2.49404	0.0126298	1	0.267077	0.763493	0.869	1.18232	0.616866	1.09198	2.07663	0.900449	1.19551	1.91719	0.514361	0.702424	1.00331
ENSG00000257315.3	ZBED6	27.0914	1.87483	0.751878	2.49352	0.0126482	1	0.267185	0.134311	0.068653	0.0102279	0.0861687	0.535728	0.0947939	0.302934	0.374769	0.0678911	0.360458	0.291391	0.390108
ENSG00000214866.9	DCDC2C	4.79347	3.46287	1.38904	2.49299	0.0126672	NA	NA	0.0137826	0.0161027	0	0.0495172	0.0115736	0.0129699	0.00611531	0.00559383	0	0.0538023	0.0129304	0.0102208
ENSG00000166532.16	RIMKLB	31053	-1.47117	0.590758	-2.4903	0.0127635	1	0.268996	102.205	190.969	101.88	94.3888	313.056	172.568	178.994	184.294	123.911	12.8244	67.4845	201.596
ENSG00000130755.13	GMFG	212.041	-1.07985	0.433648	-2.49015	0.0127689	1	0.268996	7.88084	8.66833	9.34263	5.10159	5.78309	9.15329	4.7043	6.94458	12.9197	3.42977	4.69592	5.05449
ENSG00000104974.12	LILRA1	11.1064	-1.76132	0.707415	-2.48979	0.0127818	NA	0.268996	0.452473	1.51985	0.413476	0.174174	0.807404	0.372571	0.434984	0.918211	0.628966	0.16559	0.583685	0.615164
ENSG00000167110.18	GOLGA2	4131.71	0.452919	0.181941	2.48938	0.0127966	1	0.268996	84.3013	76.205	68.9472	96.288	110.019	86.2281	83.7147	93.4697	90.7134	190.215	91.9388	103.901
ENSG00000109193.12	SULT1E1	343.5	4.36669	1.75428	2.48917	0.0128043	1	0.268996	0.131428	2.30329	0.99283	23.987	0.529745	0.222621	1.29069	0.341387	0.0265735	42.0699	32.9462	2.75498
ENSG00000197558.13	SSPOP	243.381	0.953306	0.383025	2.48888	0.0128145	1	0.268996	0.773077	0.752682	1.02566	2.07208	2.58949	1.86724	2.33249	1.79891	1.37205	5.80931	1.51503	2.75182
ENSG00000176532.4	PRR15	1018	1.66112	0.667518	2.4885	0.0128282	1	0.269004	97.1438	164.445	43.8377	267.983	78.3115	18.6895	104.809	121.494	45.3939	400.423	204.013	170.049
ENSG00000232573.1	RPL3P4	270.377	-0.777299	0.312523	-2.48717	0.0128763	1	0.269526	199.302	297.61	525.898	256.636	276.291	368.442	267.208	222.086	394.624	303.836	274.384	197.063
ENSG00000127084.19	FGD3	130.121	-1.24369	0.500061	-2.48707	0.01288	1	0.269526	0.443176	1.04212	0.533138	0.495228	0.541734	1.21946	0.531002	0.755904	1.29305	0.312058	0.378934	0.610151
ENSG00000181143.15	MUC16	8870.12	-2.32273	0.934078	-2.48666	0.0128949	1	0.269556	40.3358	41.5353	15.5277	3.78614	68.228	26.3819	6.04843	85.3069	60.0634	2.30562	5.71558	21.102
ENSG00000279518.1		510.95	1.3476	0.54209	2.48593	0.0129214	1	0.269828	27.7872	46.3025	68.8229	421.773	55.6566	35.7939	32.743	32.1695	49.0451	235.837	202.143	158.32
ENSG00000102879.16	CORO1A	1146.02	-1.59477	0.641787	-2.48489	0.012959	1	0.270331	66.8968	53.4082	116.149	36.8689	64.267	181.963	55.9718	100.782	197.092	24.0157	55.2892	59.9247
ENSG00000085382.12	HACE1	461.851	0.429866	0.173072	2.48374	0.0130012	1	0.270822	1.49497	1.23941	1.22813	1.99574	1.60726	1.36065	1.57901	1.76511	1.46555	2.31003	1.6788	2.40019
ENSG00000243753.5	HLA-L	392.066	-0.816394	0.328755	-2.48329	0.0130175	1	0.270822	0.878318	1.23489	4.86106	4.26346	6.71295	7.29869	2.50999	2.98474	12.4612	4.79429	10.1815	8.89063
ENSG00000239809.1		3.36802	-3.2326	1.3018	-2.48317	0.0130218	NA	NA	0	5.02687	12.2321	1.47219	4.81732	5.39852	3.39386	3.49251	7.2495	1.39964	5.38207	4.25426
ENSG00000212664.5		5.13178	-2.573	1.03628	-2.48292	0.013031	NA	NA	0	5.24767	6.56711	0.922114	4.52602	4.22673	5.3144	5.10428	8.17335	3.50669	5.05662	3.55289
ENSG00000158748.4	HTR6	26.8444	-1.9822	0.798352	-2.48286	0.0130331	1	0.270822	0.773203	0.903365	1.46965	0.12699	1.99978	1.10597	0.31105	0.87868	0.406469	0.0905494	0.899492	0.36697
ENSG00000227615.1		243.262	-0.775126	0.312202	-2.48277	0.0130365	1	0.270822	236.328	369.61	316.893	152.742	143.851	237.691	360.994	366.412	346.366	280.667	330.815	305.384
ENSG00000142512.15	SIGLEC10	61.9799	-1.36623	0.550527	-2.48168	0.0130764	1	0.271369	3.58078	4.03416	3.81752	2.03474	2.8458	4.33241	3.32889	4.41182	9.05	1.31045	2.69951	2.65543
ENSG00000155659.15	VSIG4	318.696	-0.986834	0.397759	-2.48099	0.0131019	1	0.271618	5.68388	8.3167	6.03494	4.77872	2.84102	4.35541	19.0546	15.9943	12.9699	3.83005	5.40863	8.91179
ENSG00000117713.20	ARID1A	3409.08	0.415589	0.167554	2.48033	0.0131259	1	0.271834	17.2145	13.6613	13.2165	16.3945	18.7677	14.2918	21.8391	20.8511	14.2157	27.2547	19.8016	22.7466
ENSG00000139173.10	TMEM117	238.665	0.649369	0.261896	2.47949	0.013157	1	0.271926	0.210283	0.200535	0.13796	0.260132	0.193182	0.182662	0.173313	0.205706	0.136273	0.33589	0.173675	0.259457
ENSG00000146678.10	IGFBP1	6732.23	-4.59275	1.85231	-2.47948	0.0131575	1	0.271926	5874.69	11.6288	35.8097	1.06026	29.6474	388.353	21.6647	16.6922	70.8159	0.366548	4.40467	5.8492
ENSG00000178904.19	DPY19L3	2137.95	0.513831	0.207301	2.47867	0.0131872	1	0.272259	11.9474	9.34915	10.2479	13.4528	14.2089	10.765	12.8243	10.432	9.4547	20.7322	13.7653	15.4753
ENSG00000101825.8	MXRA5	483.799	1.31332	0.529961	2.47814	0.0132071	1	0.27239	2.23437	3.66388	3.99604	15.5588	3.96101	3.83638	3.78776	5.20776	1.34738	9.7551	9.62303	11.3306
ENSG00000134020.8	PEBP4	106.393	4.00569	1.61683	2.4775	0.0132308	1	0.272563	0.0104132	0.330516	0.00634384	0.181716	0.00582953	0.00326642	0.040043	0.00422635	0.00877275	1.42782	0.123746	0.0772222
ENSG00000259925.1		14.377	-2.05513	0.829674	-2.47704	0.0132478	1	0.272563	0.0771625	0.150254	0.302941	0.044004	0.223185	0.112953	0.0608657	0.11831	0.147348	0.0334684	0.0884788	0.00847734
ENSG00000154240.17	CEP112	235.912	-0.554159	0.223792	-2.47622	0.0132781	1	0.272563	0.145742	0.207883	0.238581	0.198248	0.204974	0.236434	0.15763	0.176365	0.247673	0.170154	0.171962	0.239586
ENSG00000143502.16	SUSD4	189.767	1.99749	0.806728	2.47604	0.0132849	1	0.272563	0.329662	0.968975	0.15221	1.58156	0.276826	0.182869	0.33052	0.214076	0.164882	2.03869	1.01899	0.391152
ENSG00000186480.13	INSIG1	589.203	0.679129	0.274316	2.47572	0.0132968	1	0.272563	27.0821	17.2206	25.4537	29.8909	22.4398	14.1335	20.039	22.5669	11.6703	32.9398	20.4236	26.3831
ENSG00000205667.3	ARSH	10.6766	1.95682	0.790408	2.47571	0.0132971	NA	0.272563	0.144434	0.0632804	0.0439951	0.481847	0.0909638	0.220866	0.0640851	0.0293101	0.18252	0.616676	0.169379	0.12496
ENSG00000204764.14	RANBP17	1695.74	1.46504	0.591993	2.47477	0.0133323	1	0.272835	1.39822	2.25201	0.823439	3.44419	1.14075	0.421136	1.15376	1.01788	0.592515	5.29966	2.27083	2.75157
ENSG00000287225.1		7.68815	2.50701	1.01338	2.4739	0.0133649	NA	NA	0.393177	0.0382805	0.119764	0.403595	0.220108	0.154165	0.736577	0.212768	0.0331237	0.28778	0.184434	0.0971905
ENSG00000253953.3	PCDHGB4	41.7433	1.1382	0.460085	2.47389	0.0133651	1	0.272835	0.178763	0.0464125	0.0580821	0.138644	0.113418	0.179438	0.282016	0.216048	0.136545	0.224856	0.152803	0.184611
ENSG00000285847.2		272.716	3.51725	1.42197	2.4735	0.0133797	1	0.272835	0.177277	3.80021	0.178433	5.71243	0.504846	0.239358	1.22661	0.312828	0.148051	7.28887	3.36249	1.6919
ENSG00000115616.3	SLC9A2	164.696	2.03888	0.824376	2.47324	0.0133896	1	0.272835	0.243948	0.994383	0.204759	1.892	0.418804	0.306086	0.509928	0.325631	0.131531	2.27491	1.43422	1.85998
ENSG00000141668.10	CBLN2	34.9065	2.81034	1.13656	2.47268	0.0134103	1	0.272835	0.00488668	0.0628024	0.017862	0.516665	0.0984836	0.082774	0.0318005	0.178499	0.0395216	0.887028	0.0595991	0.0628134
ENSG00000176170.14	SPHK1	591.474	1.39514	0.564229	2.47264	0.0134119	1	0.272835	48.5042	13.8193	10.0559	79.2825	6.04099	5.73149	10.4179	7.0576	17.4904	12.7923	44.1802	42.5046
ENSG00000089250.19	NOS1	138.815	2.77688	1.12316	2.47238	0.0134215	1	0.272835	0.0917718	0.497981	0.0347873	0.418682	0.042813	0.015353	0.933824	0.193683	0.00412342	0.292567	0.585465	0.13712
ENSG00000152315.5	KCNK13	418.705	1.62963	0.659172	2.47224	0.0134269	1	0.272835	0.92012	1.41301	0.587471	2.02923	1.12692	0.642784	0.839094	0.769716	0.479316	7.8777	2.02803	1.17994
ENSG00000164684.13	ZNF704	1943.38	0.763642	0.308945	2.47178	0.0134443	1	0.272835	5.22453	3.93954	1.76988	4.60602	2.85184	1.78142	2.61394	3.08637	3.50075	6.30139	3.10088	6.51826
ENSG00000121895.8	TMEM156	20.3363	-1.90514	0.770859	-2.47145	0.0134568	1	0.272835	0.127841	0.140576	0.201577	0.0540354	0.138926	0.261838	0.0889775	0.134293	0.342111	0.0293558	0.0423308	0.133841
ENSG00000221923.9	ZNF880	365.426	0.564418	0.228415	2.47102	0.0134729	1	0.272835	13.1954	11.7548	5.91927	11.2607	11.9228	7.49172	10.1984	10.4821	7.35123	14.1928	13.4381	14.4418
ENSG00000187957.8	DNER	698.483	-1.88329	0.762159	-2.471	0.0134737	1	0.272835	0.765474	0.705368	0.36865	0.1145	4.58266	1.64406	0.176522	0.937126	0.645587	0.0449038	0.489229	0.788587
ENSG00000241282.1	RPL34P33	1.74821	-4.3839	1.7742	-2.47092	0.0134766	NA	NA	0	5.23821	3.64182	0	1.25496	2.81274	2.65241	1.21311	7.55428	0	2.80417	1.4777
ENSG00000100453.13	GZMB	555.094	-2.13229	0.863478	-2.46942	0.0135334	1	0.273438	120.172	32.4681	121.895	18.8119	55.5017	146.589	54.92	83.4028	165.984	9.23562	55.5256	54.3615
ENSG00000182985.18	CADM1	1415.68	-0.836563	0.33882	-2.46904	0.0135474	1	0.273438	1.13247	2.46785	2.17449	1.78024	3.12675	1.46604	3.29811	1.96606	0.88713	0.523665	2.41555	2.88147
ENSG00000188820.13	CALHM6	10.9346	-1.69371	0.686003	-2.46895	0.0135509	NA	0.273438	0.621821	1.93733	3.2831	1.70213	0.696215	1.56042	4.16918	4.03799	3.77179	0.809124	1.36121	1.63957
ENSG00000232053.7		11.1442	3.79178	1.5359	2.46877	0.013558	NA	0.273438	0.0072152	0.0337193	0	0.0296255	0.00121176	0	0.00768331	0.00117135	0.00145885	0.0859051	0.0162458	0.00428051
ENSG00000011600.12	TYROBP	497.603	-1.22941	0.498406	-2.46669	0.013637	1	0.274189	44.8588	65.6996	58.394	40.2751	33.913	83.7061	62.679	75.8346	129.332	25.6932	42.5649	47.3879
ENSG00000107562.16	CXCL12	2522.58	-1.905	0.772327	-2.46658	0.0136412	1	0.274189	66.5361	34.1857	121.547	23.9344	58.7388	70.4432	31.1223	84.3412	232.484	20.0779	22.9044	91.6765
ENSG00000165533.19	TTC8	1240.15	0.973243	0.394593	2.46645	0.0136461	1	0.274189	9.77406	6.915	5.44315	7.80747	6.46033	7.71691	8.12008	7.02551	6.85845	32.9415	16.4777	10.5892
ENSG00000160469.17	BRSK1	200.055	0.468708	0.190076	2.46591	0.0136667	1	0.274189	2.90535	2.11676	2.28704	3.30068	2.98796	2.97981	3.37001	3.25929	2.75567	4.65128	3.35356	3.58284
ENSG00000106031.9	HOXA13	129.46	2.98959	1.21243	2.46578	0.0136715	1	0.274189	1.88853	13.7682	2.20897	61.3362	0.634339	1.49283	0.4469	7.60351	0.687316	17.8406	3.89787	0.746927
ENSG00000188730.5	VWC2	320.9	1.0715	0.434577	2.46563	0.0136773	1	0.274189	0.523461	0.5959	0.474258	2.27333	0.901673	0.707319	1.51465	0.901566	0.895561	2.43965	0.607575	0.650297
ENSG00000134571.11	MYBPC3	4.52159	-2.71753	1.1023	-2.46532	0.013689	NA	NA	0.0701067	0.245726	0.113892	0	0.0981177	0.0879642	0.124425	0.0948457	0.141749	0.022806	0.0657721	0.115532
ENSG00000184371.14	CSF1	672.047	-0.786809	0.319212	-2.46485	0.0137072	1	0.274231	12.0639	11.3766	19.1698	10.3647	18.287	14.9637	15.6928	19.8577	19.5427	8.49641	14.6031	19.3036
ENSG00000168096.15	ANKS3	921.08	-0.387538	0.157234	-2.46473	0.0137117	1	0.274231	11.1182	13.3277	12.794	10.4685	13.8058	10.6234	10.6127	12.6093	11.0938	9.17024	9.90061	11.9549
ENSG00000179958.10	DCTPP1	1689.88	-0.601501	0.244066	-2.4645	0.0137204	1	0.274231	139.02	163.601	129.118	98.1885	195.629	163.602	100.235	143.451	101.486	56.555	81.2971	107.006
ENSG00000185009.13	AP3M1	2500.02	0.816844	0.331506	2.46404	0.0137382	1	0.274312	28.0014	32.9814	21.8264	61.6622	35.7828	29.0911	31.6585	29.0425	25.0678	70.723	53.8531	52.1404
ENSG00000102221.14	JADE3	484.182	0.4658	0.189086	2.46343	0.0137615	1	0.274505	2.18822	1.40124	1.22114	1.85526	1.59625	1.08776	1.57915	1.59183	1.19559	1.6758	1.41667	1.62851
ENSG00000285963.1		32.5206	-1.77995	0.72272	-2.46285	0.0137836	1	0.274672	3.76306	5.27584	8.0237	2.89708	13.1138	5.48883	7.56915	6.4146	3.61406	0.183621	3.35387	10.9764
ENSG00000228536.3	LYPLAL1-AS1	548.182	-3.47855	1.41291	-2.46198	0.0138172	1	0.275068	12.8742	3.70838	2.79508	0.213151	9.10037	8.74671	0.503078	10.2497	10.3362	0.0964984	0.296853	0.61595
ENSG00000198586.14	TLK1	1739.01	0.452491	0.183823	2.46155	0.0138336	1	0.275122	3.23028	3.10194	2.59952	4.0551	3.69958	2.89572	2.87206	3.09412	3.00834	5.98586	3.04609	3.78943
ENSG00000172824.16	CES4A	485.763	2.14939	0.87337	2.46103	0.0138539	1	0.275149	2.86811	15.1067	1.6327	20.5122	4.61946	1.99107	7.53811	4.06467	1.4973	22.6216	20.1147	33.9146
ENSG00000225200.2		114.766	-0.663028	0.269486	-2.46034	0.0138804	1	0.275149	65.9842	89.1668	147.232	88.134	82.7795	98.7514	63.4926	58.0783	123.77	89.9976	61.9045	54.2384
ENSG00000148053.17	NTRK2	215.113	-2.43384	0.989304	-2.46016	0.0138877	1	0.275149	0.152699	0.092446	0.152224	0.0284991	0.336884	0.778569	0.0558444	0.644539	0.919213	0.02574	0.0442797	0.0796099
ENSG00000275011.1	ALOXE3P1	87.9031	4.238	1.7227	2.4601	0.0138899	1	0.275149	0.463105	2.84059	0.35266	7.72486	0.291662	0.054475	3.59589	0.986775	0	24.4053	15.2065	5.15142
ENSG00000148358.20	GPR107	3879.94	0.364827	0.148337	2.45945	0.0139151	1	0.275377	18.6345	16.2415	14.8265	21.9374	23.4141	18.1135	25.6122	23.0478	18.0092	28.6278	22.8272	25.0454
ENSG00000204482.11	LST1	109.732	-0.883786	0.359545	-2.45807	0.0139688	1	0.276165	16.0825	24.6356	19.1598	13.7572	15.7558	26.7372	17.5488	21.3225	24.93	10.6378	14.0823	15.3718
ENSG00000139133.7	ALG10	128.983	0.546201	0.222364	2.45634	0.0140359	1	0.277133	9.43537	6.92001	6.37747	10.251	8.61715	5.89776	7.33395	8.55341	6.40556	11.4933	9.36891	11.6447
ENSG00000232176.1		29.712	-1.03122	0.41986	-2.4561	0.0140453	1	0.277133	10.4992	16.3556	32.4076	12.2144	19.3963	19.7604	19.0481	17.6132	30.4275	19.1265	22.3269	15.9181
ENSG00000245970.2		459.356	-0.561623	0.228706	-2.45565	0.0140629	1	0.277206	73.3509	98.5659	128.868	80.627	82.3591	101.29	87.1574	81.6368	109.446	92.4712	71.9349	68.418
ENSG00000197870.12	PRB3	53.0415	2.45965	1.00202	2.45468	0.014101	1	0.277684	1.53877	2.99635	0.937433	25.1411	3.55341	2.29273	13.3516	1.35315	0.518542	5.6314	13.7145	8.49499
ENSG00000278192.1		30.347	-1.51027	0.615651	-2.45313	0.0141618	1	0.278607	1.80406	3.01109	24.4932	4.23284	8.87313	11.3988	10.6728	4.18402	5.21093	3.2697	4.59399	6.11591
ENSG00000177455.15	CD19	6.40972	-3.38026	1.37865	-2.45186	0.0142121	NA	NA	0.0674616	0.709364	0.328786	0.0692491	0.509845	1.90452	0.119731	0.383322	0.272802	0	0.253162	0.133408
ENSG00000107099.17	DOCK8	902.109	-1.4758	0.601926	-2.45179	0.0142146	1	0.279373	1.47269	1.04722	1.72171	0.442701	2.42993	3.62081	1.0817	2.28276	2.35077	0.434462	1.01991	2.4171
ENSG00000152778.10	IFIT5	744.225	-0.538571	0.219747	-2.45087	0.0142512	1	0.279701	38.1187	48.9974	67.2971	42.0325	50.8942	54.0396	49.9552	38.4621	43.0404	36.5793	63.4955	66.5005
ENSG00000180357.9	ZNF609	1510.08	0.381001	0.155491	2.45031	0.0142733	1	0.279701	3.29308	2.36111	1.99676	2.63444	3.4849	2.79547	4.37329	3.79538	2.39583	3.63192	3.4666	4.18205
ENSG00000152683.14	SLC30A6	1265.92	0.330621	0.134957	2.44982	0.0142927	1	0.279701	9.33471	8.24416	8.57679	12.0692	10.8227	8.41631	10.1697	10.5653	8.90409	14.0298	10.6558	11.8694
ENSG00000266932.1		106.553	2.54194	1.03762	2.44979	0.0142941	1	0.279701	2.52109	22.9749	13.5157	220.489	9.73836	8.06632	55.4829	11.0508	6.1169	143.193	77.1062	66.3081
ENSG00000181778.5	TMEM252	1091.07	-3.47532	1.41872	-2.44961	0.0143011	1	0.279701	140.868	47.9693	56.7893	4.03647	175.591	284.28	16.6948	392.232	251.616	3.16034	25.4985	9.14851
ENSG00000171056.8	SOX7	523.107	2.00184	0.817449	2.44889	0.0143297	1	0.279988	15.1299	36.0437	9.98165	59.396	12.0233	6.52858	20.0412	11.5025	8.58049	196.273	61.8325	19.9224
ENSG00000160255.18	ITGB2	747.921	-0.90678	0.370546	-2.44715	0.0143992	1	0.28086	5.28625	8.879	5.79546	5.42632	4.8929	7.99593	13.5326	12.3114	11.5298	3.93512	5.4158	6.39198
ENSG00000115919.15	KYNU	405.666	1.39287	0.569212	2.44701	0.0144048	1	0.28086	0.335173	0.34591	0.391364	1.2816	0.363545	0.835837	1.11041	0.460249	0.883818	6.06223	0.597454	0.781572
ENSG00000162951.11	LRRTM1	207.437	1.48048	0.60509	2.44672	0.0144164	1	0.28086	1.54752	2.1271	4.69533	19.0934	2.75188	2.39857	14.343	5.00002	1.47244	12.1116	4.15625	3.57033
ENSG00000102409.10	BEX4	869.508	0.591777	0.241955	2.44582	0.0144524	1	0.281289	185.984	192.001	123.371	259.726	187.059	161.218	164.422	183.656	163.077	344.835	178.634	178.141
ENSG00000233377.1	MTND4P20	21.6277	-1.83758	0.751647	-2.44473	0.0144959	1	0.281382	5.16011	5.35891	5.5886	1.76561	7.70328	14.5676	17.2987	20.0122	33.0387	3.35721	9.68215	17.5741
ENSG00000139998.16	RAB15	1943.51	1.08646	0.444456	2.44448	0.0145062	1	0.281382	17.6285	24.0747	18.3378	63.9775	20.5201	12.7963	34.0258	25.819	18.1519	80.5799	49.4964	48.0551
ENSG00000127951.8	FGL2	986.521	-1.70812	0.698785	-2.44442	0.0145087	1	0.281382	170.138	104.371	80.5801	22.1561	50.5044	56.1639	35.6264	118.964	123.08	11.2442	22.916	35.0126
ENSG00000134326.12	CMPK2	81.4737	-0.858082	0.35107	-2.44419	0.0145178	1	0.281382	0.935567	1.65075	1.88434	0.823163	1.33075	1.88658	2.16874	1.82882	1.06163	0.913031	1.70171	1.47255
ENSG00000167208.15	SNX20	102.951	-1.29577	0.530195	-2.44395	0.0145274	1	0.281382	2.38038	3.16736	3.38368	1.56109	2.16544	6.31563	2.77734	3.81076	6.04955	1.48416	2.14015	2.77861
ENSG00000268089.3	GABRQ	788.437	-1.52452	0.624026	-2.44304	0.014564	1	0.281819	1.06387	1.62769	5.37014	0.936053	32.7567	168.168	0.764254	0.966379	3.3034	1.53265	0.261406	0.325596
ENSG00000111341.10	MGP	2076.4	-1.09924	0.450018	-2.44265	0.0145798	1	0.281852	179.61	169.437	289.641	115.41	177.272	285.701	132.261	197.25	280.527	87.9334	235.177	169.019
ENSG00000050405.13	LIMA1	3762.81	-0.411862	0.168642	-2.44223	0.0145967	1	0.281907	11.0979	13.5705	18.0404	15.2319	17.7969	13.8508	15.3796	17.9119	14.7819	11.4931	21.3131	29.9973
ENSG00000241764.4		78.2475	0.999152	0.409278	2.44125	0.0146364	1	0.282026	3.91006	4.3145	5.02876	15.7202	5.01629	4.90603	8.16042	5.81882	6.69796	21.6233	9.68027	8.16188
ENSG00000076555.15	ACACB	297.671	0.507158	0.207752	2.44117	0.0146396	1	0.282026	1.07324	0.847443	0.583845	1.07135	0.779963	0.68566	0.846569	0.991062	0.723329	1.13707	0.997645	1.52201
ENSG00000184634.16	MED12	1569.54	0.323377	0.132481	2.44094	0.0146492	1	0.282026	24.1981	20.8509	20.9834	26.6563	33.4	28.2976	39.3739	40.3663	27.2631	45.6249	32.9003	37.7221
ENSG00000237499.7	WAKMAR2	146.503	2.51195	1.02929	2.44046	0.0146684	1	0.282026	0.167526	1.01778	0.299371	6.94739	0.375137	0.325807	1.61216	0.344496	0.203233	3.09543	3.61487	1.1043
ENSG00000114805.18	PLCH1	481.577	1.73553	0.71118	2.44035	0.0146731	1	0.282026	0.327295	0.756916	0.196929	0.937389	0.329128	0.200261	0.286855	0.334552	0.160674	2.83789	0.737951	0.546024
ENSG00000287993.1		3.23523	-3.57785	1.46659	-2.43957	0.0147046	NA	NA	0	0.0859994	0.224213	0.0377792	0.247243	0.207804	0.0870929	0.0597496	0.148829	0	0.138114	0.109172
ENSG00000107771.17	CCSER2	1226.87	0.33261	0.136354	2.43931	0.0147151	1	0.282562	2.73809	2.3082	2.57633	3.65249	3.17275	2.56679	2.72817	2.68624	2.70981	4.06574	3.38	4.46388
ENSG00000060138.13	YBX3	9146.23	-0.706495	0.2898	-2.43787	0.014774	1	0.28342	178.723	174.212	231.521	130.59	222.454	165.055	209.715	170.362	162.826	82.5093	184.319	221.123
ENSG00000139289.14	PHLDA1	1251.6	1.1778	0.483312	2.43694	0.0148123	1	0.283883	96.1674	52.09	93.6035	152.472	75.4061	58.3829	91.8281	58.0834	44.0395	216.862	142.082	49.9928
ENSG00000182621.18	PLCB1	1485.17	1.43931	0.590768	2.43634	0.0148368	1	0.284029	0.406013	0.668152	0.233397	1.61778	0.562294	0.250687	0.906272	0.491864	0.354001	1.80676	1.15688	1.3021
ENSG00000170775.3	GPR37	125.595	1.79796	0.738176	2.43568	0.014864	1	0.284029	1.27216	3.31767	0.415184	4.87369	1.29718	1.09026	1.89496	1.29081	1.1483	9.13401	4.56089	3.18961
ENSG00000164975.15	SNAPC3	1527.57	0.5541	0.227513	2.43546	0.0148727	1	0.284029	16.2133	14.5196	12.8145	18.332	17.6441	13.0158	14.7859	16.3926	12.6567	31.7129	16.8518	17.5445
ENSG00000286615.1		49.6198	2.68135	1.10118	2.43497	0.0148931	1	0.284029	0.0508218	0.227613	0.0309611	1.6607	0.163593	0.0557962	0.330727	0.0687557	0.0513785	0.61997	1.16815	0.510886
ENSG00000121753.13	ADGRB2	36.3837	1.78826	0.734527	2.43458	0.0149092	1	0.284029	0.303004	0.50793	0.112361	0.906052	0.287629	0.297536	0.187051	0.491912	0.133184	1.28567	0.482023	0.625255
ENSG00000175318.12	GRAMD2A	246.798	-1.15739	0.475501	-2.43405	0.014931	1	0.284029	2.93507	9.12402	3.30473	1.18362	4.52221	3.10726	0.976715	2.72282	1.72204	1.73908	2.87653	1.78791
ENSG00000230291.5		13.5251	-1.2604	0.517934	-2.43351	0.0149531	1	0.284029	10.3202	25.4548	23.7515	11.7708	10.592	8.63265	14.9244	13.0312	22.0258	10.0716	9.68215	13.6058
ENSG00000267481.1		186.689	0.789038	0.324258	2.43337	0.0149592	1	0.284029	54.0817	43.2153	27.3136	68.171	56.944	28.479	36.8022	55.2725	46.7421	98.1745	37.5934	50.7037
ENSG00000154654.15	NCAM2	220.539	-2.21164	0.908973	-2.43312	0.0149692	1	0.284029	0.463033	0.0693565	0.265949	0.0309368	0.210132	0.193372	0.125889	0.173472	0.499496	0.0303035	0.0582633	0.0812721
ENSG00000148344.11	PTGES	42.3	-1.28841	0.52954	-2.43308	0.0149711	1	0.284029	1.21786	1.4624	1.31899	0.520887	1.44878	2.57862	1.28086	2.08698	1.5048	0.36316	1.01561	1.30453
ENSG00000189067.14	LITAF	5779.83	-1.1501	0.472714	-2.43297	0.0149757	1	0.284029	36.3794	28.2592	40.3722	17.8794	35.9365	42.9079	28.9938	30.6829	51.0271	10.6383	18.8898	19.5145
ENSG00000060718.22	COL11A1	9.0341	2.15106	0.88446	2.43206	0.0150132	NA	NA	0.0107068	0.0100074	0.00521816	0.0395659	0.00899083	0.00403022	0.0164688	0.0243348	0.00216482	0.0376161	0.0361615	0.0338771
ENSG00000187608.10	ISG15	695.403	-0.658553	0.270851	-2.43143	0.0150395	1	0.284241	17.787	24.1219	35.2	23.366	21.5157	28.0951	25.9664	27.5501	23.5002	15.4379	28.0792	21.3323
ENSG00000153208.17	MERTK	574.807	1.03631	0.426239	2.4313	0.0150449	1	0.284241	1.40991	1.72718	1.08813	3.57331	1.1265	1.25168	1.89303	1.38199	1.41767	5.52234	2.838	2.14184
ENSG00000188938.17	FAM120AOS	2057.61	0.349482	0.143747	2.43123	0.0150476	1	0.284241	46.6644	36.6881	35.4122	45.3167	50.9449	37.7788	39.2291	44.2101	40.5401	65.064	41.5861	46.7627
ENSG00000152056.17	AP1S3	325.271	1.40536	0.578127	2.43088	0.0150623	1	0.284241	0.720492	1.01687	0.751449	3.763	1.19552	0.705132	2.21305	0.88896	0.640978	3.75757	3.53655	2.8724
ENSG00000174132.9	FAM174A	647.564	0.53829	0.221445	2.4308	0.0150653	1	0.284241	7.22755	5.82947	5.13497	8.18483	5.28002	4.39447	6.05835	4.45121	4.24103	8.31097	6.43529	6.05431
ENSG00000286062.1		14.6983	3.51472	1.44601	2.43064	0.015072	1	0.284241	0	0.0128911	0.00672183	0.328456	0.00463266	0.0103831	0.0391652	0.00895635	0	0.0861434	0.320897	0.141827
ENSG00000269067.2	ZNF728	6.06329	3.6983	1.5216	2.43053	0.0150766	NA	NA	0.052769	0	0	0.0361115	0.192017	0.0662102	0.197714	0.171336	0	0.0686639	0.115515	0.400019
ENSG00000162302.13	RPS6KA4	1461.61	-0.502049	0.206636	-2.42963	0.0151141	1	0.284745	31.8776	38.5789	69.8382	41.7141	63.7392	58.7776	69.7572	60.3462	41.9295	37.8744	61.9572	60.3656
ENSG00000107833.10	NPM3	482.952	-0.758562	0.312276	-2.42914	0.0151347	1	0.284745	61.9697	99.6917	175.113	75.8447	99.0718	131.659	118.867	121.306	109.635	106.067	115.382	89.7896
ENSG00000164292.13	RHOBTB3	3952.59	0.921248	0.379327	2.42864	0.0151556	1	0.284745	9.16671	8.34969	12.7386	31.0443	10.57	11.1482	17.2357	8.50488	9.04474	28.7697	33.3764	26.8628
ENSG00000249790.3		24.7524	-1.99693	0.822489	-2.42791	0.0151859	1	0.284745	0.330191	1.77457	0.643697	0.677881	2.82816	3.10723	3.59427	2.03699	1.06819	0.0644475	0.495642	2.15479
ENSG00000144746.7	ARL6IP5	4654.37	0.449693	0.185271	2.42722	0.0152151	1	0.284745	94.4045	90.9199	79.5108	133.466	104.007	90.2993	78.0196	91.7352	97.246	179.417	108.387	110.045
ENSG00000140948.13	ZCCHC14	1288.98	0.539866	0.222428	2.42715	0.0152179	1	0.284745	9.65186	4.72374	4.8144	6.5462	7.33923	6.29264	7.47427	7.96035	6.30793	8.84849	6.16586	8.52845
ENSG00000140968.11	IRF8	441.393	-0.610229	0.251429	-2.42704	0.0152226	1	0.284745	4.81871	10.2677	5.27632	5.12071	8.66323	10.088	6.66847	8.30541	13.3912	10.524	11.3716	12.8665
ENSG00000077274.9	CAPN6	2163.24	4.09673	1.68809	2.42684	0.0152309	1	0.284745	0.411714	17.1336	2.65152	210.587	1.64632	0.461237	37.0226	1.78239	0.495504	22.5963	161.658	37.588
ENSG00000167244.21	IGF2	371.712	-1.42765	0.588298	-2.42675	0.0152346	1	0.284745	13.4204	7.3843	12.9013	2.31707	19.6097	18.7699	24.8869	16.4572	19.791	4.76625	15.9405	17.3277
ENSG00000167106.12	FAM102A	3730.2	-0.612551	0.252431	-2.42661	0.0152407	1	0.284745	35.5325	35.8014	49.9562	28.8505	51.2359	53.1406	49.0077	47.5579	48.0118	29.7846	46.5427	46.7634
ENSG00000173588.15	CEP83	697.755	-0.416798	0.171797	-2.42612	0.0152614	1	0.284865	1.56878	2.42742	2.70918	2.12606	2.78168	2.07107	1.64717	1.83383	1.84811	1.93589	2.14382	2.73377
ENSG00000186188.11	FFAR4	7.6112	-2.09215	0.862404	-2.42594	0.0152686	NA	NA	0.026321	0.123008	0.0641399	0.0135092	0.0663075	0.123845	0.124572	0.149558	0.159656	0.051374	0.0864277	0.156152
ENSG00000179921.15	GPBAR1	359.335	-1.55374	0.640858	-2.42446	0.0153312	1	0.285879	14.4796	10.2568	74.4583	9.71377	48.5399	94.9517	71.4291	39.9802	32.9647	10.1252	32.9447	20.179
ENSG00000101441.5	CST4	98.5399	1.71941	0.709283	2.42415	0.0153442	1	0.285879	41.887	8.55565	2.31981	22.8515	5.41134	17.09	6.06511	12.8394	17.4713	15.1506	4.25949	5.64772
ENSG00000069535.14	MAOB	4088.22	-0.971981	0.401097	-2.42331	0.0153799	1	0.286278	8.96174	10.646	28.3186	8.27751	18.4312	27.6287	19.7736	18.5349	12.9905	8.76683	22.0711	14.4386
ENSG00000206069.7	TMEM211	15.0267	2.25331	0.930025	2.42285	0.0153994	1	0.286375	0.94409	1.25343	0	1.18936	0.39639	0.201915	0.253874	0.209003	0.216916	1.6333	0.644159	0.424313
ENSG00000132693.12	CRP	59.6565	-3.11545	1.28694	-2.42082	0.0154855	1	0.287709	48.6845	2.02241	43.2363	1.55476	1.99867	9.36642	6.14437	4.56658	10.0623	0.422327	7.51091	1.49762
ENSG00000237550.5		1434.24	-0.611121	0.252498	-2.4203	0.0155078	1	0.287856	593.583	856.733	2142.59	1298.53	677.633	858.807	1312.95	1220.36	38.6471	33.916	1197.23	1076.93
ENSG00000274859.1		1.94198	-4.38283	1.81118	-2.41988	0.0155257	NA	NA	0	8.89055	5.56296	0	1.27799	0	4.5018	3.70612	3.07716	0	4.28344	1.50482
ENSG00000159307.19	SCUBE1	439.171	3.225	1.33287	2.4196	0.0155378	1	0.288146	0.367903	2.24868	0.07471	5.55288	0.348987	0.125021	0.540097	0.0801895	0.0964271	1.66555	2.47682	4.11601
ENSG00000111057.11	KRT18	7585.55	0.74824	0.309317	2.41901	0.015563	1	0.288347	762.592	817.765	608.016	1454.82	897.74	644.508	680.407	879.617	656.357	1742.9	878.711	749.882
ENSG00000281969.1		6.70032	3.50569	1.44936	2.41879	0.0155723	NA	NA	0.22237	0.259804	0	0.570656	0.280096	0.313888	0.723546	0.902518	0	3.58073	0.312932	1.97886
ENSG00000173077.16	DELEC1	10.7373	-1.97974	0.818999	-2.41727	0.0156374	NA	0.288994	0.000902095	0.00526978	0.0164869	0.00462999	0.0166653	0.0229205	0.0117409	0.00878705	0.00455988	0.00176073	0.00507792	0.0115955
ENSG00000255197.6		39.0369	-0.812656	0.336194	-2.41722	0.0156395	1	0.288994	0.571617	1.06438	0.631174	0.421736	0.435003	0.487484	0.94053	0.927993	0.848759	0.557848	0.402206	0.58286
ENSG00000189221.10	MAOA	12662.4	-1.45607	0.602384	-2.41718	0.0156412	1	0.288994	43.0164	56.9126	54.1206	38.4707	129.476	76.8129	54.1257	130.362	82.5362	7.76199	40.2298	70.3822
ENSG00000165240.21	ATP7A	515.507	0.576753	0.238698	2.41625	0.0156815	1	0.289284	1.49934	1.41055	1.11085	2.15689	1.72557	1.2065	1.74874	1.42809	1.35735	2.7492	2.13168	2.76077
ENSG00000171956.7	FOXB1	105.628	-2.22652	0.921517	-2.41615	0.0156857	1	0.289284	1.5407	0.687666	0.685501	0.115505	1.86797	0.838964	0.138258	0.723678	1.24256	0.0506828	0.820167	1.70313
ENSG00000111181.13	SLC6A12	554.711	-1.86802	0.773765	-2.41419	0.0157701	1	0.290573	10.4641	10.1366	10.4225	5.15168	11.0221	14.7611	10.9386	14.3655	19.9455	0.555218	5.58527	13.4003
ENSG00000148848.15	ADAM12	525.417	1.29252	0.535549	2.41345	0.0158024	1	0.290688	2.26141	0.304561	0.154777	0.362666	0.252233	0.240327	0.331918	0.780875	0.478908	0.529459	0.969552	1.20371
ENSG00000105559.12	PLEKHA4	928.133	-1.28144	0.530972	-2.41338	0.0158053	1	0.290688	2.24201	21.7487	15.6977	9.48121	14.3588	18.3347	14.4407	15.5461	8.66725	10.8938	17.7604	18.5621
ENSG00000221340.1	RNU6ATAC18P	14.2225	-2.97068	1.2317	-2.41185	0.0158717	1	0.291641	89.5795	46.5153	42.4454	0	117.013	126.447	17.6651	133.309	140.872	4.85677	32.6826	39.366
ENSG00000156113.24	KCNMA1	860.977	0.896092	0.371668	2.411	0.0159089	1	0.291744	0.78265	0.794146	0.371499	0.992772	0.727881	0.367947	0.380292	0.44928	0.172119	0.528783	0.42513	0.317481
ENSG00000124782.20	RREB1	2376.76	0.53902	0.223598	2.41067	0.0159233	1	0.291744	6.82473	5.64597	5.79976	8.19439	9.65573	5.86768	8.20755	8.4664	5.10841	11.6018	8.87657	10.6708
ENSG00000249738.10		5.62683	-3.33918	1.38527	-2.41049	0.0159312	NA	NA	0.00100581	0.00587563	0	0	0.0135137	0.0151441	0.0017851	0.00489864	0.0111851	0	0.0047181	0.00596707
ENSG00000120437.9	ACAT2	472.22	0.687564	0.28525	2.41039	0.0159354	1	0.291744	8.1938	8.82366	10.019	20.5633	9.91684	9.9059	11.4027	13.5863	9.16792	24.9284	16.3866	16.9532
ENSG00000142937.12	RPS8	37326.7	-0.629832	0.261335	-2.41006	0.0159501	1	0.291744	3370.8	5416.9	6947.22	4430.13	4539.13	6380.74	4521.33	4162.88	5842.44	5023.34	4815.05	3977.33
ENSG00000038382.20	TRIO	3000.87	0.567406	0.235444	2.40993	0.0159554	1	0.291744	3.12715	2.44519	2.47202	3.19162	4.38878	2.88616	4.50199	4.25386	2.44838	6.1049	3.80206	4.97662
ENSG00000169495.5	HTRA4	20.8245	-2.19302	0.910069	-2.40972	0.0159646	1	0.291744	0.827429	0.84588	0.378058	0.0353897	0.492161	1.10308	0.46911	1.65113	1.11532	0.100937	0.355791	0.681781
ENSG00000261115.6	TMEM178B	22.5939	1.5937	0.661612	2.40882	0.0160042	1	0.2922	0.0183723	0.0143101	0.00746171	0.0427473	0.0164563	0.0218995	0.010869	0.0298266	0.00866766	0.0418361	0.036771	0.0799304
ENSG00000104765.16	BNIP3L	6642.89	0.722567	0.300059	2.40809	0.0160364	1	0.292522	24.9437	26.3158	19.3659	47.1127	19.9914	14.4223	19.8317	15.0834	18.1739	44.3671	30.8744	29.4927
ENSG00000279332.1		71.7288	-1.22569	0.5091	-2.40757	0.0160593	1	0.292673	110.286	115.966	162.929	83.4909	85.6643	94.7021	42.4092	80.5696	132.399	24.2166	72.4269	98.1425
ENSG00000257671.1	KRT7-AS	196.24	-1.17248	0.487219	-2.40647	0.0161073	1	0.293053	38.3616	41.1855	63.6681	25.1168	93.5058	36.0998	35.8208	48.3077	24.7365	7.28515	14.9795	32.805
ENSG00000106462.12	EZH2	676.143	0.485207	0.201649	2.40619	0.0161198	1	0.293053	5.33415	3.24432	3.61942	4.54744	3.74716	3.48822	3.67907	4.20406	3.61028	6.05646	3.36248	5.08907
ENSG00000141425.18	RPRD1A	2153.52	0.359847	0.149575	2.40579	0.0161376	1	0.293053	13.2748	11.4766	10.4961	13.7555	13.5434	10.7019	12.2879	11.5233	9.27137	16.3354	11.4213	13.3682
ENSG00000156463.18	SH3RF2	397.838	2.13222	0.886308	2.40573	0.0161402	1	0.293053	0.37013	1.16919	0.354933	2.82491	0.535282	0.0870767	0.821132	0.403374	0.194022	4.29779	2.54647	2.67703
ENSG00000113916.18	BCL6	3048.28	-1.06006	0.440693	-2.40543	0.0161532	1	0.293053	46.9907	81.4324	52.2486	46.5154	87.1747	41.2772	73.689	79.6552	50.605	13.4046	42.4938	99.5348
ENSG00000100577.19	GSTZ1	628.734	0.510972	0.212507	2.40449	0.0161949	1	0.293353	29.059	26.0527	16.9308	30.6482	21.7604	25.446	25.1898	24.3882	28.5705	51.8159	28.1432	30.4037
ENSG00000285744.1		18.2199	-1.21743	0.506335	-2.4044	0.016199	1	0.293353	0.066008	0.165808	0.0723828	0.0271028	0.0471145	0.0372697	0.0449078	0.0562595	0.0200193	0.0161045	0.0588305	0.0587401
ENSG00000226780.1		25.6266	2.13724	0.88916	2.40367	0.0162316	1	0.293577	0.772256	0.128894	0.134419	0.169868	1.43593	0.311453	2.18643	1.11939	0.557654	4.52193	1.39727	4.52696
ENSG00000241388.5	HNF1A-AS1	791.536	-1.1015	0.458305	-2.40341	0.0162428	1	0.293577	7.36914	12.0032	5.26976	2.81224	23.4529	12.3893	6.56562	19.6954	9.91177	3.86194	3.7007	7.77549
ENSG00000147606.9	SLC26A7	585.29	3.16888	1.31865	2.40313	0.0162553	1	0.293577	0.184651	1.48241	0.160702	2.04708	0.67782	0.263128	1.74471	0.796538	0.0426683	5.58631	2.82867	2.68911
ENSG00000166707.12	ZCCHC18	52.7093	1.22028	0.508137	2.40148	0.0163289	1	0.294017	12.8741	1.88017	3.10453	6.74527	7.65761	5.55272	6.42625	7.83768	8.27002	10.3391	4.27766	5.56917
ENSG00000141506.15	PIK3R5	100.635	-0.950845	0.395988	-2.4012	0.0163415	1	0.294017	0.384137	0.763636	0.398183	0.37666	0.495893	0.766139	0.67159	0.777209	0.765097	0.28536	0.306598	0.521549
ENSG00000113615.13	SEC24A	1295.06	0.467523	0.194725	2.40094	0.0163529	1	0.294017	8.19544	6.11394	6.11543	7.87673	9.87663	6.33314	7.0103	6.96389	6.17417	11.9326	7.93657	9.21662
ENSG00000267466.1		47.0226	1.86392	0.776402	2.40071	0.0163633	1	0.294017	1.86846	3.4928	0.682969	9.78164	3.53025	1.05498	2.92925	4.62587	1.51114	10.3937	6.39822	5.54243
ENSG00000259542.5		10.0078	2.42185	1.00884	2.40063	0.0163669	NA	0.294017	0.0826479	0.0482805	0.151049	0.509027	0.277607	0.349987	0.562285	0.704418	0	0.524271	0.542765	1.2258
ENSG00000176658.17	MYO1D	2438.16	0.661684	0.275631	2.40061	0.0163677	1	0.294017	4.41054	2.05879	1.66466	3.37597	2.803	2.18787	3.26446	3.92777	3.11557	3.57071	2.87428	2.7146
ENSG00000177706.9	FAM20C	1653.05	-1.09345	0.455572	-2.40016	0.0163879	1	0.294117	9.85828	7.57057	14.8655	5.20581	16.7649	11.3783	17.7123	14.6066	11.9285	3.6176	13.4727	9.98567
ENSG00000151208.17	DLG5	9479.28	1.51931	0.633243	2.39925	0.0164288	1	0.294371	13.8687	22.8918	10.3778	58.1284	32.8817	10.1474	47.6866	24.9872	10.8939	78.9433	50.644	48.0733
ENSG00000231006.1	RPL7P32	17.6788	-1.28036	0.533663	-2.39919	0.0164314	1	0.294371	3.34902	10.9558	20.4025	8.25062	11.2491	17.6487	10.3026	8.69915	14.8971	9.80505	6.9123	11.2588
ENSG00000089199.10	CHGB	9.16646	1.98378	0.826953	2.3989	0.0164443	NA	NA	0.395457	0.0420026	0.175211	0.885677	0.211321	0.507464	0.25522	0.175092	0.145378	0.315762	0.303551	0.355469
ENSG00000102468.11	HTR2A	125.61	-1.49659	0.623947	-2.39858	0.016459	1	0.294601	0.448072	0.4259	1.43425	0.194892	1.05863	1.04341	2.14759	1.011	0.806152	0.318695	1.35373	0.578206
ENSG00000287281.1		136.175	-0.757281	0.315768	-2.39822	0.0164749	1	0.294623	0.762821	1.82703	6.32015	3.71941	5.82912	5.85043	8.1908	6.68738	3.66309	3.57334	7.5144	6.07175
ENSG00000180423.4	HARBI1	114.102	0.586056	0.244456	2.39739	0.0165124	1	0.29503	3.50561	2.12515	2.5789	4.03982	4.11016	2.80096	3.18913	3.32881	2.70816	4.51852	5.42973	5.29746
ENSG00000131620.17	ANO1	1896.68	1.24038	0.517848	2.39526	0.0166086	1	0.296484	2.33561	3.31428	5.34805	16.709	4.27198	2.06737	7.75048	6.44308	3.88104	27.5793	11.0022	9.67552
ENSG00000198911.12	SREBF2	4922.16	0.915316	0.382208	2.39481	0.0166288	1	0.296582	23.0234	25.309	17.6204	38.2374	30.8692	17.199	36.8716	29.0725	16.7077	71.2864	37.8721	41.0549
ENSG00000241839.10	PLEKHO2	926.082	-0.637623	0.26635	-2.39393	0.0166689	1	0.296783	12.785	15.0931	19.9188	12.6544	13.856	17.6434	21.7102	19.1938	16.4886	10.3015	21.7189	19.2919
ENSG00000123338.13	NCKAP1L	336.228	-1.00019	0.417804	-2.39391	0.0166697	1	0.296783	2.01072	2.64862	2.71411	1.92236	2.25128	4.23883	3.94182	4.31242	5.67974	1.64486	2.57994	3.56697
ENSG00000204334.7	ERICH2	74.799	-0.843247	0.352328	-2.39336	0.0166949	1	0.296967	1.57312	4.59486	2.47577	1.48024	1.76133	2.15887	2.36542	2.36767	2.05421	2.20689	1.99856	2.72205
ENSG00000160097.20	FNDC5	80.5935	1.80443	0.754278	2.39225	0.0167452	1	0.297599	1.12065	3.01708	1.18732	7.00207	1.92299	1.32968	1.96009	2.25437	1.23144	20.399	2.46841	2.89059
ENSG00000244482.10	LILRA6	16.4801	-1.52542	0.637747	-2.39189	0.0167618	1	0.29763	1.12394	2.53249	0.684714	0.412043	0.808975	1.28431	1.47233	2.54149	1.94786	0.391738	0.527224	1.11132
ENSG00000110076.19	NRXN2	936.601	-0.716062	0.299592	-2.39012	0.0168427	1	0.298691	1.91797	2.0421	4.17634	1.96879	3.56755	4.81836	4.94625	4.62227	4.39387	2.85538	5.15478	5.20993
ENSG00000231412.2		93.2333	-2.03897	0.853156	-2.38991	0.0168525	1	0.298691	19.114	13.0722	29.5371	2.63202	87.6911	16.6709	23.0294	31.5984	12.4895	2.04735	8.52875	2.3048
ENSG00000237339.5	LINC01502	4757.52	-2.08219	0.871353	-2.38961	0.0168663	1	0.298691	81.861	73.486	106.364	45.8537	436.538	788.92	119.15	237.298	174.398	2.27343	50.2285	60.09
ENSG00000242728.1	UQCRHP4	14.4387	-2.9568	1.23757	-2.3892	0.0168852	1	0.298762	27.546	21.4554	11.1875	0	43.1782	24.1937	8.69129	84.9672	53.8389	1.79216	12.06	10.8947
ENSG00000138413.14	IDH1	9549.1	1.87433	0.784802	2.38829	0.0169269	1	0.299237	39.603	118.704	33.1371	169.953	66.3296	63.3006	69.5474	62.5205	40.846	1031.74	135.399	77.6406
ENSG00000164045.12	CDC25A	130.348	1.14903	0.481365	2.38704	0.0169848	1	0.299795	0.843472	1.05984	1.72576	7.3023	1.01566	1.28795	1.54407	1.12389	1.12622	4.1779	1.6125	1.11724
ENSG00000120992.18	LYPLA1	3208.12	0.650786	0.272642	2.38696	0.0169884	1	0.299795	23.7788	25.3369	20.7678	41.1618	26.2532	19.5912	25.5532	21.5231	19.5279	51.02	26.621	29.4626
ENSG00000175967.4	LINC02880	6.81131	2.34209	0.981617	2.38595	0.0170351	NA	NA	0.255795	0	0.0346295	0.145874	0.167066	0.106984	0.201771	0.184565	0.114932	0.360582	0.266645	0.449641
ENSG00000260578.1		16.3263	1.33246	0.55858	2.38543	0.017059	1	0.299824	0.940468	0.366263	1.52784	4.50514	2.36921	2.06504	0.64911	1.39957	2.69385	7.49548	2.94107	3.09969
ENSG00000147168.13	IL2RG	127.867	-1.43663	0.602266	-2.38537	0.0170618	1	0.299824	12.1665	12.9786	14.3083	5.97296	10.2166	25.4869	6.1337	13.5686	29.7334	4.74939	6.45156	7.74098
ENSG00000166557.14	TMED3	3934.05	1.19093	0.499265	2.38536	0.0170624	1	0.299824	7.38453	11.187	7.63166	34.4842	9.73262	11.0115	13.7059	10.1721	10.4758	47.695	18.9455	13.8248
ENSG00000128283.7	CDC42EP1	1046.62	-0.856701	0.359237	-2.38478	0.0170893	1	0.299824	29.3301	35.2448	70.2498	37.1476	42.9375	66.7456	95.764	61.919	68.6041	33.4124	65.5483	56.2372
ENSG00000286379.1		61.9558	1.52865	0.641119	2.38435	0.0171094	1	0.299824	2.06786	1.10732	4.61911	6.81017	7.0181	2.67566	3.46613	4.12639	1.21946	14.5468	4.36501	11.927
ENSG00000151474.23	FRMD4A	662.476	0.743957	0.312053	2.38407	0.0171222	1	0.299824	0.442065	0.386474	0.161512	0.313338	0.498867	0.250058	0.250733	0.366239	0.311052	0.831382	0.399901	0.448524
ENSG00000221520.1	MIR1285-1	2.57162	4.01887	1.68586	2.38387	0.0171316	NA	NA	17.9879	0	0	24.6193	30.2098	11.2848	14.1888	24.3354	0	23.4061	28.1262	5.92862
ENSG00000160352.16	ZNF714	317.965	0.700848	0.294	2.38383	0.0171334	1	0.299824	2.41265	1.99609	2.33482	4.21848	3.53818	2.11831	4.66441	3.93556	2.33405	5.74552	3.48728	6.15223
ENSG00000123685.9	BATF3	107.807	-1.85393	0.777732	-2.38376	0.0171367	1	0.299824	10.1216	3.8552	7.90535	1.40814	2.67747	2.68649	1.51343	2.88913	4.87261	0.398007	2.01742	3.4093
ENSG00000204136.12	GGTA1	727.159	2.06382	0.86583	2.38363	0.0171429	1	0.299824	1.53328	4.9502	2.10032	13.2805	3.00935	0.990379	2.53878	1.44345	1.2474	34.9119	8.56281	4.08172
ENSG00000124486.14	USP9X	8527.47	0.961912	0.403589	2.3834	0.0171537	1	0.299824	18.2557	22.3137	14.7805	41.1597	30.5905	15.1434	22.9189	22.3107	14.3144	56.8509	31.0441	38.4358
ENSG00000118689.15	FOXO3	1571.39	0.815369	0.342107	2.38338	0.0171546	1	0.299824	4.70821	5.55664	2.94594	8.81137	5.22132	3.25736	4.67056	4.86937	4.93696	13.1702	6.68172	7.88099
ENSG00000162068.2	NTN3	10.6703	2.57626	1.08132	2.38252	0.0171944	NA	0.30003	0.349483	0	0.638725	1.07623	1.76083	2.46658	2.99793	1.27658	0.353311	7.16237	2.78694	1.20946
ENSG00000239467.6		153.602	-0.55873	0.234522	-2.38243	0.017199	1	0.30003	4.28333	8.19347	6.39569	4.78478	6.2063	6.28327	6.43441	5.82891	6.24065	6.27023	5.83076	6.60198
ENSG00000115353.11	TACR1	15.684	-1.5665	0.657595	-2.38216	0.0172113	1	0.30003	0.0390179	0.151954	0.0633869	0.0166883	0.0737201	0.027538	0.0153886	0.0343112	0.0493067	0.0349049	0.0183028	0.0450098
ENSG00000147642.17	SYBU	829.931	2.2974	0.965216	2.38019	0.0173037	1	0.301237	0.751905	6.30731	0.653647	9.74325	0.812302	0.302109	2.84139	0.908654	0.409964	6.91333	5.49274	5.90175
ENSG00000120708.17	TGFBI	4366.6	-1.23418	0.518555	-2.38004	0.0173106	1	0.301237	23.3901	28.613	82.1541	24.7725	59.0199	118.701	50.6503	64.2775	88.3449	35.4322	92.3199	34.1613
ENSG00000077984.6	CST7	111.816	-1.22161	0.513356	-2.37965	0.0173291	1	0.301298	4.20206	4.96399	5.29053	3.21109	5.05765	8.39191	4.19847	7.04924	8.77938	1.59477	2.62817	2.90841
ENSG00000284669.1		21.6672	1.68344	0.707676	2.37883	0.0173677	1	0.301707	0.282408	0.282814	0.147468	0.496957	0.254085	0.0949133	0.298344	0.311109	0.101965	1.33866	0.908392	0.658202
ENSG00000269300.1		3.12252	3.88145	1.63263	2.37742	0.0174342	NA	NA	0.572247	0	0	0.58741	1.12124	0.179502	1.24132	0.77418	0	0.744617	1.07373	0.754428
ENSG00000198648.11	STK39	1082.75	0.78671	0.33092	2.37734	0.0174378	1	0.302648	1.16968	1.26558	1.3508	2.73718	1.25837	1.06402	1.42909	1.23017	1.35044	4.63053	2.0659	1.74822
ENSG00000134061.5	CD180	73.2604	-0.930376	0.391401	-2.37704	0.0174521	1	0.302648	1.18726	2.02994	1.1996	0.980919	1.41036	2.23451	3.2892	2.77366	2.7811	1.10214	2.17337	3.12093
ENSG00000244731.8	C4A	627.446	-1.35392	0.569729	-2.37644	0.0174808	1	0.302884	5.01911	2.87563	7.87942	1.8825	14.7717	23.4569	25.1248	27.5396	24.3459	5.3221	16.6166	19.1352
ENSG00000156802.13	ATAD2	811.764	1.20337	0.50649	2.3759	0.0175063	1	0.303065	1.72249	1.73529	2.23066	10.5294	2.13065	2.64492	2.91672	2.10565	2.00725	6.4371	10.1023	4.00289
ENSG00000010282.15	HHATL	17.1607	-1.54146	0.649061	-2.3749	0.0175537	1	0.303624	0.244889	2.06002	1.13383	0.603308	0.781434	0.645261	0.318728	0.874646	0.79223	0.573577	0.735195	0.67799
ENSG00000235097.1	LINC00330	3.1305	4.1333	1.74136	2.3736	0.0176156	NA	NA	0.0982846	0.057415	0	0.454	0.0412662	0.0462448	0.0581451	0.15956	0	0.719379	0.184416	0
ENSG00000015285.11	WAS	143.554	-1.07269	0.451961	-2.37342	0.0176243	1	0.304575	3.38912	4.43011	4.5791	2.85892	3.29679	6.82067	4.26807	5.88341	8.82004	2.4888	3.17958	4.04782
ENSG00000197429.11	IPP	436.887	0.537795	0.226638	2.37293	0.0176476	1	0.304575	3.13641	3.22054	2.08834	3.99945	3.61304	2.92654	3.76849	3.87264	2.66165	5.50955	4.64168	5.22397
ENSG00000150667.8	FSIP1	30.6601	-1.42754	0.60163	-2.37279	0.0176543	1	0.304575	0.0332656	0.0747416	0.0935341	0.0341471	0.0795048	0.120401	0.0484429	0.178632	0.0931293	0.0374589	0.052815	0.0404826
ENSG00000256594.8		50.0574	0.772661	0.325732	2.37208	0.0176883	1	0.304899	4.17721	2.13167	0.877515	2.02073	1.9353	1.71695	2.35761	2.2605	1.74743	2.5303	2.61263	3.03838
ENSG00000149573.9	MPZL2	11466.3	1.55096	0.654006	2.37147	0.0177175	1	0.304909	324.108	491.036	171.112	1078.02	341.538	83.9777	503.104	236.713	122.114	786.167	974.936	900.826
ENSG00000070915.10	SLC12A3	75.1293	2.93239	1.23655	2.37143	0.0177193	1	0.304909	0.0589615	1.37774	0.0478931	1.06925	0.0660155	0.018495	1.67431	0.414791	0.0198691	0.843938	2.00981	0.981372
ENSG00000140479.18	PCSK6	1188	1.6669	0.703046	2.37097	0.0177414	1	0.305027	1.19227	1.13612	1.25951	2.83833	1.1077	0.517223	2.74635	0.947208	0.542827	11.8026	3.5183	2.26789
ENSG00000198780.12	FAM169A	257.456	1.92907	0.813902	2.37014	0.0177812	1	0.305449	0.334033	1.37243	0.264544	2.57163	0.920964	0.356249	0.619188	0.659781	0.242012	3.20553	3.37406	3.14318
ENSG00000167157.11	PRRX2	93.1717	-1.22842	0.5185	-2.36918	0.0178277	1	0.305986	0.76796	0.774889	0.967595	0.421029	0.813425	1.24005	0.567905	1.0484	0.899885	0.195882	0.540359	0.923283
ENSG00000064115.11	TM7SF3	1660.67	1.1764	0.496769	2.3681	0.0178797	1	0.306197	9.15084	13.3641	7.7113	28.1561	11.0485	14.1955	12.8265	11.7547	13.5831	72.69	18.423	12.6421
ENSG00000101493.11	ZNF516	6081.6	0.502112	0.212077	2.36759	0.0179044	1	0.306197	15.5493	11.6195	18.5664	25.5166	19.7346	19.5179	25.8739	19.1558	17.8117	34.7734	22.8899	22.5648
ENSG00000144857.15	BOC	581.326	-0.561603	0.237234	-2.36729	0.0179187	1	0.306197	1.79002	2.22824	3.45786	2.73279	4.40554	3.82836	4.38992	4.35901	2.88882	1.79137	4.47622	7.6203
ENSG00000147434.9	CHRNA6	33.9103	2.47085	1.04381	2.36716	0.0179253	1	0.306197	0.0227389	0.199251	0.0692638	1.08538	0.10502	0.0855928	0.201785	0.0922889	0.05747	1.42024	0.757322	0.50588
ENSG00000184007.22	PTP4A2	4549.39	-0.474467	0.200484	-2.36661	0.0179518	1	0.306197	50.9771	52.9477	66.8758	47.5031	66.9884	61.5209	55.2832	56.3778	59.2193	40.8785	48.3355	62.1064
ENSG00000268041.3	ERFL	28.27	-1.68228	0.710931	-2.36631	0.0179666	1	0.306197	0.503781	0.560561	0.818422	0.295503	0.342461	0.79013	0.312229	0.701027	2.20697	0.257529	0.24757	0.450684
ENSG00000101695.9	RNF125	539.555	1.51742	0.641269	2.36628	0.0179678	1	0.306197	2.59839	4.48957	1.44919	10.8943	2.93486	3.06509	2.93909	2.52507	2.13663	12.0361	8.87541	3.31102
ENSG00000110876.10	SELPLG	276.349	-1.14716	0.484823	-2.36614	0.0179747	1	0.306197	10.2859	11.969	9.19727	5.49211	7.45322	16.1975	12.6365	14.0054	20.4617	4.49288	7.47094	8.40699
ENSG00000143119.14	CD53	575.868	-1.02348	0.432569	-2.36604	0.0179793	1	0.306197	9.02356	10.8259	8.90531	5.81361	6.55927	12.4358	9.27291	12.1187	15.6359	4.22563	7.45822	9.76137
ENSG00000241106.8	HLA-DOB	654.217	3.25881	1.37752	2.36571	0.0179955	1	0.306197	2.13202	23.0222	5.35281	91.1879	2.98386	7.47806	10.6637	4.87718	3.6576	283.033	58.9149	15.7147
ENSG00000254510.2		17.6149	-1.71717	0.725936	-2.36545	0.018008	1	0.306197	0.623717	0.582972	1.82388	0.256098	1.09988	1.81952	1.43906	1.31635	1.07193	0.243477	1.28734	0.801727
ENSG00000127249.15	ATP13A4	325.968	2.22792	0.942239	2.3645	0.0180544	1	0.306727	0.287098	1.00629	0.0687118	2.1603	0.294898	0.566876	0.194111	0.199753	0.165853	1.31586	2.79688	0.577887
ENSG00000255790.6		125.122	-1.79026	0.757271	-2.36409	0.0180743	1	0.306804	0.19946	0.139822	1.40955	0.514788	1.19637	0.359311	0.748459	1.03158	1.12345	0.0556159	0.657621	0.709993
ENSG00000141579.7	ZNF750	352.616	1.3724	0.580646	2.36357	0.0180996	1	0.306827	5.17029	8.84134	5.21147	28.8524	12.7881	5.7943	12.9023	8.31742	5.93969	33.9442	35.3655	33.6478
ENSG00000225217.1	HSPA7	49.9146	-0.975226	0.41263	-2.36344	0.0181063	1	0.306827	10.0773	22.038	16.3712	14.0577	5.85845	3.4042	13.2992	24.1206	17.5019	7.31289	4.3635	6.13178
ENSG00000164825.4	DEFB1	5864.24	-1.66542	0.705148	-2.36181	0.0181861	1	0.307919	174.426	338.779	439.58	433.083	451.078	256.225	795.737	276.187	237.582	13.491	396.771	781.13
ENSG00000198885.10	ITPRIPL1	33.491	-0.960487	0.406754	-2.36135	0.0182087	1	0.308043	1.43557	2.79539	3.49825	1.47361	2.49134	3.69253	3.96331	4.19504	4.06362	3.08218	2.69362	3.12279
ENSG00000105784.15	RUNDC3B	114.911	0.887163	0.375781	2.36085	0.0182331	1	0.308195	0.262507	0.298178	0.115499	0.336828	0.179613	0.160111	0.17543	0.242679	0.184293	0.576413	0.298724	0.410968
ENSG00000138279.16	ANXA7	3324.53	0.297157	0.125889	2.36047	0.0182516	1	0.308248	38.4979	33.4021	36.1717	46.0847	39.9943	35.3269	36.4783	39.5727	38.1709	60.9105	39.3641	42.333
ENSG00000184428.13	TOP1MT	675.761	-0.668052	0.283126	-2.35956	0.0182968	1	0.308697	2.87346	5.21881	8.07102	4.06145	5.39714	6.35155	6.57733	6.77214	5.77368	6.56072	6.04666	5.23099
ENSG00000121741.17	ZMYM2	4040.11	0.384171	0.162836	2.35926	0.0183116	1	0.308697	14.2252	12.4976	12.0633	16.601	15.6958	11.2761	12.6632	13.1124	12.5484	22.5016	13.251	17.1106
ENSG00000165795.24	NDRG2	2707.88	1.7829	0.755874	2.35873	0.0183374	1	0.308697	5.99673	23.8126	5.09888	51.1804	8.48796	6.56925	14.3756	10.1759	8.61012	83.3322	38.7087	39.1503
ENSG00000008226.20	DLEC1	711.883	-1.04551	0.443262	-2.35868	0.0183398	1	0.308697	1.97728	9.7204	4.33933	2.10195	7.26723	4.72628	2.54084	3.22431	1.88624	2.81145	3.31373	3.2836
ENSG00000165272.16	AQP3	3033.32	-1.1106	0.471003	-2.35795	0.0183761	1	0.309048	275.184	226.257	230.493	102.012	203.501	187.401	83.7078	167.734	745.923	179.037	89.6815	93.7541
ENSG00000075673.12	ATP12A	157.012	4.62113	1.96072	2.35686	0.0184304	1	0.309701	0.0310419	1.30563	0.113466	4.26984	0.0912338	0.0146058	2.51592	0.0881914	0	1.59045	14.6924	3.92875
ENSG00000226281.4		21.6722	-1.74801	0.741862	-2.35624	0.0184608	1	0.309952	0.161269	0.238661	0.353687	0.0772528	0.252787	0.728448	0.0763251	0.200722	0.206511	0.0419691	0.0806921	0.159458
ENSG00000089057.15	SLC23A2	900.815	0.504258	0.214139	2.35482	0.0185318	1	0.310668	1.91898	1.30324	2.28053	2.85285	2.51371	2.50266	3.69474	3.06421	1.81257	3.55177	3.05672	4.41798
ENSG00000145425.10	RPS3A	10912.2	-0.542858	0.230536	-2.35477	0.0185344	1	0.310668	705.636	1109.12	1342.99	912.976	937.408	1199.55	957.59	956.222	1221.19	1154.38	926.718	819.799
ENSG00000254415.3	SIGLEC14	16.2463	-1.24478	0.528903	-2.35352	0.0185967	1	0.311061	0.46861	1.36874	2.42659	1.56334	1.08214	0.992206	2.63368	2.94797	2.84246	1.14331	2.30809	1.96923
ENSG00000130487.9	KLHDC7B	17.3109	-1.47833	0.628229	-2.35317	0.0186139	1	0.311061	1.55399	5.78718	0.828364	0.498488	2.77297	1.46236	0.976795	1.89212	0.883692	0.379139	0.546715	1.1524
ENSG00000106688.12	SLC1A1	10191.2	-2.2491	0.955807	-2.35309	0.0186182	1	0.311061	106.591	42.4628	19.4847	4.34482	106.676	76.4901	19.5649	102.415	81.1563	1.81251	4.70259	16.1775
ENSG00000272168.8	CASC15	432.287	0.896062	0.380808	2.35306	0.0186199	1	0.311061	0.381438	0.114495	0.148794	0.334284	0.170914	0.204303	0.123681	0.181532	0.234215	0.254052	0.137201	0.167956
ENSG00000054356.14	PTPRN	24.2042	-7.19784	3.06065	-2.35174	0.0186859	1	0.311581	2.2864	0	0.302803	0	0.0626072	0.187095	0.0441075	0.161385	2.03507	0	1.32899	0
ENSG00000166840.13	GLYATL1	14.2698	-1.50545	0.640176	-2.35162	0.0186917	1	0.311581	0.032426	0.109445	0.0438983	0.0184918	0.0695854	0.0678093	0.0255776	0.046793	0.0619201	0.0281289	0.050702	0.0178122
ENSG00000106927.12	AMBP	49.7397	-2.12465	0.903529	-2.3515	0.0186976	1	0.311581	0.984337	0.958368	0.299833	0.0842016	2.9619	3.57654	0.533805	3.10727	2.10081	0.0800522	0.282174	0.324428
ENSG00000101916.12	TLR8	28.4619	-1.32883	0.56543	-2.35012	0.0187675	1	0.312486	0.481155	2.77563	0.366404	0.246952	0.454544	0.622579	1.7079	1.12288	0.547228	0.440217	0.338554	0.446017
ENSG00000257017.9	HP	11.5317	-1.76685	0.752049	-2.34938	0.0188049	NA	0.312816	0.911751	1.59786	0.740596	0.31197	0.829425	0.571995	1.07878	0.678418	1.53623	0.148298	0.855379	0.450756
ENSG00000132749.11	TESMIN	896.478	1.73898	0.740273	2.34911	0.0188186	1	0.312816	3.47733	7.95393	2.55861	31.2908	4.28521	1.6999	7.84802	3.45498	2.43112	15.238	23.3871	14.9811
ENSG00000261040.7	WFDC21P	16.2703	-2.20881	0.940548	-2.34843	0.0188528	1	0.312992	0.478581	6.01082	0.364445	0.55267	0.351643	0.112591	0.35391	0.0971191	0.544301	0.0583816	0.673487	1.00556
ENSG00000280171.1		10.7658	1.52293	0.648532	2.34828	0.0188604	NA	0.312992	0.276352	0.134531	0.168356	0.354593	0.251399	0.151701	0.122617	0.168242	0.116408	0.764137	0.151238	0.227707
ENSG00000154309.9	DISP1	542.794	0.579379	0.246761	2.34794	0.0188778	1	0.313022	1.01632	0.90121	0.895385	1.86179	1.23638	0.929418	1.06375	1.05765	1.2909	2.31428	2.10499	1.68257
ENSG00000164574.16	GALNT10	1668.74	0.908384	0.38694	2.34761	0.0188944	1	0.313038	2.89191	3.09844	2.03302	3.856	3.20523	2.18241	2.5829	3.54046	2.05613	9.79141	3.48162	3.2142
ENSG00000235994.4		4.77404	3.03273	1.29203	2.34726	0.0189121	NA	NA	0	0	0	1.06096	0.542449	0.364736	0.535027	0.629232	0.391834	3.78253	0	0.127745
ENSG00000172458.5	IL17D	58.5635	-0.996733	0.424677	-2.34704	0.0189233	1	0.313039	0.308504	1.08131	1.67703	1.04747	1.49457	2.65749	1.34777	1.21358	1.29551	1.04217	1.31357	1.31402
ENSG00000187553.10	CYP26C1	9.9974	1.6193	0.689949	2.34699	0.0189257	NA	0.313039	0.455424	0.199534	0.34681	1.46091	0.191216	0.428571	0.471499	0.415889	0.345309	1.22225	0.58749	0.450309
ENSG00000124789.12	NUP153	3517.71	1.26044	0.537156	2.3465	0.0189508	1	0.313195	8.43251	12.6995	8.53224	28.9254	12.7022	9.46428	15.4498	11.8829	8.6289	61.3055	28.6569	16.9112
ENSG00000112473.18	SLC39A7	5204.06	0.497228	0.211984	2.34559	0.0189972	1	0.313704	705.876	456.826	477.924	584.268	705.329	647.02	494.701	619.2	586.128	1101.71	552.348	480.741
ENSG00000138109.11	CYP2C9	260.209	-2.14919	0.916715	-2.34445	0.0190553	1	0.314405	1.42237	1.10787	2.01598	0.476753	0.706891	7.37542	1.24217	3.22809	7.74731	0.377716	0.698985	1.18635
ENSG00000066382.17	MPPED2	428.312	2.06105	0.87985	2.3425	0.019155	1	0.31579	0.295088	1.10612	0.380514	2.16831	0.340717	0.1643	0.560091	0.423171	0.114356	4.3581	1.6403	0.904501
ENSG00000119917.15	IFIT3	602.183	-0.890834	0.38051	-2.34116	0.0192239	1	0.316665	5.59508	5.27361	7.03471	3.98164	5.26481	7.10426	5.67519	5.78177	7.33121	2.42035	5.52835	6.36601
ENSG00000171487.15	NLRP5	75.0367	3.08522	1.31799	2.34085	0.0192397	1	0.316665	0.0240479	0.383982	0.0586009	2.99513	0.1077	0.20367	0.109072	0.0195203	0.137764	2.69108	0.338417	0.0158519
ENSG00000254239.1		5.41494	3.69801	1.5798	2.34081	0.0192418	NA	NA	0	0.222519	0	2.73705	0.159932	0.358455	0.225348	0	0	2.23043	3.03758	3.57805
ENSG00000175315.3	CST6	3.97605	-2.8694	1.22592	-2.3406	0.0192526	NA	NA	0.664882	3.88405	2.02526	0.34125	0.55832	1.25136	0.393343	0.539702	3.02474	0.324433	1.24755	0
ENSG00000251435.1	C1GALT1P2	54.9164	-3.05761	1.30674	-2.33988	0.0192897	1	0.317032	30.2298	17.3958	4.94766	0.463147	42.8133	77.6997	1.0677	34.4269	60.6658	0.880647	0	0.892249
ENSG00000138439.12	FAM117B	466.321	0.441119	0.188528	2.33981	0.0192936	1	0.317032	1.91256	1.59609	1.23263	2.11105	1.62153	1.11879	1.59017	1.60342	1.42214	2.19799	1.41328	1.89473
ENSG00000173546.7	CSPG4	274.635	0.499017	0.213353	2.33893	0.0193391	1	0.317246	4.13364	2.33929	2.7386	3.69951	2.03929	2.01789	4.44003	4.72899	3.18642	4.79046	2.71464	3.84454
ENSG00000230910.4		100.451	0.949674	0.406044	2.33884	0.0193435	1	0.317246	8.47437	3.83263	2.99767	3.71809	11.1908	10.8688	7.0754	7.26719	2.97088	9.47076	3.07758	8.17648
ENSG00000163399.16	ATP1A1	14571.9	1.10394	0.472099	2.33837	0.0193683	1	0.317246	157.389	158.967	114.214	289.921	136.911	57.2804	235.398	145.864	69.6998	344.533	317.759	210.14
ENSG00000161016.18	RPL8	31919.6	-0.595935	0.254885	-2.33806	0.0193843	1	0.317246	4043.74	5435.72	6737.46	4177.86	4961.37	6586.04	5464.98	5292.23	6558.86	5204.93	5026.64	4078.72
ENSG00000214140.11	PRCD	21.8669	1.30903	0.559975	2.33766	0.019405	1	0.317246	0.555258	0.31318	0.163302	0.491354	0.209016	0.270268	0.215217	0.512885	0.251635	0.915595	0.305371	0.662613
ENSG00000230216.1	HSPB1P2	14.4815	-1.6221	0.694124	-2.3369	0.0194443	1	0.317246	2.73944	10.6687	24.477	12.1854	13.8023	11.171	15.6663	8.89469	14.7704	4.45575	22.2739	8.12602
ENSG00000180448.11	ARHGAP45	658.265	-0.929428	0.397758	-2.33667	0.0194565	1	0.317246	11.7536	13.9849	15.4922	11.8183	16.4901	22.2569	13.6793	18.8472	23.8861	6.61487	9.89938	13.4991
ENSG00000125848.10	FLRT3	83.7934	-2.06686	0.884573	-2.33657	0.0194617	1	0.317246	5.61314	2.06678	3.73044	0.453966	2.62814	4.51386	1.08678	4.61156	4.88361	0.431594	0.414904	0.807288
ENSG00000266405.3	CBX3P2	23.7658	1.08784	0.465606	2.3364	0.0194705	1	0.317246	3.54923	1.62263	2.06821	5.70252	2.59165	3.19475	4.56461	3.25679	1.87206	3.76493	4.34321	5.95068
ENSG00000163219.12	ARHGAP25	154.577	-0.735209	0.314712	-2.33613	0.0194842	1	0.317246	0.334633	0.635814	0.39125	0.402485	0.411568	0.553466	0.535915	0.631061	0.680015	0.349664	0.459817	0.541433
ENSG00000151490.15	PTPRO	46.6358	-0.844497	0.361541	-2.33582	0.0195004	1	0.317246	0.0604483	0.0976278	0.060654	0.038325	0.0447884	0.0719418	0.103076	0.103908	0.131208	0.0746079	0.0700547	0.0826226
ENSG00000175489.10	LRRC25	66.6482	-1.34921	0.577645	-2.3357	0.0195068	1	0.317246	2.45571	7.0831	1.87005	2.59955	2.77098	5.12734	10.0334	8.90783	7.60298	1.27317	3.88779	4.24923
ENSG00000152078.10	TLCD4	318.697	1.5372	0.658173	2.33555	0.0195147	1	0.317246	1.53171	2.7097	0.491123	1.87785	1.45286	0.606906	1.50415	1.12252	0.626919	8.09138	1.7279	1.40414
ENSG00000018236.15	CNTN1	218.42	0.689531	0.295266	2.33529	0.0195282	1	0.317246	0.277662	0.22035	0.165962	0.350896	0.259556	0.13311	0.201456	0.219006	0.158889	0.316988	0.396885	0.641034
ENSG00000170542.6	SERPINB9	1758.74	1.68124	0.720148	2.33458	0.0195655	1	0.317595	15.2039	42.5596	18.1845	181.039	14.6171	16.147	13.1615	12.8955	17.1271	125.515	123.688	57.9544
ENSG00000228451.4	SDAD1P1	48.0644	0.733843	0.314401	2.3341	0.0195904	1	0.317743	2.75695	1.98219	2.41167	4.71666	2.137	1.92916	2.30014	2.69694	3.07301	6.4159	4.64242	4.26372
ENSG00000137841.12	PLCB2	298.898	-0.916842	0.393137	-2.33212	0.0196945	1	0.319145	3.69582	4.70874	4.09553	2.8496	3.60903	5.94863	4.9368	7.07238	9.01107	3.08454	2.9025	4.44801
ENSG00000204267.16	TAP2	2489.51	1.265	0.542488	2.33185	0.0197088	1	0.319145	36.6703	43.7017	45.5748	107.889	43.1054	36.8032	43.8576	42.9321	31.0121	282.683	96.2624	47.9379
ENSG00000162078.11	ZG16B	170.765	1.7097	0.733317	2.33146	0.0197292	1	0.319218	5.86669	14.7583	2.1251	17.1984	5.01519	4.02868	11.913	4.54763	1.60296	15.0613	10.0162	12.4378
ENSG00000231064.7	THBS3-AS1	128.055	-0.731325	0.313774	-2.33074	0.0197672	1	0.319574	3.27317	6.92786	7.2826	3.70076	7.72788	4.91043	5.10762	6.85408	5.03547	5.74053	5.96358	7.08259
ENSG00000188681.11	TEKT4P2	64.3779	1.30581	0.560459	2.32989	0.0198118	1	0.320038	0.0729582	0.113653	0.365451	2.18017	0.408434	0.335654	0.335704	0.197407	0.401568	1.36864	0.15971	0.120232
ENSG00000143333.7	RGS16	440.015	-1.53661	0.659988	-2.32824	0.0198993	1	0.32065	43.6729	19.2604	62.7816	12.9352	36.2385	55.0679	52.1843	40.2145	37.7816	5.72772	27.2072	32.2589
ENSG00000181234.10	TMEM132C	2691.34	1.79368	0.770532	2.32785	0.0199203	1	0.32065	0.44037	1.57913	1.21344	8.52382	1.37297	1.13377	2.89113	1.40784	0.599299	8.44648	4.66216	3.64529
ENSG00000114446.5	IFT57	1300.28	-0.505998	0.217382	-2.32769	0.0199286	1	0.32065	7.2199	11.5113	13.028	8.81221	10.3623	10.8677	9.75133	8.73843	8.86655	9.22914	11.0088	9.77396
ENSG00000165995.22	CACNB2	361.044	-0.904616	0.388696	-2.32731	0.0199489	1	0.32065	0.199988	0.213462	0.776129	0.354817	0.36386	0.63429	0.512687	0.386799	0.485477	0.224084	0.46095	0.428441
ENSG00000116717.13	GADD45A	5635.73	-1.99183	0.856046	-2.32678	0.0199767	1	0.32065	2271.81	702.258	652.425	135.336	1284.12	993.445	431.712	1064.91	1505.81	72.5492	184.94	577.674
ENSG00000129116.19	PALLD	6211.04	-0.329125	0.141468	-2.3265	0.0199921	1	0.32065	5.93522	7.04488	7.40305	5.88407	6.3169	6.42333	6.95702	6.98553	6.64748	6.32926	7.37022	8.37796
ENSG00000277639.2		355.998	-1.01493	0.436266	-2.3264	0.0199975	1	0.32065	7.26961	27.6458	10.9747	6.30276	11.3091	8.77608	5.56863	6.46516	5.79741	5.90737	13.124	5.87066
ENSG00000172403.11	SYNPO2	3255.06	-0.885482	0.380665	-2.32614	0.020011	1	0.32065	4.07474	3.28885	9.56374	4.47385	9.21113	9.10357	8.85382	9.54284	9.82532	3.50835	6.81852	9.68919
ENSG00000176884.16	GRIN1	52.2213	2.49292	1.07172	2.3261	0.0200134	1	0.32065	0.100871	0.805321	0.122903	1.08721	0.0988217	0.079103	0.258593	0.163759	0.101976	6.52994	0.757075	0.515315
ENSG00000152061.24	RABGAP1L	1307.28	1.04448	0.44908	2.32583	0.0200277	1	0.32065	0.489985	0.687242	0.407676	1.05116	0.499945	0.426359	0.402936	0.447028	0.468267	2.72907	0.73785	0.755864
ENSG00000124253.11	PCK1	27.9918	-1.47997	0.63632	-2.32582	0.0200279	1	0.32065	0.706809	3.71607	0.861188	0.943199	3.2644	2.461	2.67614	2.06545	0.571641	0.137957	1.65777	3.77391
ENSG00000109705.8	NKX3-2	35.999	-1.92455	0.827659	-2.3253	0.020056	1	0.32065	1.08247	2.52938	4.45128	0.694468	2.61331	8.65847	22.8138	5.272	2.73581	0.924344	0.761655	2.67578
ENSG00000112769.20	LAMA4	1868.83	-1.22334	0.526146	-2.3251	0.0200667	1	0.32065	7.2479	4.86882	7.20996	2.29697	5.1169	6.42871	4.63432	7.22704	9.77428	2.26637	5.07204	9.40583
ENSG00000172987.13	HPSE2	922.44	1.10546	0.475473	2.32497	0.0200736	1	0.32065	0.316957	0.449454	0.348813	1.062	0.598319	0.505734	0.586729	0.362581	0.1951	1.08013	0.680451	0.665338
ENSG00000230202.1		210.669	-0.751344	0.323213	-2.32461	0.0200929	1	0.320703	452.422	819.919	148.706	96.1221	79.5164	139.605	107.683	112.735	136.15	101.653	114.503	92.5893
ENSG00000205809.10	KLRC2	33.3827	-2.3525	1.0126	-2.32322	0.0201673	1	0.321252	1.44988	0.564653	0.981424	0.09922	0.459947	2.21335	0.304977	0.575377	3.74584	0.220105	0.302275	0.796445
ENSG00000145506.14	NKD2	382.581	-1.67312	0.720196	-2.32314	0.0201715	1	0.321252	1.71717	1.21532	21.0027	1.81351	5.83714	9.95965	9.48474	4.00737	3.47195	1.1924	7.57478	3.24883
ENSG00000076554.16	TPD52	2537.19	0.901197	0.38797	2.32285	0.0201871	1	0.321252	4.64517	5.42123	3.34833	9.74451	5.14065	4.65254	3.2021	4.88082	5.49495	17.6783	5.89538	4.17228
ENSG00000163154.6	TNFAIP8L2	50.7174	-1.14026	0.490926	-2.32267	0.0201967	1	0.321252	4.8161	11.0662	8.21524	6.42683	3.37018	9.06428	7.78782	9.25215	13.4705	4.7001	6.02445	7.14303
ENSG00000102760.13	RGCC	545.752	0.977346	0.420859	2.32226	0.0202188	1	0.321252	29.9622	10.9994	13.8834	42.4527	9.97621	15.7853	13.9683	9.82549	14.3898	16.2974	30.8436	23.346
ENSG00000133321.11	PLAAT4	1488.18	-1.12834	0.485899	-2.32218	0.0202235	1	0.321252	88.8723	99.9786	52.76	34.0779	113.977	79.9455	51.4179	123.274	100.686	20.1736	48.4112	48.7284
ENSG00000260802.1	SERTM2	45.8709	-2.30485	0.993444	-2.32006	0.0203374	1	0.322577	4.31059	2.05782	1.63775	0.190314	0.428139	3.00961	1.56299	3.19803	3.28007	0.180936	1.26105	2.42898
ENSG00000164692.18	COL1A2	100548	1.55447	0.670104	2.31975	0.0203546	1	0.322577	306.91	620.347	536.784	3377.72	387.974	587.283	1223.64	495.608	523.001	4063.86	2458.8	1663.29
ENSG00000177954.14	RPS27	14118.8	-0.564811	0.243496	-2.31959	0.0203631	1	0.322577	3855.2	5607.8	6044.48	4506.34	4093.53	5783.92	4091.2	4437.26	5935.53	4523.1	4190.66	3756.09
ENSG00000064989.13	CALCRL	2335.22	-0.553092	0.23848	-2.31924	0.0203819	1	0.322577	4.24316	4.4497	11.9968	6.73005	19.601	14.4547	15.971	13.8454	9.58553	7.21929	7.39606	9.95278
ENSG00000180875.5	GREM2	418.816	2.35652	1.01624	2.31886	0.0204028	1	0.322577	0.284189	1.90206	0.222597	2.14205	0.0681834	0.309458	0.45394	0.158183	0.36118	11.6207	1.63018	1.28456
ENSG00000146966.13	DENND2A	483.71	0.76597	0.330324	2.31885	0.0204034	1	0.322577	1.53228	1.7977	0.771727	2.2329	0.848845	0.635173	1.2074	1.16589	1.17069	2.92518	1.50056	2.06859
ENSG00000132692.19	BCAN	81.4742	2.59439	1.11932	2.31783	0.0204586	1	0.322716	0.16459	4.03824	0.568194	8.61649	0.668018	0.258142	1.11977	1.60322	0.166392	5.35417	1.36398	2.16988
ENSG00000103313.13	MEFV	14.0051	-2.15628	0.930567	-2.31717	0.0204947	1	0.322716	0.170363	2.58755	0.0830293	0.0349754	0.457788	0.288573	0.503933	0.470179	0.0688916	0.0997556	0.255728	0.23583
ENSG00000163412.13	EIF4E3	3643.75	-1.22004	0.526619	-2.31674	0.0205177	1	0.322716	22.2497	19.8921	21.8831	12.044	36.8355	23.7468	18.5386	33.2605	31.5148	4.84704	12.9315	20.8961
ENSG00000134014.17	ELP3	7090.27	1.99997	0.863317	2.31661	0.0205247	1	0.322716	6.7674	25.2039	11.9202	89.5372	18.4979	8.79576	40.3985	9.95557	5.68145	110.236	47.3138	36.5555
ENSG00000254275.6	LINC00824	6.30313	-2.82554	1.21983	-2.31634	0.0205399	NA	NA	0	0	0.0532531	0.00961391	0.0367018	0.0528811	0.02401	0.0126707	0.0157805	0	0.00878667	0.00617371
ENSG00000185630.19	PBX1	4006.18	-0.644111	0.27808	-2.31628	0.0205428	1	0.322716	2.54687	4.45243	6.87493	4.09469	6.28231	6.65056	8.98126	5.42404	4.14979	4.03704	5.3928	7.68796
ENSG00000144713.13	RPL32	16482.7	-0.608483	0.262744	-2.31588	0.020565	1	0.322716	779.98	1246.7	1387.62	896.742	1013.4	1448.71	1022.77	1045.86	1267.04	1117.73	996.287	820.796
ENSG00000078114.19	NEBL	1959.93	1.60609	0.693561	2.31572	0.0205735	1	0.322716	1.5181	2.51826	0.583862	3.52491	1.78308	0.340489	1.86049	1.02835	0.459929	3.6494	2.29426	2.59543
ENSG00000205358.4	MT1H	2092.53	-0.759387	0.327952	-2.31555	0.0205831	1	0.322716	418.189	562.871	1279.59	903.604	1343.01	760.354	1229.61	777.214	161.456	79.0379	593.648	977.415
ENSG00000248810.2	LINC02432	638.027	-2.91371	1.25832	-2.31555	0.0205831	1	0.322716	11.655	1.10524	7.26257	0.537381	8.15198	13.5001	7.48731	6.07598	4.54035	0.14341	1.24078	3.21476
ENSG00000121957.15	GPSM2	307.791	0.670407	0.28953	2.3155	0.0205856	1	0.322716	2.14384	1.82698	1.66969	2.6494	2.06145	1.6535	1.77561	1.95176	1.97183	5.34946	3.99891	2.90116
ENSG00000127920.6	GNG11	3627.48	1.2712	0.549072	2.31517	0.0206036	1	0.322716	160.917	258.202	164.137	572.227	98.23	88.1466	167.058	89.2547	106.99	792.554	298.337	263.538
ENSG00000213462.5	ERV3-1	327.557	0.662288	0.286099	2.31489	0.0206188	1	0.322716	10.2041	8.76403	3.70027	7.04536	10.8129	5.65861	8.1568	8.84995	5.98691	13.6038	13.3341	19.9989
ENSG00000203972.10	GLYATL3	113.731	4.08195	1.76361	2.31454	0.0206379	1	0.322716	0	0.640195	0.12922	6.49564	0.282016	0.116436	4.74749	0.530875	0.035739	2.77727	3.39952	4.91114
ENSG00000140835.10	CHST4	225.665	3.76771	1.62788	2.31449	0.0206411	1	0.322716	0.110469	2.92549	1.07678	31.9022	1.11317	0.207912	4.46582	0.298903	0.223359	19.0461	27.8098	9.1024
ENSG00000105639.20	JAK3	309.489	-0.829083	0.35825	-2.31426	0.0206537	1	0.322716	5.89736	6.11624	5.88373	3.26808	6.44142	7.82177	5.54932	9.12312	10.1958	4.31648	4.18964	5.87338
ENSG00000117280.13	RAB29	267.887	-0.729744	0.315372	-2.31392	0.0206724	1	0.322756	13.6765	14.505	24.4292	14.5159	12.488	17.2434	17.9887	18.2691	18.5245	9.20038	20.1806	20.6126
ENSG00000155849.16	ELMO1	179.638	-1.01644	0.4396	-2.31219	0.0207674	1	0.323987	0.10599	0.102381	0.146426	0.0779576	0.13035	0.202622	0.141206	0.18765	0.264923	0.0741159	0.124491	0.132031
ENSG00000279196.1		46.4648	-0.884962	0.382812	-2.31174	0.020792	1	0.324094	3.00786	3.99342	8.82891	5.05237	7.11813	6.81896	5.74276	9.32232	4.83765	2.26827	6.66992	9.32781
ENSG00000181409.14	AATK	285.031	0.6459	0.279463	2.31122	0.0208209	1	0.324094	2.66092	2.25341	1.62106	2.6581	2.82681	1.5125	2.11302	2.50785	1.66098	4.14795	2.61368	2.77231
ENSG00000186868.17	MAPT	106.215	0.578641	0.250366	2.31118	0.0208228	1	0.324094	0.360769	0.23465	0.267366	0.526859	0.299825	0.290498	0.466467	0.43474	0.270721	0.377487	0.481525	0.54427
ENSG00000152990.14	ADGRA3	2575.6	0.380812	0.164805	2.31068	0.0208504	1	0.324242	9.06299	6.54906	5.35813	8.09917	6.92859	4.94354	7.08	7.52913	5.55797	7.41318	7.59613	9.76986
ENSG00000286340.1		20.2401	1.11076	0.48076	2.31043	0.0208646	1	0.324242	3.8065	2.14129	2.23306	5.06509	3.07804	3.18405	1.75149	1.25882	1.42526	4.54032	2.38077	1.53338
ENSG00000223877.4	RPS8P10	5.66409	-3.08543	1.33561	-2.31013	0.0208812	NA	NA	6.41113	4.6815	5.85858	0	3.36476	1.50828	2.37051	1.95153	21.0644	0.782088	0.751843	0
ENSG00000137154.13	RPS6	38896.3	-0.62282	0.269938	-2.30727	0.02104	1	0.326714	2694.28	4245	5286.66	3066.24	3668.69	5133.82	4054.83	3940.4	4912.75	4619.78	3719.15	3071.74
ENSG00000158125.10	XDH	2416.89	3.46929	1.5044	2.3061	0.021105	1	0.327269	0.829224	9.76047	2.933	46.6443	1.56413	0.302815	6.47989	1.74303	0.494226	79.9587	22.6536	5.03573
ENSG00000126733.21	DACH2	7.81201	2.47888	1.07515	2.30561	0.0211326	NA	NA	0.00800158	0	0.000886297	0.0149338	0.00610832	0.00342264	0.00258203	0.00413324	0.00661846	0.00638905	0.00409465	0.00863097
ENSG00000121361.5	KCNJ8	544.318	-0.663205	0.28772	-2.30504	0.0211645	1	0.327269	7.52691	8.08393	46.3672	23.227	31.3672	38.8471	23.6751	21.4412	25.2385	17.7937	23.8601	21.8187
ENSG00000232445.2	EMSLR	11.3406	-1.87207	0.812175	-2.30501	0.0211659	NA	0.327269	0.076212	0.356167	2.8786	0.469388	1.08796	0.932339	1.26243	0.433043	0.616374	0.446257	0.571999	0.602849
ENSG00000119632.4	IFI27L2	458.037	-0.739082	0.320699	-2.3046	0.0211892	1	0.327269	50.2894	84.6075	122.302	75.781	80.0671	134.212	78.9001	80.6628	92.5293	68.3167	99.6444	72.9958
ENSG00000231500.7	RPS18	38102.2	-0.640151	0.277795	-2.3044	0.0212004	1	0.327269	2715.61	4138.91	5403.68	3281.26	3867.11	5888.01	4456.82	4387.09	4293.72	3598.23	3397.93	2802.59
ENSG00000123191.16	ATP7B	1067.83	0.976516	0.423817	2.3041	0.0212171	1	0.327269	7.42637	5.60167	4.01575	6.92274	8.11874	4.01308	2.6202	6.06774	3.8678	16.4807	5.2697	4.7648
ENSG00000184557.4	SOCS3	1930.44	-1.8779	0.815054	-2.30402	0.0212216	1	0.327269	689.248	167.083	342.791	60.2367	217.755	361.852	366.527	295.23	333.682	24.7328	186.956	160.793
ENSG00000212123.4	PRR22	104.893	-0.573027	0.248741	-2.30371	0.021239	1	0.327269	27.3074	33.5322	31.9138	22.0244	27.8446	21.5019	28.8483	36.4158	29.2967	19.8513	24.0506	28.9294
ENSG00000160862.13	AZGP1	95.7085	2.84861	1.23658	2.30363	0.0212436	1	0.327269	1.06772	9.0441	0.520371	5.97326	4.75195	0.351668	2.6214	0.476683	0.215883	18.5476	5.60955	12.1409
ENSG00000130592.17	LSP1	924.623	-1.19549	0.518968	-2.30359	0.0212454	1	0.327269	10.1667	10.0367	8.00411	4.1868	9.15359	14.7302	5.02523	9.93241	19.7291	3.82783	11.2313	20.2955
ENSG00000229391.7	HLA-DRB6	163.136	-0.828646	0.359746	-2.30342	0.0212552	1	0.327269	5.10669	7.47784	8.13019	7.61838	10.9779	14.3527	12.3261	14.6465	21.9584	7.90744	6.77122	8.55023
ENSG00000125384.7	PTGER2	647.999	-1.42532	0.619019	-2.30254	0.0213046	1	0.327565	19.011	21.5605	21.8907	12.5095	26.6653	31.5862	10.7319	39.2294	40.8321	4.68924	12.0864	11.4989
ENSG00000228158.2	TLE1P1	33.4758	1.36264	0.59182	2.30246	0.021309	1	0.327565	22.8519	20.7658	19.5934	51.2589	28.4288	23.0975	26.5376	26.1067	7.70074	61.1226	9.52846	32.6377
ENSG00000010671.16	BTK	61.1069	-0.979769	0.425578	-2.30221	0.0213235	1	0.327565	0.481428	0.801523	0.645238	0.531248	0.454802	0.758846	1.04668	1.05513	0.997738	0.328882	0.474245	0.749734
ENSG00000120149.9	MSX2	323.348	1.19357	0.518558	2.30172	0.0213511	1	0.327738	19.7048	25.7846	9.50743	26.9422	24.82	13.3509	20.5635	16.2508	10.3587	70.3823	35.4201	23.9258
ENSG00000136688.11	IL36G	18.2468	-2.66667	1.15875	-2.30134	0.0213724	1	0.327765	0.479484	6.11553	0.0973686	0.123047	0.033553	0.225606	0.189108	0.129736	0.161579	0	0	0.118525
ENSG00000114948.13	ADAM23	297.925	-0.867617	0.377081	-2.30088	0.0213986	1	0.327765	0.263411	0.275014	1.10623	0.604064	1.00478	1.34224	1.40084	0.903037	0.725232	0.298087	0.822872	0.773046
ENSG00000227885.3		166.333	1.73035	0.752059	2.30081	0.0214022	1	0.327765	0.55457	1.31676	0.272459	2.93814	0.510755	0.21885	1.30175	0.493723	0.524474	3.74484	2.32449	3.52001
ENSG00000198589.14	LRBA	2885.19	0.625178	0.27176	2.30048	0.0214211	1	0.327765	1.42286	1.43563	0.870047	1.87738	2.41633	1.564	1.6557	2.30672	1.37148	2.9627	1.8855	2.43322
ENSG00000256053.9	COA8	844.113	1.06717	0.463938	2.30024	0.0214347	1	0.327765	6.35439	8.65058	5.83735	17.5507	4.42632	4.37182	5.31184	5.05831	5.56596	27.7916	11.242	7.15537
ENSG00000077044.11	DGKD	1449.41	1.04676	0.455175	2.29969	0.021466	1	0.327884	2.91126	3.72763	3.24294	11.9579	3.74162	2.46883	7.56759	4.10115	2.50253	9.20477	10.9647	9.31768
ENSG00000171199.11	OPRPN	88.2819	3.99627	1.73806	2.29927	0.0214895	1	0.327884	0.0811585	0.331873	0.247212	6.9563	0.136302	0.0381867	17.957	0.263514	0	1.90089	8.07091	6.33953
ENSG00000103187.8	COTL1	4374.17	-1.54508	0.672072	-2.29898	0.0215063	1	0.327884	53.2351	25.9467	51.7723	12.2354	26.524	65.4268	35.4432	35.3535	87.5433	12.0304	25.6569	26.9937
ENSG00000038945.15	MSR1	213.959	-1.09483	0.476232	-2.29895	0.0215078	1	0.327884	0.160253	0.225183	0.163592	0.141158	0.0818326	0.139596	0.403564	0.407824	0.398453	0.0792532	0.177773	0.249457
ENSG00000230006.7	ANKRD36BP2	53.2232	-0.856615	0.372687	-2.29849	0.0215341	1	0.328036	0.609808	1.66717	0.683561	0.613447	0.706661	0.608284	0.238103	0.395998	0.48086	0.321364	0.366147	0.542664
ENSG00000177674.16	AGTRAP	1496.46	-0.686547	0.298829	-2.29746	0.0215925	1	0.328183	48.2828	44.8553	44.9638	27.5922	43.8711	35.5282	36.114	41.3506	39.0547	17.9813	30.7056	38.0663
ENSG00000107821.15	KAZALD1	231.839	2.03127	0.884174	2.29736	0.0215983	1	0.328183	3.16003	21.1106	3.94896	36.3468	4.55869	4.19369	10.9292	8.35295	3.19464	60.7293	36.26	30.1238
ENSG00000165794.10	SLC39A2	32.2428	2.06531	0.899044	2.29723	0.0216058	1	0.328183	1.33167	3.55622	1.15895	14.4507	1.75724	0.537066	5.17707	1.69864	2.11555	25.0636	7.49601	9.02891
ENSG00000077943.8	ITGA8	195.541	1.3926	0.606224	2.29717	0.0216093	1	0.328183	0.215044	0.44603	0.241405	1.57247	0.245505	0.161437	0.231568	0.349113	0.188087	1.08469	0.36496	0.394199
ENSG00000167861.16	HID1	1957.28	0.626468	0.272876	2.2958	0.0216874	1	0.329119	38.4833	35.8863	22.7684	43.4898	58.7233	35.2745	31.1696	41.5605	33.4079	75.6758	44.7239	40.0481
ENSG00000138757.15	G3BP2	4522.93	0.372749	0.162435	2.29475	0.0217473	1	0.32978	27.2711	20.7658	21.5239	25.95	30.3351	23.0878	26.4172	25.1002	19.7014	34.1277	28.2484	29.6352
ENSG00000177614.11	PGBD5	347.237	-1.01749	0.443488	-2.29429	0.0217737	1	0.329929	1.86888	1.99633	1.43672	0.831305	2.26808	1.75869	1.24778	1.45561	1.26406	0.343059	0.843267	2.19547
ENSG00000257588.1		5.42747	3.19743	1.39368	2.29423	0.0217773	NA	NA	0.130827	0.25475	0	0.626701	0.109859	0.287263	0.103196	0.106195	0	0.553259	0.286388	0.301834
ENSG00000159592.11	GPBP1L1	3755.38	0.29026	0.126553	2.29359	0.0218139	1	0.33029	30.7639	26.4861	23.0842	33.0324	31.2212	23.9671	27.4523	29.0973	27.2784	37.9538	28.5316	33.0402
ENSG00000154359.13	LONRF1	1405.23	0.559557	0.244011	2.29316	0.0218388	1	0.330417	24.4994	12.6271	17.1614	22.2031	17.5273	14.4059	21.3443	15.2284	15.4762	25.0038	24.2008	24.9156
ENSG00000172554.12	SNTG2	7.00923	2.04414	0.891876	2.29196	0.021908	NA	NA	0.0155235	0.00558054	0.00145493	0.00490302	0.0030082	0	0.00282575	0.00387718	0.00603597	0.0466141	0.00448114	0.00354212
ENSG00000274292.1		33.0675	0.988448	0.431276	2.29191	0.0219106	1	0.331238	5.34712	4.46233	1.86144	6.46895	6.25411	4.85214	6.21372	9.45587	3.47509	8.94569	7.16646	9.06356
ENSG00000145743.17	FBXL17	663.663	0.537967	0.234757	2.29159	0.0219295	1	0.331238	0.489041	0.48355	0.44979	0.72077	0.564061	0.503183	0.696836	0.596224	0.369356	0.879312	0.703382	0.846682
ENSG00000058453.17	CROCC	1495.2	-0.415655	0.181401	-2.29136	0.0219426	1	0.331238	2.51515	4.0605	2.70489	2.50935	2.73883	2.41516	3.3264	4.19954	3.25405	3.01812	2.82114	2.79566
ENSG00000233110.1		22.8697	2.58054	1.1269	2.28994	0.0220251	1	0.331877	0.734982	2.28989	0.0995016	3.01783	1.85156	0.153699	0.676378	1.19321	0.247677	4.78185	2.45169	4.9256
ENSG00000198223.17	CSF2RA	508.566	-1.22993	0.537129	-2.28982	0.0220318	1	0.331877	2.66899	2.22335	3.07695	1.52342	19.6986	15.8243	3.28539	5.15876	4.77936	0.759216	3.59314	7.53835
ENSG00000196352.16	CD55	16484	-1.92067	0.838806	-2.28977	0.0220346	1	0.331877	253.826	104.909	172.502	51.2088	152.661	73.0335	168.174	118.729	150.837	4.58354	49.0771	98.103
ENSG00000176438.13	SYNE3	356.191	-0.678703	0.296483	-2.28918	0.0220688	1	0.332068	0.7598	1.0206	1.77944	1.27031	1.37538	1.16455	2.70775	1.5548	1.43505	0.83474	2.01895	2.78914
ENSG00000115525.18	ST3GAL5	964.602	-1.84352	0.80539	-2.28898	0.0220805	1	0.332068	10.7239	2.39993	8.64846	1.26814	6.73393	10.5181	7.44271	8.9541	12.9993	1.28412	2.949	4.36572
ENSG00000010803.16	SCMH1	1476.53	-0.363186	0.158696	-2.28856	0.0221049	1	0.332127	2.58609	2.82668	3.26942	2.59045	3.91357	3.7038	3.48446	3.73796	3.5998	2.95535	2.93663	3.35828
ENSG00000173809.18	TDRD12	54.5126	1.12361	0.491019	2.28832	0.0221192	1	0.332127	0.33532	0.142942	0.231885	0.33025	0.570765	0.277171	0.249309	0.180232	0.0183239	0.0972883	0.225313	0.156816
ENSG00000143858.12	SYT2	221.194	2.16253	0.945204	2.2879	0.0221433	1	0.332127	0.0705859	0.363832	0.126475	0.788495	0.345178	0.257882	0.38074	0.404446	0.151113	7.05876	0.853092	0.365388
ENSG00000164099.3	PRSS12	314.096	0.80783	0.353107	2.28777	0.0221506	1	0.332127	1.39822	1.24313	0.598343	2.1074	1.6896	1.46982	3.42979	2.61874	1.75141	3.09518	3.10986	2.34017
ENSG00000287558.1		14.6075	-3.00106	1.31238	-2.28672	0.022212	1	0.332642	0.856633	0.0931014	0.218457	0	0.267661	0.168724	0.0824996	0.242565	0.926436	0.0388837	0.11214	0.157584
ENSG00000240376.1		76.7848	-0.76581	0.334909	-2.28662	0.0222181	1	0.332642	38.8305	49.9966	99.4512	56.942	51.9051	60.4045	47.8194	54.6771	74.5059	44.0821	63.1943	43.8793
ENSG00000152291.14	TGOLN2	7631.77	0.356636	0.156012	2.28594	0.0222575	1	0.332814	326.078	277.367	240.22	320.599	385.003	273.081	454.949	427.986	294.055	497.209	348.217	415.219
ENSG00000113249.13	HAVCR1	34.6916	-2.39352	1.0471	-2.28585	0.0222629	1	0.332814	0.284801	0.254452	0.204121	0.0515907	1.11137	1.98642	0.128844	0.666343	1.11781	0.0163494	0.141455	0.563205
ENSG00000259426.6		50.0295	-0.825832	0.361337	-2.28549	0.0222839	1	0.332881	0.796263	1.66814	2.208	1.01466	1.77537	1.44695	0.844674	0.757786	1.24911	1.28621	1.39102	1.08596
ENSG00000170956.17	CEACAM3	6.88368	-2.77182	1.21336	-2.28441	0.0223475	NA	NA	0.166254	1.70932	0.0405133	0.0341318	0.111686	0.219032	0.0393422	0.0269905	0.0672299	0	0	0
ENSG00000164181.14	ELOVL7	505.087	-1.10605	0.484196	-2.28431	0.0223536	1	0.33309	2.79819	2.52109	2.2751	1.35884	4.13461	2.61802	3.2949	4.00984	3.54693	0.640686	1.43376	2.09636
ENSG00000249859.12	PVT1	346.115	-0.801347	0.350806	-2.2843	0.022354	1	0.33309	0.302978	0.299182	0.738308	0.286282	0.376839	0.456899	0.628471	0.448652	0.379347	0.233823	0.391284	0.428682
ENSG00000173581.8	CCDC106	311.263	-0.549562	0.240593	-2.2842	0.0223597	1	0.33309	9.95411	11.1012	14.183	8.57118	15.7504	16.5668	10.488	13.2218	14.8452	11.0792	9.68597	9.43562
ENSG00000275342.5	PRAG1	119.954	-1.07999	0.472962	-2.28345	0.0224039	1	0.33309	0.789564	0.761681	0.82963	0.356911	0.888081	1.26789	0.569954	1.14658	1.33279	0.402946	0.699971	0.723398
ENSG00000261308.4	FIGNL2	18.9624	1.12602	0.493168	2.28324	0.0224165	1	0.33309	0.290663	0.132064	0.177075	0.348093	0.149159	0.227938	0.257934	0.314585	0.195898	0.583083	0.409038	0.478999
ENSG00000173511.10	VEGFB	1759.21	-0.597961	0.261898	-2.28319	0.0224195	1	0.33309	186.199	202.511	204.712	155.329	188.771	176.321	149.033	205.35	195.871	102.013	168.002	180.007
ENSG00000175193.14	PARL	247.631	-0.46146	0.202112	-2.28318	0.0224196	1	0.33309	2.17262	2.52792	2.70163	1.84472	2.14725	2.14548	1.86715	1.92324	2.40431	1.98068	1.60211	1.6178
ENSG00000002745.13	WNT16	88.8234	1.53498	0.672427	2.28274	0.0224457	1	0.33309	3.60512	0.775896	1.07887	3.83049	1.14188	0.8035	2.73146	1.41184	1.85427	3.51828	9.70163	1.68851
ENSG00000003989.18	SLC7A2	10486.3	-1.21795	0.533556	-2.28271	0.0224475	1	0.33309	68.3327	49.3337	66.8621	32.9444	130.173	125.083	83.1589	80.678	46.0701	6.6158	49.4946	66.5542
ENSG00000230897.1	RPS18P12	42.7877	-0.885193	0.387922	-2.28188	0.0224963	1	0.333132	27.1651	41.8943	78.1122	37.9234	42.8852	54.1944	55.2836	42.3372	40.6447	26.5107	43.8351	33.3064
ENSG00000156886.12	ITGAD	546.816	-1.89644	0.831171	-2.28164	0.0225104	1	0.333132	6.39147	2.66443	9.26819	1.94053	3.71665	11.5774	5.36112	13.1043	26.9228	1.88882	2.42104	5.68179
ENSG00000204338.8	CYP21A1P	35.4519	-1.20793	0.529445	-2.2815	0.0225188	1	0.333132	1.59111	5.37033	3.66187	3.08507	8.46198	5.49009	5.85697	9.90186	9.11506	3.7957	4.47821	12.0615
ENSG00000180211.5		26.7343	-1.11557	0.488964	-2.28149	0.0225196	1	0.333132	11.8774	18.04	53.5452	29.2612	28.9241	35.7668	28.1067	30.8519	55.2346	20.8644	28.972	15.2673
ENSG00000085377.15	PREP	2060.57	0.589151	0.258258	2.28125	0.0225334	1	0.333132	5.63038	3.62027	5.07303	5.56489	4.58703	4.94104	5.24711	4.84732	4.23148	10.6458	5.40103	5.32771
ENSG00000280206.1		197.196	0.525417	0.230398	2.28047	0.0225796	1	0.333569	127.664	105.597	83.9685	150.182	106.729	104.19	76.8627	95.8333	81.0924	141.679	103.342	90.4838
ENSG00000135093.13	USP30	458.872	0.420455	0.184418	2.2799	0.0226136	1	0.333816	2.89705	2.59676	2.63336	3.89428	2.98622	2.91376	3.46859	3.07327	3.03726	5.54234	3.31473	4.13764
ENSG00000196549.13	MME	10134.1	0.666433	0.292343	2.27963	0.0226296	1	0.333816	14.28	13.6598	24.9529	40.7772	36.6758	30.4506	37.1038	27.4585	11.7314	34.7747	38.8074	59.3987
ENSG00000265479.7	DTX2P1-UPK3BP1-PMS2P11	60.7812	1.6216	0.711594	2.27883	0.0226769	1	0.334267	0.225295	0.436393	0.101133	0.63902	0.219058	0.0669509	0.178881	0.173252	0.14385	1.31921	0.305923	0.433805
ENSG00000111816.8	FRK	881.363	1.04936	0.460673	2.27788	0.0227337	1	0.334859	4.1465	4.39637	1.60772	4.39418	2.96335	0.952944	2.17395	2.42551	1.65195	7.05631	3.78217	3.3869
ENSG00000174953.14	DHX36	2151.7	0.395336	0.173598	2.27731	0.0227679	1	0.335115	21.1843	14.2279	17.6629	20.9588	21.0476	16.3107	19.6917	17.5459	15.653	25.4802	21.6454	25.3707
ENSG00000183454.18	GRIN2A	4.98907	3.04804	1.33858	2.27706	0.0227824	NA	NA	0.0104278	0.00135369	0	0.00237868	0.00194589	0.00218065	0.0041127	0.003762	0	0.00226146	0.0173921	0.0229126
ENSG00000137970.7	RPL7P9	97.354	-0.773923	0.339939	-2.27665	0.022807	1	0.335445	56.7044	59.2354	108.918	52.0438	57.6997	72.8221	45.7807	60.6492	82.2789	46.2239	40.6812	44.8541
ENSG00000010327.10	STAB1	1622.92	-0.770255	0.338406	-2.27613	0.0228383	1	0.335561	22.4279	21.9359	31.1531	18.5369	20.7396	22.776	31.4037	41.7725	37.496	15.7911	19.1517	31.6777
ENSG00000258774.1	NANOGP7	11.7578	-1.91317	0.84097	-2.27496	0.0229086	NA	0.335561	2.71354	5.70663	5.95122	1.67127	18.6849	6.63923	6.74239	8.81062	4.38923	0.529636	3.05493	9.12245
ENSG00000233927.5	RPS28	6922.86	-0.597055	0.262464	-2.27481	0.0229175	1	0.335561	1131.72	1646.26	1724.88	1213.21	1211.19	1703.08	1401.11	1473.13	2115.3	1597.92	1455.25	1146.97
ENSG00000122863.6	CHST3	2947.66	0.629383	0.276716	2.27447	0.0229377	1	0.335561	23.1507	13.3406	22.4597	34.8825	19.9418	20.3568	39.8601	23.6236	22.8107	39.6342	45.2241	39.6359
ENSG00000163584.18	RPL22L1	1245.92	-0.971692	0.427292	-2.27407	0.0229617	1	0.335561	81.2799	93.0002	255.712	60.9228	108.296	154.468	108.702	102.715	105.849	82.6916	85.7097	61.4518
ENSG00000073861.3	TBX21	31.2609	-1.31234	0.577099	-2.27402	0.0229646	1	0.335561	0.69517	1.26342	0.988175	0.475726	1.13508	2.90747	0.63974	1.25397	1.796	0.565354	0.760887	1.03104
ENSG00000101856.10	PGRMC1	5943.59	0.733562	0.322592	2.27396	0.0229683	1	0.335561	240.508	234.175	300.858	519.985	363.257	320.664	319.021	281.956	215.665	707.395	375.572	269.89
ENSG00000178078.12	STAP2	358.663	0.501055	0.220351	2.2739	0.0229723	1	0.335561	11.3908	9.21348	6.95556	12.8101	8.2051	7.0212	4.57107	6.44433	9.15341	14.4591	9.41611	8.84754
ENSG00000108179.14	PPIF	944.739	-0.836732	0.368029	-2.27355	0.0229931	1	0.335561	38.2186	65.4261	79.9489	32.2164	48.9369	75.2053	80.4454	55.6771	50.7273	47.6723	58.1169	41.731
ENSG00000075539.15	FRYL	3091.98	0.895456	0.393988	2.2728	0.0230382	1	0.335561	3.81472	4.72197	2.62504	9.45101	5.45261	2.85827	3.68432	4.16723	3.0244	8.25409	6.67758	8.64978
ENSG00000130558.20	OLFM1	402.06	1.3757	0.605303	2.27275	0.0230415	1	0.335561	1.09848	1.20715	1.64319	3.28227	2.52981	2.56892	1.4477	2.97515	2.11107	28.6154	2.94883	2.097
ENSG00000110318.15	CEP126	657.947	-0.632127	0.278167	-2.27247	0.0230579	1	0.335561	2.92635	4.50683	3.99535	3.10481	4.51645	4.31031	3.06557	3.00914	3.50799	2.35919	2.50669	5.55824
ENSG00000187288.12	CIDEC	7.87685	-2.98869	1.31528	-2.27229	0.0230693	NA	NA	0.0367443	0	0.761087	0.0754358	0.246842	0.553244	0.173903	0.149131	0.297174	0	0.792866	0.145327
ENSG00000132561.14	MATN2	1628.54	1.52389	0.670652	2.27226	0.0230711	1	0.335561	1.66003	4.58894	2.53187	14.3015	3.2609	1.95548	2.83222	2.33163	1.23768	12.2371	4.81401	4.67209
ENSG00000182774.13	RPS17	5651.57	-0.636459	0.28011	-2.27217	0.023076	1	0.335561	489.614	739.148	944.939	544.32	657.896	920.985	772.439	726.792	821.615	724.259	694.74	532.275
ENSG00000166289.6	PLEKHF1	500.734	-0.590723	0.260003	-2.27198	0.0230875	1	0.335561	19.4734	23.8543	22.6372	20.7033	21.817	21.9715	24.0401	24.0735	35.3557	17.5014	23.396	27.5067
ENSG00000104518.11	GSDMD	2167.22	-0.566118	0.249184	-2.27189	0.0230933	1	0.335561	91.4025	98.1755	114.997	77.133	115.3	109.964	83.2017	124.244	138.248	86.4411	97.3112	105.256
ENSG00000169777.7	TAS2R1	63.6448	-1.37969	0.607383	-2.27153	0.0231151	1	0.335561	0.0409692	0.157274	0.59188	0.156203	0.516045	1.13458	0.173124	0.380066	0.218923	0.217047	0.389852	0.225694
ENSG00000103035.11	PSMD7	1851.81	0.518479	0.228253	2.27151	0.0231162	1	0.335561	81.946	66.3435	82.8197	111.348	88.7944	80.9206	95.6531	80.4608	73.8157	165.122	101.964	88.6089
ENSG00000109063.15	MYH3	181.04	-0.657978	0.289873	-2.26989	0.0232145	1	0.336584	2.00566	3.00993	4.06587	2.751	3.804	2.29418	2.06623	3.38241	3.30364	2.36232	2.69272	4.06886
ENSG00000162383.13	SLC1A7	38.0775	-1.09026	0.480333	-2.26979	0.0232202	1	0.336584	0.0628149	0.146778	0.349873	0.13817	0.414444	0.405334	0.201732	0.291363	0.408233	0.297752	0.370424	0.922769
ENSG00000163364.10	LINC01116	37.5407	-1.09248	0.481416	-2.2693	0.0232501	1	0.336773	3.09589	3.47794	4.35241	1.22228	1.39984	0.896416	1.33842	2.51301	2.22697	1.10394	1.56395	1.6483
ENSG00000250292.1		7.15722	3.38868	1.49371	2.26863	0.0232907	NA	NA	1.46372	5.13037	0	5.25876	0.614563	0.344354	5.1956	2.97035	0	5.71384	2.74644	0.723641
ENSG00000180251.5	SLC9A4	33.3893	2.50657	1.10491	2.26858	0.0232938	1	0.337048	0.180236	0.756163	0.0199639	0.235469	0.0550361	0.030838	0.048467	0.212803	0.0248468	1.09534	0.361243	0.14581
ENSG00000185565.12	LSAMP	523.144	0.979477	0.431785	2.26844	0.0233027	1	0.337048	0.0558326	0.0804522	0.136055	0.403859	0.106896	0.11699	0.138508	0.13989	0.102728	0.447526	0.225935	0.341907
ENSG00000184347.15	SLIT3	1873.2	0.716313	0.316037	2.26654	0.0234181	1	0.338473	0.547161	0.588347	0.912286	2.07806	1.34441	1.90579	1.83906	1.83723	0.662526	1.72803	1.61666	1.88779
ENSG00000169174.11	PCSK9	14.5917	2.3633	1.04308	2.26569	0.0234706	1	0.338784	0.195892	0.389077	0.0477357	0.70379	0.0986978	0.0368684	0.185423	0.127209	0.0198038	0.535286	0.735122	0.232431
ENSG00000223991.1		87.8268	-1.18903	0.524809	-2.26564	0.0234734	1	0.338784	3.93151	17.2251	8.64902	2.80256	19.4416	9.76312	5.16862	9.57394	5.07863	7.56705	10.2457	10.4743
ENSG00000148175.13	STOM	4426.15	-0.897837	0.396572	-2.26399	0.0235745	1	0.339771	53.8552	43.8351	100.218	38.5785	66.6547	90.6973	82.3546	68.9338	63.4256	27.1862	71.9194	91.5581
ENSG00000151715.8	TMEM45B	1323	-1.28241	0.566442	-2.26397	0.0235761	1	0.339771	17.9995	18.8174	13.4442	8.58456	21.0868	15.167	8.80819	22.2317	16.8066	2.13388	9.53774	13.2171
ENSG00000239291.1		2.526	-3.52103	1.55558	-2.26349	0.0236053	NA	NA	0.620529	2.17497	3.02425	0	2.0843	1.16788	1.10131	1.5111	1.88198	0	1.74649	2.45424
ENSG00000161647.19	MPP3	207.679	-0.748162	0.330548	-2.2634	0.0236112	1	0.339771	3.22849	3.46663	3.87746	2.19358	4.0924	2.11223	3.29243	4.14312	3.04626	1.53035	2.46637	2.7058
ENSG00000188243.14	COMMD6	1820.94	-0.476384	0.210483	-2.26329	0.0236177	1	0.339771	28.5759	44.2112	42.3015	36.9458	30.6548	37.7943	29.9218	32.8176	40.2908	33.5012	33.7282	32.0332
ENSG00000167103.12	PIP5KL1	67.4374	-0.88956	0.393063	-2.26315	0.0236265	1	0.339771	0.653234	1.5264	7.04076	2.73375	3.20685	4.01932	3.62671	3.79331	3.09875	3.53077	2.73424	2.63328
ENSG00000079101.16	CLUL1	43.8075	1.82492	0.806587	2.26252	0.0236655	1	0.339948	0.270541	0.675766	0.0909328	1.4077	0.0783382	0.122905	0.0551902	0.0757258	0.207486	1.42027	0.175044	0.129139
ENSG00000179604.10	CDC42EP4	3715.25	-0.46812	0.206937	-2.26213	0.0236892	1	0.339948	44.0657	58.6543	64.8003	47.8793	70.7229	55.9391	97.3992	68.1937	57.6843	49.6269	56.9368	73.2712
ENSG00000083845.9	RPS5	15319	-0.631727	0.279263	-2.26212	0.0236897	1	0.339948	603.342	836.609	1125.37	692.256	797.227	1152.36	864.409	828.262	1090.5	835.403	793.099	611.085
ENSG00000260086.3		21.4659	1.53874	0.68032	2.26178	0.0237108	1	0.340007	0.085039	0.0756987	0.0148019	0.0581948	0.0714096	0.0190536	0.0598916	0.0558801	0.0450321	0.32801	0.117772	0.092092
ENSG00000260352.1		3.50406	-3.10447	1.37353	-2.26022	0.0238077	NA	NA	0	0.171348	0.297821	0	0.164205	0.184016	0.173527	0.198412	0.197688	0.0954178	0.275183	0.19335
ENSG00000259479.6	SORD2P	100.973	1.76763	0.782079	2.26017	0.0238105	1	0.341193	0.793602	2.43636	0.226305	2.05391	0.226863	0.158896	0.339634	0.322094	0.145096	1.51601	0.934629	0.48417
ENSG00000175197.13	DDIT3	586.031	-0.548744	0.242887	-2.25926	0.0238673	1	0.341763	54.2221	56.2358	72.7777	54.0714	57.2192	55.4818	48.8313	50.8391	60.3856	33.9568	42.4367	52.7531
ENSG00000256061.7	DNAAF4	45.9032	-0.7839	0.347095	-2.25846	0.023917	1	0.342194	0.208827	0.386799	0.322702	0.219588	0.24379	0.244444	0.0994359	0.181913	0.221412	0.149119	0.167245	0.171229
ENSG00000158169.13	FANCC	674.061	0.403089	0.178498	2.25823	0.0239316	1	0.342194	0.728862	0.706085	0.834405	1.42153	1.00478	0.861646	0.94683	1.06371	0.789039	1.30258	1.01857	1.10504
ENSG00000152213.4	ARL11	25.7816	-0.941706	0.41707	-2.25791	0.0239513	1	0.342232	1.57694	3.25131	2.14742	1.52351	1.55789	2.09501	2.30485	2.2589	2.9071	1.53896	2.87186	3.11847
ENSG00000225431.1	LINC01671	12.1051	-1.51805	0.672452	-2.25748	0.0239778	NA	0.342367	0.441583	0.51592	0.576464	0.12951	0.476756	0.593638	0.22392	0.256032	0.542081	0.123128	0.147957	0.187125
ENSG00000165983.15	PTER	571.861	0.655146	0.290287	2.25689	0.0240148	1	0.342614	3.16216	3.44465	2.108	5.44095	3.07434	2.09154	3.01693	2.87188	2.54827	5.29298	4.52292	5.27302
ENSG00000044524.11	EPHA3	24.5122	1.71379	0.759437	2.25666	0.0240293	1	0.342614	0.0132883	0.0201829	0.00323814	0.0477414	0.00892685	0.0175067	0.029087	0.0258875	0.0161206	0.0881839	0.0386468	0.0801484
ENSG00000280334.1		70.5716	1.71738	0.76133	2.25576	0.0240858	1	0.342899	5.31503	15.5244	2.15864	20.9142	10.1166	5.16837	7.44167	8.48489	2.86573	26.2808	20.6105	22.4228
ENSG00000203780.12	FANK1	306.847	-0.490541	0.217478	-2.25559	0.0240961	1	0.342899	1.41337	2.63384	1.25534	1.12992	1.27188	0.994418	0.961178	1.08294	1.13952	1.08713	1.13184	1.07533
ENSG00000124614.16	RPS10	1219.36	-0.530648	0.235266	-2.25552	0.0241006	1	0.342899	54.5322	88.4817	83.5464	58.4084	57.9679	73.4419	60.8998	60.2082	74.7519	72.7246	58.206	51.2353
ENSG00000160183.17	TMPRSS3	80.646	-0.974141	0.432185	-2.25399	0.0241968	1	0.344024	2.24117	4.58831	1.60334	1.24526	1.17408	1.37377	0.6082	1.60225	0.99775	0.421385	1.27314	1.19949
ENSG00000233038.6	PTPRN2-AS1	4.81175	-2.82208	1.25239	-2.25334	0.0242375	NA	NA	0.058673	0.1371	0.428929	0	0.246347	0.110427	0.485952	0.809649	0.533841	0.114519	0.220181	0.0580141
ENSG00000215704.10	CELA2B	5.13523	2.16545	0.961213	2.25283	0.0242701	NA	NA	0.19527	0.0684425	0	0.160355	0.114781	0.0735025	0.0693128	0.0475516	0.0592226	0.209623	0.0732786	0.0772307
ENSG00000124155.18	PIGT	4816.47	0.479368	0.212841	2.25224	0.0243074	1	0.345126	45.8923	43.1705	40.3005	84.7625	52.5934	48.3913	60.2313	57.4751	43.9564	67.424	64.7709	65.8791
ENSG00000105983.23	LMBR1	1685.6	0.80298	0.356529	2.25221	0.0243088	1	0.345126	3.23314	3.68927	1.98723	3.95661	3.98952	2.4432	2.91831	3.55027	2.34205	8.96337	2.97079	3.26705
ENSG00000137875.4	BCL2L10	203.14	-1.64666	0.731268	-2.25179	0.0243354	1	0.34526	34.7175	38.244	15.1936	8.29115	77.1074	47.0722	18.6107	24.5003	26.6456	1.5212	5.84948	27.6022
ENSG00000264924.1		15.0111	-1.55845	0.692505	-2.25045	0.0244204	1	0.345803	0.675623	1.57872	0.823191	0.416115	1.07795	0.699366	0.959275	1.70011	1.22944	0.26374	0.443696	1.73689
ENSG00000158560.14	DYNC1I1	325.471	1.32566	0.589068	2.25043	0.0244215	1	0.345803	0.31968	0.557662	0.18129	0.936062	0.327824	0.128928	0.339026	0.243947	0.15191	0.876994	0.617797	0.943901
ENSG00000245750.10	DRAIC	226.203	-2.01523	0.895538	-2.2503	0.0244301	1	0.345803	0.123042	0.100934	0.149917	0.0510584	0.525403	1.33894	0.0596271	0.352755	0.45786	0.0153291	0.0601733	0.0362392
ENSG00000280002.1		4.73636	3.10168	1.37844	2.25014	0.0244399	NA	NA	1.74008	0	0.706717	1.19079	1.70473	0.818743	2.74515	1.8833	0	2.54725	0.816249	2.0073
ENSG00000167633.18	KIR3DL1	52.6086	-2.18617	0.97159	-2.2501	0.0244427	1	0.345803	1.14765	0.365687	1.35595	0.142796	1.13894	4.90903	1.31675	3.10527	5.3089	0.407276	0.326272	0.687737
ENSG00000232810.4	TNF	26.2873	-1.50438	0.668731	-2.2496	0.0244743	1	0.346006	5.20832	4.61628	4.37649	1.47485	5.58008	6.76032	3.71873	5.24822	7.26258	0.876356	4.54932	3.01887
ENSG00000181458.10	TMEM45A	1863	-1.17083	0.52056	-2.24917	0.0245015	1	0.346146	4.97517	4.0168	20.3229	4.12535	11.952	26.5175	11.985	11.2677	8.9502	4.09383	7.10593	7.34415
ENSG00000103569.10	AQP9	69.1532	-1.52983	0.680262	-2.24889	0.0245196	1	0.346156	0.500354	5.04204	0.177812	0.160504	0.183821	0.137332	0.46868	0.490765	0.200226	0.132248	0.176032	0.0412279
ENSG00000074657.14	ZNF532	2749.07	0.562255	0.250045	2.24862	0.0245367	1	0.346156	11.152	6.44899	8.0323	10.5774	9.43216	7.59869	16.5509	10.6633	7.04231	12.5849	13.5719	13.5253
ENSG00000186479.5	RGS7BP	69.6475	2.53065	1.1259	2.24766	0.0245978	1	0.346774	0.0374521	0.240663	0.102673	0.68239	0.235872	0.110137	0.180023	0.296409	0.0047328	1.44373	0.272308	0.291624
ENSG00000101265.16	RASSF2	1529	1.49593	0.665701	2.24714	0.024631	1	0.346796	6.47414	10.4055	7.59606	26.407	6.88435	5.61964	15.6716	7.20161	5.22912	63.9063	34.8256	15.7044
ENSG00000261742.6	LINC00922	2.68278	3.96513	1.76462	2.24702	0.0246386	NA	NA	0.00341042	0.00199227	0	0.0192543	0.00286383	0	0.0020176	0	0	0.0149772	0.00319956	0.00674425
ENSG00000185567.7	AHNAK2	2077.61	-1.3155	0.585487	-2.24686	0.0246492	1	0.346796	28.9669	20.06	28.3795	13.3768	21.327	14.2557	44.1089	31.6063	19.694	2.25539	27.4824	34.6594
ENSG00000173706.14	HEG1	1384	0.694703	0.309202	2.24676	0.0246552	1	0.346796	8.91846	3.23284	5.03025	5.10924	6.90588	6.74832	8.70988	8.29079	5.05417	9.67728	9.71674	10.6659
ENSG00000263266.2	RPS7P1	112.773	-0.817756	0.364005	-2.24655	0.0246686	1	0.346796	58.7994	76.6627	133.94	62.1069	92.3107	147.553	95.7865	84.3904	112.856	74.0158	80.7472	62.352
ENSG00000148735.15	PLEKHS1	239.843	-1.19889	0.533802	-2.24595	0.024707	1	0.347093	3.03237	12.653	3.03492	1.3499	6.0801	2.53328	1.19901	3.72985	1.56407	1.57025	2.68522	1.91219
ENSG00000197756.10	RPL37A	18680	-0.615567	0.274136	-2.24548	0.0247372	1	0.347129	81.4855	127.077	143.511	90.0211	98.1633	140.989	103.712	105.03	128.416	112.197	97.3881	75.5673
ENSG00000185483.12	ROR1	270.774	1.07306	0.477897	2.24537	0.0247443	1	0.347129	0.116025	0.178365	0.126486	0.508994	0.202039	0.253997	0.336699	0.262715	0.171623	0.700837	0.45374	0.58448
ENSG00000233287.1		3.16159	-2.94352	1.31115	-2.24499	0.0247686	NA	NA	1.2288	7.17829	8.98315	0	1.03186	2.3127	5.0887	5.9847	7.45356	2.3984	0	1.215
ENSG00000217325.2	PRELID1P1	4.9034	-2.92028	1.3008	-2.24499	0.024769	NA	NA	1.6552	1.28923	6.05018	0	1.85323	4.15363	1.95843	2.23928	7.25111	0.538444	2.07049	0.545538
ENSG00000144218.21	AFF3	487.418	1.35653	0.604359	2.24457	0.0247957	1	0.347608	0.143836	0.204895	0.205242	0.484788	0.253839	0.172994	0.260285	0.229765	0.107309	1.49604	0.497196	0.387114
ENSG00000253213.1	USP12P1	11.4242	1.85153	0.825174	2.2438	0.0248452	NA	0.348059	4.45936	4.16804	1.63001	10.986	4.86804	0.839285	2.90196	3.61978	1.35246	12.1854	5.02037	7.9367
ENSG00000038295.8	TLL1	76.291	1.22422	0.545716	2.24333	0.0248755	1	0.348239	0.167883	0.0528081	0.0944082	0.123725	0.215078	0.200518	0.105686	0.190435	0.104444	0.396994	0.0504816	0.212817
ENSG00000124422.12	USP22	7469.49	0.428793	0.191216	2.24245	0.0249324	1	0.348597	77.2459	64.0634	60.1914	74.1685	72.464	70.9841	87.9773	82.149	70.1974	145.712	78.9505	83.4313
ENSG00000164144.16	ARFIP1	1917.83	0.31614	0.140983	2.2424	0.0249358	1	0.348597	6.21155	5.8553	5.77359	8.74737	6.08787	4.93589	5.87449	5.90527	5.64764	8.56524	7.16557	8.298
ENSG00000007062.12	PROM1	2101.31	-2.03066	0.905808	-2.24182	0.0249727	1	0.348753	23.6233	9.10735	10.2975	1.65087	10.7661	5.43599	0.839792	9.31473	17.2126	1.31327	2.1593	2.05265
ENSG00000204856.12	FAM216A	353.359	-0.769347	0.343231	-2.24149	0.0249946	1	0.348753	3.30719	4.97547	15.235	5.69679	9.09229	10.0613	10.3857	6.87682	4.90062	5.06235	7.9693	7.43601
ENSG00000176842.15	IRX5	101.248	-1.46241	0.652512	-2.24119	0.0250136	1	0.348753	9.21091	13.1708	11.7252	5.64476	36.7108	21.8636	4.87985	26.8939	8.61689	1.34165	7.99654	11.2824
ENSG00000134873.10	CLDN10	3199.24	-1.82054	0.812327	-2.24115	0.0250165	1	0.348753	25.388	10.7771	11.3801	3.15972	19.1946	10.6286	3.88582	13.9248	16.0344	0.807495	2.0413	2.67998
ENSG00000214711.10	CAPN14	10.7293	-2.67798	1.1953	-2.24043	0.0250632	NA	0.349002	0.03274	0.344263	0.0199455	0.0588131	0.0343659	0.138643	0.0581068	0.0863717	0.140669	0	0.0230368	0.0161862
ENSG00000286481.1		3.86686	3.22647	1.44056	2.23974	0.025108	NA	NA	0.00202058	0.00177055	0	0.00259265	0.00084837	0.000475361	0.000597687	0.00164016	0	0.00936657	0.00189565	0.00199789
ENSG00000196151.11	WDSUB1	678.687	0.452437	0.202016	2.23961	0.0251164	1	0.349002	6.00267	5.88238	4.64555	8.18887	6.53473	5.94314	4.53439	5.56293	6.04865	10.867	5.13625	6.76658
ENSG00000123983.15	ACSL3	3576.59	1.15788	0.517045	2.23941	0.0251291	1	0.349002	15.7153	16.1101	11.4829	19.385	16.2424	8.27565	17.1591	12.8096	9.19706	86.6938	16.7184	20.7126
ENSG00000162433.15	AK4	1988.82	1.05625	0.471684	2.23931	0.0251355	1	0.349002	6.18286	9.13443	6.96705	24.2817	8.89197	5.34221	7.15893	7.04349	5.62017	25.1174	17.8874	12.6108
ENSG00000141750.7	STAC2	157.151	-1.49925	0.669551	-2.23918	0.0251443	1	0.349002	1.61537	1.20788	9.32926	2.65308	5.29025	10.7625	5.17964	3.33055	3.8867	0.630585	9.54764	3.70558
ENSG00000273245.1		3.85778	3.1415	1.4032	2.23881	0.0251685	NA	NA	4.69494	0	2.28816	5.78322	2.36549	0.883625	3.33303	5.33541	0	6.4146	3.52373	8.356
ENSG00000197635.11	DPP4	6187.81	-3.30861	1.47793	-2.23868	0.0251767	1	0.349002	59.8174	14.8353	17.0655	1.37431	75.6864	74.0031	1.64503	83.3416	81.7672	1.09375	1.72779	3.85159
ENSG00000283597.3	FAM169B	46.9523	-2.77521	1.23981	-2.23842	0.0251935	1	0.349002	0.229554	0.0893992	0.0548417	0.00924065	0.325051	0.601465	0.151781	0.336134	0.50054	0	0.00422277	0.0311536
ENSG00000286378.1		50.3045	2.7922	1.2475	2.23824	0.0252054	1	0.349002	0.23403	14.0815	0.712865	11.411	1.37565	0.99104	1.93832	0.854856	0.473186	22.1541	8.12372	6.71065
ENSG00000213199.8	ASIC3	109.884	-1.0752	0.480379	-2.23824	0.0252056	1	0.349002	11.7058	9.37809	15.6209	4.34864	12.3573	15.9464	10.2888	11.8548	19.0472	7.6159	6.79842	13.0074
ENSG00000120254.16	MTHFD1L	1519.97	-0.83293	0.37215	-2.23816	0.0252107	1	0.349002	2.77267	2.32372	4.34862	1.5485	5.09357	3.33088	3.00515	3.69407	2.82008	1.51743	2.46683	3.57066
ENSG00000171724.3	VAT1L	92.3341	-2.76066	1.23358	-2.23793	0.0252259	1	0.349002	0.465075	0.160885	0.0474851	0.00533406	0.239995	0.13692	0.0245933	0.915312	0.622515	0.012678	0.0292505	0.010276
ENSG00000109610.6	SOD3	1240.09	-1.23409	0.551524	-2.23761	0.0252468	1	0.34905	30.9617	27.9284	60.3034	31.8289	72.0338	128.671	32.6203	64.2356	76.549	12.1752	45.7497	53.4395
ENSG00000072163.20	LIMS2	462.937	-1.05772	0.472791	-2.23719	0.0252737	1	0.349056	4.58624	3.71062	8.66133	3.26012	3.51422	5.04952	3.01845	5.46316	8.2761	2.61832	6.20662	5.2943
ENSG00000107186.17	MPDZ	695.867	0.401427	0.179443	2.23707	0.025282	1	0.349056	1.6962	1.43701	1.38359	2.00246	1.83268	1.24627	2.00017	1.97124	1.45453	2.47603	2.38833	3.18178
ENSG00000123607.16	TTC21B	1454.06	1.07955	0.482782	2.2361	0.0253451	1	0.349685	4.15684	6.49157	4.71873	14.0095	5.64569	3.8097	4.52428	4.6233	3.30969	19.3966	8.93812	7.9395
ENSG00000122140.11	MRPS2	3013.94	-0.924953	0.413742	-2.23558	0.0253792	1	0.349846	255.465	239.942	266.262	150.02	559.521	731.096	213.357	371.746	365.883	112.796	159.216	167.698
ENSG00000284377.1		4.24977	-2.70262	1.20892	-2.23557	0.0253802	NA	NA	0.0109581	0.04481	0.0400548	0.00562425	0.0368075	0.010312	0.0129657	0.0311325	0.0443127	0.00534709	0.0154209	0
ENSG00000013588.9	GPRC5A	820.476	-1.42164	0.635968	-2.23539	0.0253916	1	0.349846	16.3385	27.0684	15.5165	15.0284	5.84601	7.17271	34.3774	12.803	14.5338	1.30727	8.70847	14.4948
ENSG00000110934.13	BIN2	180.304	-1.10859	0.496162	-2.23434	0.0254607	1	0.3505	1.84785	1.94569	1.86231	1.08891	1.64747	3.30605	1.62628	2.09252	3.97834	0.879405	1.11293	1.54514
ENSG00000253102.1		11.5352	1.58676	0.710235	2.23414	0.025474	NA	0.3505	1.02965	0.801989	1.25454	5.63698	2.88209	3.55278	5.48226	3.90037	2.42883	9.71353	5.47394	4.41171
ENSG00000168398.7	BDKRB2	1377.93	-1.52722	0.683763	-2.23355	0.0255124	1	0.350763	13.8005	6.49368	19.6403	4.33396	14.6896	22.6647	27.58	16.921	27.6231	4.16958	10.7835	28.9735
ENSG00000183578.8	TNFAIP8L3	116.222	-1.5608	0.698873	-2.23331	0.0255282	1	0.350763	0.296484	0.979462	2.15499	0.41978	0.643878	0.442557	1.23385	0.406639	0.258389	0.229479	5.32328	1.1524
ENSG00000057294.16	PKP2	1627.4	1.29729	0.581171	2.23221	0.0256011	1	0.351522	3.53925	6.76197	3.34574	11.9977	5.98344	3.45426	5.05682	4.8466	2.43913	21.2371	11.3529	9.79306
ENSG00000169122.11	FAM110B	214.951	0.813561	0.364529	2.23181	0.0256273	1	0.351522	0.557521	0.543274	0.329529	0.996034	0.292853	0.3773	0.360706	0.500698	0.283013	0.627441	0.34499	0.628671
ENSG00000186063.13	AIDA	644.798	0.393626	0.176416	2.23124	0.0256651	1	0.351522	6.62862	6.17501	4.87001	7.74239	7.00866	5.96838	6.72255	6.41742	5.22072	8.76855	7.99558	7.95865
ENSG00000272086.1	GOLPH3-DT	55.4293	0.933978	0.418624	2.23106	0.0256769	1	0.351522	31.6865	33.3912	14.3831	41.4548	24.5211	25.7255	22.7889	24.2078	27.6368	89.1317	36.1392	25.8017
ENSG00000163239.12	TDRD10	21.1289	-1.11318	0.498963	-2.23099	0.025682	1	0.351522	0.205879	0.278517	0.303657	0.15572	0.227477	0.203937	0.185902	0.167118	0.306724	0.0951726	0.152487	0.299994
ENSG00000171843.17	MLLT3	471.631	0.491966	0.220525	2.23089	0.0256886	1	0.351522	0.910869	0.768133	0.528999	1.14602	0.553573	0.513631	0.642659	0.743692	0.786482	1.08608	0.902766	0.984747
ENSG00000183971.10	NPW	363.284	-0.860488	0.385952	-2.22952	0.0257794	1	0.352174	7.6288	14.2287	16.5743	13.7277	15.0505	22.5317	29.9339	14.5486	15.4247	7.31049	16.0389	16.7221
ENSG00000154188.10	ANGPT1	177.381	1.67735	0.752384	2.22938	0.0257885	1	0.352174	0.0961001	0.259642	0.246377	1.08717	0.252181	0.141303	0.150423	0.225895	0.0506004	1.00819	0.319311	0.334553
ENSG00000130147.16	SH3BP4	1285.72	0.646811	0.290156	2.22918	0.0258016	1	0.352174	8.96013	6.48183	3.52016	5.31064	7.80618	3.67622	4.6847	5.67596	3.81835	8.88481	6.12789	5.59948
ENSG00000005513.10	SOX8	66.9865	0.936978	0.420337	2.22911	0.0258065	1	0.352174	7.45206	6.13924	3.72502	7.25724	5.53567	3.32653	2.26084	4.88576	5.31222	19.58	3.76456	4.62885
ENSG00000287059.1		129.36	3.35914	1.50726	2.22864	0.0258381	1	0.352185	1.16631	8.99348	1.35	16.8208	1.37114	0.548771	5.4164	1.37275	0.0589542	27.5448	18.6561	5.59308
ENSG00000181722.17	ZBTB20	290.073	0.794342	0.356452	2.22847	0.0258493	1	0.352185	0.176288	0.188511	0.0830048	0.179119	0.182158	0.0978495	0.129039	0.152314	0.0918283	0.299761	0.173238	0.257623
ENSG00000237742.7		143.422	1.96591	0.882242	2.22831	0.02586	1	0.352185	0.113076	0.586032	0.10598	0.869052	0.063302	0.0654823	0.200687	0.101201	0.0644851	1.22802	0.897639	0.596299
ENSG00000134545.14	KLRC1	233.893	-1.84063	0.826138	-2.228	0.0258808	1	0.352229	8.77453	3.83852	12.0579	2.7967	5.38318	19.2667	4.95397	10.4724	24.1006	1.64225	3.94686	6.10093
ENSG00000138760.11	SCARB2	8247.65	0.448226	0.201239	2.22734	0.0259249	1	0.352439	49.2221	43.9155	39.1341	50.7825	53.7382	40.9632	47.6163	49.1056	47.1594	104.21	42.3537	55.6546
ENSG00000145220.14	LYAR	400.661	-0.712076	0.319713	-2.22724	0.0259316	1	0.352439	5.94014	6.70705	16.4466	6.2568	9.13866	9.4486	8.9428	7.95232	7.68577	6.55414	8.27613	7.01306
ENSG00000277147.6	LINC00869	91.1987	0.866142	0.388932	2.22697	0.025949	1	0.352439	0.345524	0.380287	0.213547	0.652815	0.349016	0.230904	0.251811	0.39022	0.344246	0.938298	0.610737	0.604065
ENSG00000082458.12	DLG3	741.948	0.407324	0.182991	2.22592	0.0260193	1	0.35305	8.25406	6.74858	4.25869	6.92308	5.07781	3.47448	5.21802	5.37468	4.7031	6.99028	6.15034	6.08452
ENSG00000163689.20	CFAP20DC	40.3346	-1.05726	0.475075	-2.22545	0.0260511	1	0.35305	0.0448725	0.0664068	0.0455612	0.0276369	0.0904337	0.0788232	0.0336256	0.0813473	0.104337	0.036493	0.0280654	0.0428896
ENSG00000179583.20	CIITA	354.036	-0.565569	0.254172	-2.22514	0.0260719	1	0.35305	1.8533	2.7634	1.46855	1.40353	2.66634	1.87819	2.79854	3.9503	2.10944	1.2901	1.69616	2.32586
ENSG00000148180.21	GSN	17971.6	0.939035	0.422042	2.22498	0.0260825	1	0.35305	37.2067	51.8164	40.9886	119.774	33.0214	36.7582	65.2197	51.6197	42.2572	170.852	98.4612	86.2762
ENSG00000142065.14	ZFP14	415.84	0.669805	0.301109	2.22446	0.0261178	1	0.35305	3.55887	3.84613	3.06244	5.81083	4.4267	3.07693	3.25683	3.80062	3.05818	8.78056	4.5283	6.52098
ENSG00000169851.15	PCDH7	849.182	1.3757	0.61848	2.22432	0.0261268	1	0.35305	0.542728	1.21227	0.288683	1.46526	0.428302	0.528302	0.486104	0.710559	0.526254	3.94792	0.815771	0.626649
ENSG00000171195.11	MUC7	28.5808	3.04785	1.37049	2.22391	0.0261546	1	0.35305	0.0284352	0.155036	0.0115487	1.27457	0.0159186	0.0356782	0.123363	0.0153878	0.00958224	0.157252	1.15601	0.149952
ENSG00000279022.1		15.6855	1.5563	0.69981	2.22389	0.0261556	1	0.35305	10.1334	9.20835	6.85931	20.8039	13.2367	6.3573	15.3204	10.9674	4.55308	42.8538	24.2954	46.7583
ENSG00000135362.14	PRR5L	176.553	-0.739416	0.332518	-2.22369	0.0261696	1	0.35305	0.480234	0.547309	0.524101	0.378036	0.611085	0.507369	0.374741	0.619405	0.720796	0.307652	0.381441	0.416579
ENSG00000228606.3		35.9384	1.02193	0.459626	2.22339	0.0261896	1	0.35305	5.64458	3.66378	4.96706	9.97881	14.7464	6.49217	17.8098	15.5274	4.75534	15.3017	13.8274	20.4644
ENSG00000168234.13	TTC39C	1260.01	-0.809829	0.364292	-2.22302	0.0262143	1	0.35305	3.98934	3.81421	4.86917	2.98992	5.08785	3.44593	3.65659	5.51493	5.02985	1.83612	3.99765	5.8014
ENSG00000165424.7	ZCCHC24	2505.2	-0.603581	0.271582	-2.22246	0.0262519	1	0.35305	8.6326	15.1839	22.885	13.6552	17.9774	19.1623	27.3724	18.2139	15.3719	16.3429	26.3398	24.954
ENSG00000267280.5	TBX2-AS1	140.855	-0.610416	0.274671	-2.22236	0.0262592	1	0.35305	1.31985	2.24879	5.49442	3.30237	3.46347	4.01071	6.05135	4.88805	3.30796	3.30064	3.01821	3.96945
ENSG00000196810.5	CTBP1-DT	441.713	0.422155	0.189963	2.2223	0.0262633	1	0.35305	4.39067	3.65349	3.26578	5.1883	6.02348	5.58512	5.27809	5.76045	5.13554	8.18367	6.5979	5.86841
ENSG00000145730.21	PAM	9662.4	0.961185	0.432546	2.22216	0.0262726	1	0.35305	10.5056	15.2852	7.79094	29.3618	8.48236	7.61035	16.4821	11.8532	9.28509	31.5149	28.349	26.8193
ENSG00000169218.14	RSPO1	62.5589	-1.53241	0.689618	-2.22211	0.0262757	1	0.35305	0.887856	0.469263	1.88023	0.216996	0.745558	1.15379	1.75085	1.02957	2.97056	0.825209	1.42793	1.56765
ENSG00000110680.13	CALCA	2.53633	-3.93099	1.7693	-2.22178	0.0262983	NA	NA	0	0.204625	0.213395	0	0.0735356	0.576852	0.31084	0.284334	0.26559	0	0.164313	0.432936
ENSG00000197021.9	EOLA2	483.287	0.618439	0.278532	2.22035	0.0263949	1	0.354211	18.8801	19.0159	17.8478	29.4604	20.7744	20.2686	25.9016	22.5478	20.2935	56.1231	26.7219	25.2663
ENSG00000149150.9	SLC43A1	1156.58	1.58806	0.715243	2.22031	0.0263975	1	0.354211	4.07739	12.9515	5.43371	49.375	6.24594	5.09599	10.9867	5.52051	4.73391	34.196	36.8483	43.3712
ENSG00000133640.20	LRRIQ1	176.097	-0.959954	0.432659	-2.21873	0.0265051	1	0.355179	0.250857	1.06276	0.467776	0.32244	0.4268	0.320229	0.134212	0.233729	0.213911	0.225655	0.372463	0.254511
ENSG00000130560.9	UBAC1	1093.25	-0.44686	0.201403	-2.21873	0.0265051	1	0.355179	15.0329	19.7949	20.2164	15.6291	18.6264	20.1482	18.668	19.4417	18.8642	16.0387	18.706	15.9209
ENSG00000167641.11	PPP1R14A	841.702	-0.889461	0.400964	-2.21831	0.0265338	1	0.355326	23.4029	55.0146	131.464	70.5254	69.1375	115.245	81.0691	70.7991	70.4076	61.2714	97.1705	48.9752
ENSG00000124102.5	PI3	19.0475	-2.29304	1.03381	-2.21804	0.0265521	1	0.355333	1.8185	46.3879	3.69283	0.62223	2.54508	1.14086	0.358608	0.984085	0.612808	1.7747	0.284345	1.19872
ENSG00000177311.12	ZBTB38	3160.25	0.48136	0.217071	2.21752	0.0265874	1	0.355547	15.0117	8.93607	8.90865	13.8514	14.0334	8.88318	9.66864	10.6413	11.2338	14.797	11.8193	15.9246
ENSG00000117122.14	MFAP2	453.418	0.788847	0.355801	2.2171	0.0266162	1	0.355547	65.841	25.7049	18.7943	41.4181	20.5202	20.5511	19.6438	36.3768	45.305	52.2122	35.417	35.8019
ENSG00000196092.14	PAX5	5.84902	-3.16575	1.42792	-2.21704	0.0266206	NA	NA	0	0.0202493	0.00905024	0.00508312	0.0228704	0.0559192	0.0205068	0.00602939	0.00750922	0	0.00464574	0.0097926
ENSG00000153558.16	FBXL2	363.238	-0.445945	0.201146	-2.21703	0.0266213	1	0.355547	1.25755	1.53353	1.59447	1.19406	1.4652	1.15752	1.49026	1.37806	1.39449	1.13522	1.36046	1.21623
ENSG00000253438.4	PCAT1	267.452	1.47141	0.663826	2.21657	0.0266527	1	0.35573	0.0559545	0.095702	0.0597418	0.3689	0.117224	0.0515696	0.304066	0.103014	0.0373228	0.231375	0.212686	0.164838
ENSG00000213672.8	NCKIPSD	817.789	0.493197	0.222627	2.21535	0.0267357	1	0.356458	43.4065	23.0812	23.2956	30.6429	29.0062	23.1542	29.2536	33.8145	28.692	40.9644	34.1221	31.5997
ENSG00000139263.12	LRIG3	1802.57	-1.04523	0.47187	-2.21509	0.026754	1	0.356458	6.0928	5.59136	26.7976	6.61344	18.8404	36.5514	23.1491	18.1119	14.6081	7.9247	25.4038	21.6959
ENSG00000257594.4	GALNT4	166.62	1.97622	0.892253	2.21486	0.0267697	1	0.356458	5.08386	16.5231	1.91459	17.2687	17.7748	2.1746	14.1631	15.0812	1.96237	29.4076	29.918	32.1714
ENSG00000162763.4	LRRC52	22.5917	3.39178	1.53164	2.21447	0.0267965	1	0.356458	0.124684	0.874042	0	2.84133	0.272222	0	0.177031	0.101209	0.02521	0.413715	0.701851	1.06024
ENSG00000258962.2		7.48569	-2.35851	1.06526	-2.21403	0.0268266	NA	NA	1.98273	4.24692	3.22105	0.33921	6.38231	1.24388	2.34596	2.68238	2.67259	0.322494	0.310023	2.2872
ENSG00000250318.1		85.1264	-0.675799	0.305263	-2.21383	0.0268408	1	0.356458	34.5231	71.9821	58.2419	51.2487	52.1821	30.9882	33.935	46.5618	37.586	27.4716	30.3955	35.1858
ENSG00000125347.15	IRF1	1509.3	-0.967256	0.436916	-2.21382	0.0268409	1	0.356458	11.589	8.34536	13.0102	5.29713	11.2434	13.7316	13.2981	11.7855	12.0696	3.80552	9.08092	10.7814
ENSG00000157999.6	ANKRD61	32.1212	1.14979	0.519395	2.2137	0.0268492	1	0.356458	2.11526	1.23568	0.937191	1.97392	4.27914	1.80959	4.49362	4.29254	1.26362	4.59779	3.06693	6.55974
ENSG00000127946.17	HIP1	2428.55	0.534607	0.241499	2.2137	0.0268495	1	0.356458	4.30965	4.33401	3.59105	6.13774	7.17082	4.57245	6.43194	7.0024	3.74773	8.44947	5.92517	6.3524
ENSG00000128383.13	APOBEC3A	14.5844	-2.00652	0.906639	-2.21314	0.0268879	1	0.356551	0.0870107	1.13276	0.0908704	0.0255189	0.0521896	0.0467888	0.220609	0.221977	0.0125663	0.0363921	0.0233232	0.0122905
ENSG00000254285.3	KRT8P3	40.5858	1.40407	0.634439	2.21308	0.026892	1	0.356551	1.71845	2.00774	2.51255	13.0535	18.1822	14.8776	53.2717	24.2715	2.77964	10.3978	11.6079	8.15595
ENSG00000117139.18	KDM5B	3319.79	0.384159	0.173644	2.21234	0.0269432	1	0.35689	22.3792	14.3644	13.9838	18.8485	18.0611	14.7814	22.6197	19.9935	17.6946	23.6963	18.2217	20.3704
ENSG00000234883.6	MIR155HG	32.0601	-1.15208	0.52081	-2.21209	0.0269607	1	0.35689	0.938352	0.877052	1.92075	0.693515	0.945553	1.37752	1.06585	1.15776	1.78342	0.549449	0.809908	1.44739
ENSG00000186431.19	FCAR	4.0545	-2.98944	1.35143	-2.21205	0.0269631	NA	NA	0.0289592	0.372177	0.141138	0.0297266	0.0729536	0.0545035	0.291248	0.0940278	0.0292764	0	0.135844	0.057268
ENSG00000148908.15	RGS10	455.933	-0.651674	0.294654	-2.21166	0.0269902	1	0.35689	4.28041	7.95549	4.52278	5.33451	5.58152	4.23544	4.0695	5.10349	6.03945	3.12449	4.05929	5.56283
ENSG00000134333.14	LDHA	26245.2	-0.46111	0.208492	-2.21165	0.0269911	1	0.35689	779.285	867.571	1128.85	699.017	1488.96	1028.01	834.944	915.736	759.59	661.662	770.974	769.611
ENSG00000104450.13	SPAG1	591.195	-0.642906	0.290721	-2.21142	0.0270066	1	0.35689	3.31377	4.03221	2.37468	1.93008	4.10186	2.29605	2.38445	2.75762	2.50635	1.2313	2.56541	3.43189
ENSG00000163485.17	ADORA1	42.5722	-2.36925	1.07166	-2.21082	0.0270482	1	0.357099	0.927232	0.098484	0.292314	0.0199679	0.185127	0.152546	0.280029	0.1579	0.58341	0.0379677	0.170331	0.0833472
ENSG00000197415.12	VEPH1	84.1186	2.24119	1.01389	2.21048	0.0270718	1	0.357099	0.0218053	0.214423	0.0376379	0.341342	0.0686645	0.053009	0.104275	0.0516248	0.0128591	0.445108	0.252304	0.195841
ENSG00000118690.13	ARMC2	149.445	-0.61102	0.276427	-2.21042	0.0270759	1	0.357099	0.457949	1.06086	0.529112	0.441716	0.769106	0.523824	0.394705	0.47748	0.454983	0.454623	0.518525	0.605043
ENSG00000233585.2		8.31934	-2.03462	0.920616	-2.21007	0.0271004	NA	NA	0	2.63096	6.40202	1.15577	4.41225	1.76592	1.99831	0.913952	4.55308	4.02899	3.87318	4.08207
ENSG00000134516.18	DOCK2	279.687	-0.944584	0.427443	-2.20985	0.0271156	1	0.35723	0.23092	0.26458	0.262328	0.182073	0.226697	0.408364	0.33658	0.383037	0.53682	0.154593	0.223968	0.308847
ENSG00000114942.14	EEF1B2	8817.04	-0.587667	0.265971	-2.20952	0.0271386	1	0.35723	876.83	1178.71	1753.97	971.274	1180.7	1568.17	1293.66	1205.98	1404.6	1268.45	1162.56	977.086
ENSG00000197142.11	ACSL5	29688.2	0.892789	0.404075	2.20946	0.0271425	1	0.35723	245.911	262.77	103.029	379.605	316.929	186.257	169.18	308.028	170.221	397.282	332.805	270.364
ENSG00000265808.4	SEC22B	1322.79	0.323724	0.146531	2.20925	0.0271571	1	0.35723	23.7741	20.9003	18.1989	25.6801	24.6286	25.2786	20.58	22.609	23.092	35.6362	25.3474	28.8078
ENSG00000254129.1		3.65342	3.04909	1.38052	2.20865	0.0271993	NA	NA	0.148527	0.0192811	0	0.0338805	0.0831482	0.0465899	0.0781052	0.0937714	0	0.0322109	0.0619306	0.097906
ENSG00000215788.11	TNFRSF25	869.721	-0.43013	0.194775	-2.20834	0.0272203	1	0.357827	60.0263	88.5811	92.3778	75.4569	106.783	78.0391	59.2769	83.2072	76.0881	71.0175	52.8494	69.0312
ENSG00000114455.13	HHLA2	10.0775	-2.16789	0.981839	-2.20799	0.0272448	NA	0.357914	0.0182529	0.163496	0.0444792	0.0312275	0.0766372	0.108785	0.0143978	0.0543265	0.0676602	0.0118755	0.0742054	0.0120319
ENSG00000214761.3	HNRNPA1P15	20.6098	-3.49206	1.58183	-2.20761	0.0272717	1	0.358033	12.4546	1.8189	13.278	1.06538	3.05039	16.6037	0.614009	6.31857	44.0685	0	15.0925	1.02623
ENSG00000173157.17	ADAMTS20	6.04285	3.95234	1.79105	2.20671	0.027334	NA	NA	0	0	0	0.0772701	0	0.00236124	0	0.00407354	0.00507334	0.0906035	0.00235405	0
ENSG00000132256.20	TRIM5	1054.18	0.473341	0.214508	2.20663	0.02734	1	0.358695	1.90086	1.26876	1.5455	2.11259	1.5082	1.51502	1.41851	1.63978	1.85044	3.0577	2.21391	1.77589
ENSG00000185247.15	MAGEA11	7.37774	4.86769	2.20658	2.20599	0.0273847	NA	NA	0	0.240265	0	0.334234	0	0	0.0709684	0.0139107	0	0.518456	0.0803882	0.254171
ENSG00000175322.12	ZNF519	277.526	-0.632289	0.286653	-2.20577	0.0274001	1	0.359146	0.935197	1.04613	2.53752	1.72251	1.9048	2.48413	1.93445	1.99741	1.5355	0.867361	1.64897	2.41995
ENSG00000133069.17	TMCC2	60.6959	0.797365	0.361518	2.2056	0.0274119	1	0.359146	0.940356	0.503971	0.189206	0.575622	0.304267	0.340975	0.59204	0.497203	0.444803	0.555675	0.453249	0.537405
ENSG00000049618.24	ARID1B	2882.57	0.340016	0.154185	2.20525	0.0274364	1	0.359146	2.9865	2.22274	2.48398	3.36996	3.27394	2.58527	3.9467	3.38591	2.46142	3.46306	3.56003	4.25004
ENSG00000163251.4	FZD5	1225.4	1.15582	0.524196	2.20493	0.0274588	1	0.359146	81.1054	66.355	35.3463	60.6059	80.0008	33.6438	33.2368	84.0216	50.0499	350.368	55.9021	47.201
ENSG00000110756.18	HPS5	906.728	0.753028	0.341531	2.20486	0.027464	1	0.359146	7.57986	7.39993	7.07632	10.8085	8.73631	6.89625	8.21772	7.09935	6.05634	23.6758	14.4798	12.5251
ENSG00000232682.2		33.5174	1.93245	0.876907	2.20371	0.0275444	1	0.359962	0.592751	1.44278	0.481479	3.65075	0.580709	0.13945	1.13968	0.561344	0.349559	5.59191	2.91954	2.14901
ENSG00000261245.2		2.45144	-4.21367	1.91223	-2.20354	0.0275569	NA	NA	0	8.36607	0	0	3.0065	4.49229	1.41207	3.87498	9.65209	0	1.11965	0
ENSG00000140090.18	SLC24A4	65.6207	2.08107	0.944653	2.203	0.027595	1	0.360269	0.0305998	0.126754	0.0305046	0.556825	0.0373753	0.0628268	0.116845	0.0496773	0.0562454	0.551103	0.391471	0.132027
ENSG00000179222.18	MAGED1	6832.02	0.974168	0.442258	2.20271	0.0276149	1	0.360269	19.6266	21.6489	20.8434	46.1194	20.2206	27.2893	24.5291	23.2873	23.5233	111.785	37.4937	21.4816
ENSG00000244301.6	AOX3P	4.1603	-3.11606	1.41468	-2.20266	0.0276188	NA	NA	0.0267197	0.0520297	0.0759636	0	0.0224373	0.0502886	0.0210765	0.0795268	0.0270124	0	0.0167118	0.0440328
ENSG00000174502.19	SLC26A9	14.1669	-2.31341	1.05048	-2.20224	0.0276483	1	0.360269	0.278189	1.98836	0.0598148	0.0167977	0.0137414	0	0.00968097	0.0265663	0	0	0	0.0323606
ENSG00000196628.20	TCF4	2465.07	0.469731	0.213301	2.2022	0.0276514	1	0.360269	3.51827	2.11767	2.23035	3.26408	2.24813	1.81889	2.32619	2.34019	2.37006	3.27441	2.34818	3.91013
ENSG00000166348.19	USP54	1287.69	0.969303	0.44031	2.20141	0.0277071	1	0.360269	3.47516	4.96092	2.03921	5.671	4.69773	2.84735	3.34628	4.20458	2.27557	10.5751	5.90997	8.462
ENSG00000158467.16	AHCYL2	1222.2	0.892505	0.40543	2.20138	0.0277092	1	0.360269	1.53771	2.08844	1.54259	4.01335	2.33811	1.81679	2.94148	2.30739	1.55945	6.33641	4.23006	3.93779
ENSG00000183668.18	PSG9	56.0011	-2.08563	0.947632	-2.20088	0.0277444	1	0.360269	0.749871	0.332316	0.493584	0.123866	1.16528	0.494771	0.433424	0.643672	0.880075	0.0168232	0.00808629	0.0255672
ENSG00000009790.15	TRAF3IP3	115.749	-1.12884	0.512934	-2.20076	0.0277532	1	0.360269	1.2116	1.63674	2.16822	1.4769	1.36715	3.31359	1.79195	2.42798	3.866	0.905286	1.8116	2.78908
ENSG00000087460.29	GNAS	32023.6	0.583368	0.265195	2.19977	0.0278233	1	0.360269	171.015	159.658	160.426	362.329	159.235	167.615	190.078	162.154	170.565	299.884	309.288	252.372
ENSG00000149218.5	ENDOD1	1829.19	-0.70367	0.319937	-2.1994	0.0278495	1	0.360269	16.0931	16.9138	20.6423	16.5553	22.4091	19.0506	26.6151	23.8705	26.8609	10.1563	18.818	24.11
ENSG00000162746.14	FCRLB	18.7809	-1.35524	0.616222	-2.19927	0.027859	1	0.360269	0.756328	1.14875	2.58027	0.698732	1.20671	1.49464	1.25284	2.02597	1.68215	0.73811	1.70296	0.673052
ENSG00000207744.1	MIR10B	2.83329	3.78664	1.72195	2.19904	0.027875	NA	NA	18.2629	0	0	4.68671	7.66794	25.7792	18.9075	18.5306	0	26.7345	4.28344	27.0867
ENSG00000170889.14	RPS9	17453.1	-0.548564	0.249474	-2.19888	0.0278862	1	0.360269	140.035	192.431	197.218	140.523	152.345	205.144	171.999	188.128	191.719	149.379	169.256	137.523
ENSG00000272902.2	TBC1D8-AS1	17.1393	-1.12488	0.51161	-2.19871	0.0278987	1	0.360269	1.45904	3.71924	1.93933	1.22539	3.11868	2.12192	0.941634	1.72267	2.54776	1.29445	2.73765	3.01645
ENSG00000149781.13	FERMT3	432.292	-0.776513	0.353175	-2.19866	0.0279018	1	0.360269	8.18213	9.82975	13.5272	8.93314	9.5171	17.2495	12.3494	14.7853	16.9235	7.75931	9.9547	12.3784
ENSG00000086730.17	LAT2	204.047	-1.05867	0.481527	-2.19857	0.0279083	1	0.360269	3.19882	2.85115	3.29479	1.52331	2.53384	4.91875	2.66304	3.53347	6.68442	1.83444	1.99554	2.52706
ENSG00000265511.1		109.612	0.900984	0.40981	2.19854	0.0279107	1	0.360269	10.9205	11.5438	53.8567	95.551	50.2182	37.1917	61.5293	40.1012	27.3375	114.695	85.8657	81.2413
ENSG00000122133.17	PAEP	117675	-2.9145	1.32575	-2.19839	0.0279216	1	0.360269	15434.6	7297.83	5107.02	814.08	21757.3	33930.6	802.046	11725.5	24819.2	136.389	668.596	903.795
ENSG00000100147.14	CCDC134	444.609	0.61843	0.281341	2.19815	0.0279386	1	0.360269	5.4374	5.74332	3.11992	5.37055	7.34001	5.2358	8.30372	7.91639	4.23457	11.8315	7.62216	9.58051
ENSG00000130038.10	CRACR2A	273.43	-0.594142	0.2703	-2.19808	0.0279432	1	0.360269	0.179326	0.279352	0.942974	0.532856	0.948422	1.15758	1.28796	1.05725	0.569315	0.577214	1.09503	1.35006
ENSG00000166747.13	AP1G1	5037.75	0.298759	0.135934	2.19783	0.0279615	1	0.360269	26.8934	22.6846	23.3016	30.6698	39.8097	30.0259	26.6918	31.4959	25.6322	38.6417	29.2009	34.3528
ENSG00000253123.4		148.113	-1.54045	0.70093	-2.19772	0.0279689	1	0.360269	6.89158	3.00598	22.0557	4.43316	10.1081	12.6246	18.5914	18.4232	14.027	2.15219	28.8792	13.7192
ENSG00000107731.12	UNC5B	1395.39	1.40435	0.639023	2.19765	0.0279741	1	0.360269	2.88808	5.82768	3.24355	11.5529	3.83219	2.40141	7.54842	4.89893	2.33465	27.0986	10.9725	8.2236
ENSG00000182963.11	GJC1	546.18	0.986986	0.44913	2.19755	0.0279812	1	0.360269	13.361	2.37118	6.91263	8.27008	5.47426	6.64111	9.39611	7.90012	8.05159	12.7241	7.22671	7.31242
ENSG00000188343.13	CIBAR1	370.443	-0.400751	0.182458	-2.19641	0.0280629	1	0.361089	3.75898	4.65633	6.6033	4.74187	6.08486	6.1939	5.52826	5.10994	5.00582	4.75865	5.12697	6.22446
ENSG00000151025.11	GPR158	2.71752	-3.63274	1.65506	-2.19494	0.0281682	NA	NA	0	0.00272066	0.00141863	0	0.00195543	0.00109568	0.0103322	0.00567068	0.00353124	0	0.00436935	0.00575625
ENSG00000186603.7	HPDL	53.2376	-1.31363	0.598561	-2.19464	0.0281892	1	0.362482	2.74195	7.68849	30.0676	4.78483	17.499	23.2225	23.521	13.1317	6.37557	9.36566	13.3766	14.6403
ENSG00000154553.16	PDLIM3	37.9605	-1.11646	0.508832	-2.19417	0.0282235	1	0.36269	0.457005	0.767536	0.556823	0.249217	0.4797	0.21503	0.21967	0.57963	0.346508	0.153311	1.08527	1.12968
ENSG00000163435.16	ELF3	3263.66	-1.3526	0.616674	-2.19338	0.0282801	1	0.363184	366.595	290.658	121.233	55.9625	221.708	92.5692	134.365	236.879	187.021	23.4479	68.331	161.93
ENSG00000224950.2		33.8259	-0.930551	0.424317	-2.19306	0.0283031	1	0.363247	2.48993	4.41055	2.83804	1.73142	3.84449	2.19195	2.28083	2.80352	2.2736	1.17578	1.50708	3.25615
ENSG00000235875.3	ARHGEF7-AS2	3.82983	3.02688	1.3814	2.19117	0.0284398	NA	NA	1.0668	0	0.97486	1.36884	0.671869	0.250976	1.42002	0.865953	0	3.90415	0.500423	1.05482
ENSG00000108379.10	WNT3	23.6343	1.40385	0.640737	2.19099	0.0284527	1	0.364907	0.507188	0.065841	0.0600801	0.166311	0.124221	0.0795473	0.120854	0.0628983	0.192279	0.233736	0.112349	0.139303
ENSG00000147862.17	NFIB	2439.51	1.22554	0.559413	2.19076	0.0284689	1	0.364907	1.95055	3.65028	2.05919	8.32303	2.10836	1.22271	2.67551	1.70941	1.37701	8.8103	5.57082	5.31269
ENSG00000231908.1	IDH1-AS1	15.7884	1.54124	0.703628	2.19042	0.0284936	1	0.364992	6.39397	7.47034	1.94763	11.4859	4.47433	6.51839	7.88056	4.32513	3.77067	24.9598	8.99797	10.0101
ENSG00000188368.11	PRR19	32.6307	-0.76465	0.349159	-2.18998	0.0285259	1	0.365039	1.31325	2.26813	2.29577	1.58249	1.96581	1.82686	1.65517	1.90026	1.90487	1.22589	1.44632	1.6937
ENSG00000244398.1		93.9574	-0.802288	0.366363	-2.18987	0.0285337	1	0.365039	94.8672	129.007	217.912	116.538	122.759	213.672	126.968	106.041	185.524	113.83	113.806	98.4151
ENSG00000198162.12	MAN1A2	2182.99	0.345333	0.157782	2.18867	0.0286206	1	0.36588	5.66035	4.97073	5.13119	6.42745	7.77178	6.13315	5.64493	6.28137	5.33588	9.68206	6.51072	7.9989
ENSG00000213553.4	RPLP0P6	462.19	-0.654156	0.298915	-2.18843	0.0286381	1	0.36588	142.563	211.711	300.954	168.318	224.08	304.188	237.882	213.64	290.888	250.228	223.894	160.067
ENSG00000198515.16	CNGA1	73.4271	1.46444	0.669239	2.18821	0.0286543	1	0.36588	0.376159	0.706053	0.112701	0.487405	0.0776733	0.0696354	0.153221	0.0850942	0.16832	1.7392	0.572742	0.780453
ENSG00000143167.12	GPA33	5.10794	-2.82639	1.29196	-2.18768	0.0286927	NA	NA	0.0175168	0.0204656	0.0320141	0	0.033096	0.0288469	0.0181351	0.0462111	0.0221358	0	0.0205422	0.01299
ENSG00000168427.9	KLHL30	23.8617	-1.18265	0.540601	-2.18765	0.0286952	1	0.366142	0.48794	0.610801	1.06163	0.357764	0.526805	0.524766	2.02065	1.2448	0.45805	0.170067	0.882846	1.20615
ENSG00000265206.5		101.632	-1.6289	0.744675	-2.18739	0.0287138	1	0.366142	33.0959	18.6176	31.737	8.80777	21.101	59.1169	18.3105	32.8348	76.5206	7.47655	16.3873	19.9981
ENSG00000136840.19	ST6GALNAC4	630.929	-0.718229	0.328382	-2.18718	0.0287295	1	0.366142	25.1142	25.3408	47.0916	22.0969	33.9161	45.5788	37.1439	38.6538	35.2263	21.6976	30.4973	24.8322
ENSG00000101255.12	TRIB3	257.306	-1.08873	0.497976	-2.1863	0.0287936	1	0.366726	6.0481	4.62153	4.55767	1.44175	2.98468	5.57011	3.22194	3.17599	4.59301	1.52456	1.49249	1.31791
ENSG00000196890.4	H2BU1	17.1796	-1.08718	0.497581	-2.18493	0.0288942	1	0.367544	3.1591	6.15152	4.10572	1.29712	4.06761	3.36922	3.48865	2.56433	4.25828	3.08301	2.17344	2.91539
ENSG00000167083.7	GNGT2	42.9669	-1.52885	0.699729	-2.18492	0.0288945	1	0.367544	1.91827	1.34472	3.73961	0.984551	1.71822	4.09172	1.77793	3.11423	7.04607	1.12324	1.25977	2.52898
ENSG00000236829.9		21.2107	1.50168	0.687569	2.18404	0.0289591	1	0.368009	0.412315	0.6423	0.502372	1.92809	0.730936	0.732897	0.596261	0.409062	0.370517	3.66616	0.730664	0.679475
ENSG00000061987.16	MON2	2562.91	0.393737	0.180311	2.18366	0.0289873	1	0.368009	8.32922	7.09516	7.08623	10.5756	10.815	7.5508	8.42552	8.94622	7.40036	12.1039	8.78883	13.0254
ENSG00000139117.14	CPNE8	207.452	-0.775196	0.355027	-2.18349	0.0289999	1	0.368009	0.334185	0.321278	0.41881	0.243068	0.420135	0.465432	0.307287	0.452628	0.467192	0.195681	0.36727	0.511698
ENSG00000011677.13	GABRA3	49.0166	2.05509	0.941225	2.18342	0.0290047	1	0.368009	0.0139656	0.089741	0.0170159	0.250873	0.048375	0.0459974	0.08262	0.114779	0.0176482	0.228288	0.0573216	0.0327957
ENSG00000166123.14	GPT2	3433.61	1.38415	0.634129	2.18275	0.029054	1	0.368009	19.6724	40.3554	13.5546	67.559	38.9343	12.1953	32.5304	27.3231	9.14521	67.2415	48.8813	48.5815
ENSG00000111348.9	ARHGDIB	1385.57	-1.03798	0.475547	-2.18271	0.0290573	1	0.368009	32.2647	31.1724	40.0507	21.6821	23.508	50.9763	27.2938	36.3626	58.0586	15.0657	26.1216	28.5797
ENSG00000243498.2	UBA52P5	11.1954	-1.37012	0.627742	-2.18262	0.029064	NA	0.368009	14.219	22.1502	46.1991	17.0284	21.8901	26.7612	26.6378	21.1602	47.9157	16.1892	22.2331	14.0593
ENSG00000075275.18	CELSR1	3617.58	0.726196	0.332748	2.18242	0.0290787	1	0.368009	10.8352	9.74847	5.34039	8.77011	10.2546	4.67564	11.2847	10.1297	5.75441	18.1127	10.8387	12.0969
ENSG00000162836.12	ACP6	826.647	1.03833	0.475935	2.18166	0.0291349	1	0.368009	5.22357	7.81003	4.96994	15.3485	8.85457	5.19058	7.57078	9.40929	6.75793	33.4265	7.31093	5.65853
ENSG00000183908.7	LRRC55	6.78754	1.96297	0.899879	2.18137	0.0291561	NA	NA	0.399329	0.116638	0.121637	0.819821	0.251496	0.046973	0.206712	0.202591	0.252315	0.876848	0.14049	0.542912
ENSG00000242574.9	HLA-DMB	3320	1.70301	0.780719	2.18133	0.0291591	1	0.368009	102.037	240.973	42.5468	1122.29	88.7529	122.954	162.231	148.165	121.867	474.292	232.316	121.577
ENSG00000183741.12	CBX6	2366.46	-0.693846	0.318112	-2.18114	0.0291733	1	0.368009	52.4002	73.573	122.314	58.6485	107.419	141.573	167.78	112.866	95.7717	83.5703	124.928	99.4423
ENSG00000135108.15	FBXO21	2716.7	0.686722	0.314933	2.18053	0.029218	1	0.368009	23.1792	25.7139	16.8351	32.0019	22.1623	19.6679	24.383	22.3898	21.233	64.9272	26.9177	22.0155
ENSG00000147852.17	VLDLR	1171.67	0.5798	0.265902	2.1805	0.0292202	1	0.368009	12.1619	11.6067	9.39009	16.4791	15.7383	9.26426	13.3826	13.6131	10.4314	23.8753	19.8773	17.7721
ENSG00000197745.3	SCGB1D4	4005.95	3.52386	1.6162	2.18033	0.0292329	1	0.368009	28.499	429.526	119.146	1753.79	116.367	36.7081	1003.06	44.5318	8.82343	2557.36	1123.29	1357.87
ENSG00000167600.14	CYP2S1	61.6472	-0.818457	0.375438	-2.18	0.0292571	1	0.368009	1.91022	3.57086	1.65037	0.92694	2.33319	2.58199	1.74649	2.05804	2.14181	1.62694	2.24829	1.23628
ENSG00000269779.1		18.6382	1.03824	0.476325	2.17969	0.0292803	1	0.368009	1.74369	0.833409	1.44855	2.27804	1.198	1.26795	0.562671	0.836371	1.2019	3.94482	0.743581	0.862053
ENSG00000283041.1		406.944	-0.689731	0.31645	-2.17959	0.0292881	1	0.368009	91.3458	142.593	193.039	119.056	99.6219	170.137	143.733	139.066	213.431	162.755	149.705	117.678
ENSG00000059378.13	PARP12	1009.46	-0.408795	0.187573	-2.1794	0.0293023	1	0.368009	11.1842	12.1029	12.8536	9.9689	13.4532	12.9021	14.8478	13.4065	11.5249	8.68474	11.1715	13.6695
ENSG00000198502.6	HLA-DRB5	556.233	-0.769904	0.353273	-2.17934	0.0293061	1	0.368009	10.889	16.6781	8.06358	9.08425	22.1649	23.2097	23.5598	24.268	25.5175	8.86189	30.7557	45.1596
ENSG00000081665.14	ZNF506	1531.86	0.482414	0.221373	2.17919	0.0293176	1	0.368009	22.7408	19.6717	14.8416	23.8555	22.6686	14.6579	13.8551	19.5954	19.4314	36.0281	15.8093	20.2519
ENSG00000204049.1		21.1059	2.3013	1.05609	2.17906	0.029327	1	0.368009	0.727845	2.76371	0.886819	11.9541	0.916789	0.342465	1.83002	1.03392	0.551863	11.365	10.0719	2.69877
ENSG00000054654.19	SYNE2	12181.6	-1.45031	0.66565	-2.17879	0.0293474	1	0.368009	14.7446	12.4215	10.9176	5.26319	23.9694	9.74178	9.81996	19.7942	16.2393	1.59023	6.32297	18.171
ENSG00000222014.6	RAB6C	49.596	1.133	0.520032	2.17871	0.0293534	1	0.368009	1.134	1.70344	6.31628	15.6315	5.44144	5.64059	8.338	5.39149	3.43926	18.3394	12.4627	10.7321
ENSG00000125538.12	IL1B	215.675	-2.44019	1.12043	-2.17791	0.0294124	1	0.36852	100.167	11.1927	4.54879	0.650766	1.77453	6.56246	3.83389	4.51711	20.0819	0.412464	3.50254	0.975097
ENSG00000267369.1	TAF5LP1	29.7432	-1.51047	0.693819	-2.17703	0.029478	1	0.369111	7.80038	7.29081	21.5427	6.93946	14.4104	26.4256	6.15293	20.2617	32.069	5.58249	11.709	13.3688
ENSG00000258365.1		36.9429	-0.825089	0.37906	-2.17667	0.0295049	1	0.369216	2.93549	5.37314	4.53043	2.91283	4.0262	2.48617	4.05215	4.13022	2.67088	1.71887	2.1114	4.06354
ENSG00000144452.15	ABCA12	153.59	2.40516	1.10513	2.17635	0.0295291	1	0.369289	0.0144192	0.292007	0.125908	1.46286	0.0988837	0.0678451	0.200464	0.0390148	0.0364428	1.12106	0.448668	0.460985
ENSG00000106538.10	RARRES2	930.546	-0.673447	0.309554	-2.17554	0.0295895	1	0.369625	108.757	191.033	122.723	107.821	139.176	124.466	79.8316	157.481	141.985	88.5688	118.643	197.713
ENSG00000174567.8	GOLT1A	31.5703	-1.38572	0.636995	-2.1754	0.0296002	1	0.369625	0.786199	0.992033	0.536435	0.290531	1.45243	1.59806	0.558138	1.58268	2.25726	0.368286	0.265532	0.404233
ENSG00000035499.13	DEPDC1B	329.675	-1.05378	0.484442	-2.17525	0.0296113	1	0.369625	1.81664	1.28924	1.03333	0.395709	3.09549	2.22194	1.3712	2.3899	2.34805	0.644258	0.569615	0.714686
ENSG00000139044.12	B4GALNT3	8390.4	-1.4074	0.647322	-2.17419	0.0296909	1	0.370388	48.1135	44.9288	26.1175	16.1389	81.2806	43.3006	31.9234	59.657	40.052	3.28255	19.5107	43.891
ENSG00000145495.16	MARCHF6	5664.12	0.323935	0.149046	2.17339	0.029751	1	0.370906	35.4306	28.5379	22.2701	30.3294	34.7847	25.2655	31.5225	32.9397	25.9122	37.9945	28.7214	39.2841
ENSG00000196159.14	FAT4	575.578	0.652997	0.300578	2.17247	0.0298202	1	0.371539	0.908585	0.666319	0.773222	1.79645	1.53297	1.11546	1.13292	2.07414	1.334	2.07624	2.1979	3.30052
ENSG00000138615.6	CILP	3146.96	1.491	0.686401	2.17219	0.029841	1	0.371567	17.092	25.2574	58.9928	164.415	59.136	69.2969	159.69	55.3028	14.1786	223.819	154.291	100.4
ENSG00000259321.1		38.2922	-0.765689	0.352584	-2.17165	0.0298821	1	0.371848	14.4467	25.027	21.2439	14.3181	15.0596	19.2204	17.0933	17.388	24.1737	16.0434	12.1514	19.2102
ENSG00000143878.10	RHOB	5559.24	1.19199	0.548987	2.17126	0.0299116	1	0.371915	4671.44	585.128	580.478	1082.37	347.781	359.851	889.226	582.73	697.684	773.059	1461.27	848.758
ENSG00000143171.13	RXRG	35.0048	2.17874	1.00353	2.17109	0.0299246	1	0.371915	0.179205	0.785149	0.0136467	0.321919	0.329183	0.189719	0.0927654	0.327298	0.11323	1.62865	0.24168	0.387609
ENSG00000250579.2	CTD-2297D10.2	157.531	1.28548	0.592291	2.17034	0.0299809	1	0.372383	5.33788	3.62585	3.93251	31.3468	3.43996	3.85498	8.04159	13.2002	10.1652	17.0211	2.67862	11.1696
ENSG00000216809.1		13.7494	1.59957	0.737172	2.16987	0.0300164	1	0.372594	3.94502	1.38274	1.20167	1.41734	2.81583	0.928104	2.68395	3.68262	0.598235	5.96749	3.88616	3.12057
ENSG00000189013.14	KIR2DL4	102.093	-2.02326	0.932733	-2.16918	0.030069	1	0.372633	5.75518	1.85307	3.92021	0.837308	3.08233	10.8317	2.09111	4.267	10.5369	0.398023	3.44368	4.12229
ENSG00000124383.9	MPHOSPH10	1966.52	0.80671	0.371897	2.16918	0.0300693	1	0.372633	35.6588	37.8987	41.0803	65.8341	37.6497	32.4258	31.2731	29.5884	33.7753	154.392	44.5335	39.0749
ENSG00000244682.7	FCGR2C	33.5426	-0.88292	0.407089	-2.16886	0.030093	1	0.372633	0.450134	0.693246	1.04704	0.735098	0.274902	0.231051	0.762583	1.26224	0.951499	0.419324	0.441499	0.485541
ENSG00000123454.12	DBH	15.2749	1.81708	0.837868	2.16869	0.0301062	1	0.372633	0.0866784	0.126588	0.105611	0.378144	0.527701	0.489407	0.320493	0.545283	0.021907	0.676724	0.223628	0.407099
ENSG00000131409.13	LRRC4B	179.317	0.733651	0.338305	2.16861	0.0301125	1	0.372633	1.7283	1.42137	0.799966	2.46788	0.932403	0.790485	1.12528	1.98288	1.66914	2.65721	1.91131	2.52993
ENSG00000125450.11	NUP85	1543.02	-0.306876	0.141557	-2.16785	0.0301699	1	0.373113	24.0904	27.7981	24.8395	21.7246	25.0195	19.4803	27.4962	26.3728	23.0505	20.2991	23.2214	26.828
ENSG00000108242.13	CYP2C18	75.389	-1.66288	0.767277	-2.16726	0.0302154	1	0.373365	0.284591	0.310333	0.647268	0.379771	0.246945	0.776652	1.39181	1.17815	1.61117	0.0833207	0.631889	0.506511
ENSG00000259092.1	TRAV30	15.7279	3.04701	1.40603	2.1671	0.0302275	1	0.373365	0	1.04015	0	77.6786	11.2139	1.67557	34.2346	8.67192	0.900027	4.34416	9.18755	15.845
ENSG00000199664.1	RNU6-1266P	7.10118	2.92824	1.35123	2.16709	0.0302278	NA	NA	9.57046	27.9539	5.83041	103.153	20.0915	4.50309	16.9856	3.8843	0	107.409	44.8937	61.5094
ENSG00000131773.14	KHDRBS3	625.195	1.38585	0.639725	2.16632	0.0302871	1	0.37387	0.781713	1.82078	0.60251	2.31755	0.614483	0.378387	0.74171	0.802801	0.497394	5.55467	2.02676	2.29658
ENSG00000198208.12	RPS6KL1	42.1593	0.892482	0.412316	2.16456	0.0304216	1	0.375271	0.514355	0.570895	0.752039	1.95354	0.518302	0.411424	1.36931	1.35692	0.46799	1.4557	1.32702	2.03432
ENSG00000254682.1		41.8031	0.89366	0.412901	2.16434	0.030438	1	0.375271	2.57191	2.17018	5.74504	12.1736	4.91933	6.05066	4.8182	3.9434	4.04457	11.5737	6.43438	4.52094
ENSG00000181333.12	HEPHL1	44.3078	-2.93811	1.35826	-2.16315	0.0305299	1	0.375985	0	1.82847	0.137136	0.0990298	0.0990142	0.0756545	0.0665859	0.130517	0	0	0.0502827	0.058294
ENSG00000196951.11	SCOC-AS1	31.2054	1.27303	0.588542	2.16302	0.0305393	1	0.375985	0.0887903	0.116705	0.0676148	0.227858	0.0885397	0.125333	0.170717	0.126128	0.0561018	0.373685	0.301965	0.290815
ENSG00000187840.5	EIF4EBP1	387.863	-0.754441	0.348833	-2.16276	0.0305598	1	0.375985	4.28748	6.91937	8.69978	4.05859	5.54757	8.94851	6.96788	6.17508	5.53189	5.03081	6.29183	4.45377
ENSG00000150967.18	ABCB9	460.265	2.06994	0.957149	2.16261	0.0305709	1	0.375985	0.401752	3.91792	0.649339	8.88758	1.21864	0.64811	2.77935	0.984993	0.431019	5.83311	6.74596	12.8576
ENSG00000234965.3	SHISA8	88.0634	2.60541	1.20508	2.16203	0.0306161	1	0.37631	0.809795	5.36133	1.86371	13.6695	0.377782	0.338688	8.09103	0.730369	0.181926	34.6849	15.701	13.523
ENSG00000117410.14	ATP6V0B	3130.58	0.43473	0.201145	2.16127	0.0306741	1	0.376458	414.415	402.795	318.468	564.914	342.948	309.181	386.81	333.952	299.253	511.567	395.659	390.766
ENSG00000287750.1		101.317	1.0266	0.475036	2.16111	0.030687	1	0.376458	2.93022	4.30698	2.76405	9.16912	3.49245	3.0243	4.13806	3.22253	1.72005	7.74869	6.69526	6.40212
ENSG00000218052.5	ADAMTS7P4	17.255	1.42583	0.65977	2.1611	0.0306878	1	0.376458	0.185881	0.170636	0.0404431	0.204436	0.0891942	0.0812136	0.0471288	0.0700536	0.0469794	0.239712	0.0871943	0.0328204
ENSG00000133392.18	MYH11	750.354	-1.39161	0.644096	-2.16056	0.0307292	1	0.376458	1.58458	0.593181	5.28375	0.952702	1.72708	1.70721	2.52916	3.26811	3.10906	0.659591	2.71837	3.4725
ENSG00000115590.14	IL1R2	114.44	-1.69245	0.783387	-2.16042	0.0307399	1	0.376458	2.72067	2.00256	1.25966	0.279276	1.83912	3.73797	0.442624	1.77779	1.40274	0.185859	1.04651	0.376616
ENSG00000287431.1	RENO1	65.0097	0.591733	0.273898	2.16041	0.0307409	1	0.376458	3.81521	2.40017	3.2182	5.49788	3.38857	2.89982	5.38225	4.76446	4.82124	7.87622	5.16248	5.94872
ENSG00000149273.15	RPS3	30931.4	-0.59027	0.273308	-2.15973	0.0307938	1	0.376877	403.771	681.92	821.02	528.983	541.245	768.796	697.459	645.584	714.019	693.644	639.296	523.483
ENSG00000151575.14	TEX9	178.785	-0.566773	0.262546	-2.15876	0.0308689	1	0.377565	0.399141	0.823278	0.447294	0.404658	0.479996	0.415022	0.263825	0.389991	0.351205	0.314987	0.32361	0.338627
ENSG00000139323.14	POC1B	2468.79	1.31543	0.609681	2.15758	0.0309609	1	0.378459	5.67267	12.2709	4.10595	29.2302	7.8134	3.73057	7.96898	5.68743	4.11183	19.5451	16.9845	17.9006
ENSG00000234699.1		6.39282	-2.13733	0.990896	-2.15697	0.0310079	NA	NA	0.0505294	0.413249	0.738791	0.259342	0.042431	0.380401	0.358718	0.287112	0.35758	0.0986245	0.237026	0.399696
ENSG00000173559.15	NABP1	5865.36	-1.26954	0.588841	-2.156	0.0310838	1	0.379322	42.3057	52.3149	27.3411	21.8106	80.8038	47.1524	44.4459	67.1494	53.178	6.34942	21.8673	64.5025
ENSG00000286558.1		23.3908	2.30801	1.07058	2.15584	0.0310961	1	0.379322	0.0689668	0.564037	0.252091	2.26541	1.56366	0.519203	0.816013	0.895714	0.139444	6.19211	2.84692	3.47781
ENSG00000130255.13	RPL36	10207.9	-0.61599	0.285736	-2.1558	0.0310992	1	0.379322	211.378	294.327	365.938	228.597	243.785	366.236	251.58	271.737	389.047	304.495	256.946	196.999
ENSG00000213169.3		17.7899	-1.213	0.562697	-2.1557	0.0311072	1	0.379322	7.84753	14.5169	23.9039	6.0416	9.33554	15.3851	9.28518	5.83921	11.2391	8.29671	8.58939	9.69926
ENSG00000219747.1	RPL32P16	21.791	-0.986266	0.457646	-2.15508	0.0311552	1	0.379579	11.0866	24.4666	36.0216	24.0252	26.8947	31.2987	20.4052	28.9976	29.888	15.6282	23.1136	34.1042
ENSG00000120693.14	SMAD9	2620.19	1.48937	0.691186	2.15481	0.031177	1	0.379579	8.07441	18.5534	5.11065	38.7642	17.6332	5.64324	13.9621	6.73509	4.85663	30.2149	22.6702	29.4789
ENSG00000022567.10	SLC45A4	1301.97	-0.728581	0.338169	-2.15449	0.0312021	1	0.379579	5.43234	6.42156	4.91618	3.29324	12.0405	6.6262	6.69825	6.88197	6.11365	2.99169	3.85466	8.08619
ENSG00000008735.14	MAPK8IP2	218.694	-0.715155	0.331941	-2.15446	0.031204	1	0.379579	6.6793	6.12833	9.10372	5.65546	9.28462	8.2741	8.99684	7.93353	7.89694	3.31444	9.84203	11.0445
ENSG00000185344.15	ATP6V0A2	1028.36	0.476874	0.221413	2.15378	0.0312577	1	0.379629	9.02609	6.4262	8.40773	9.11015	11.3015	8.76882	10.1731	9.82074	8.32042	18.5513	8.97838	10.5882
ENSG00000286471.1		30.3808	2.55661	1.18721	2.15346	0.0312822	1	0.379629	0.151128	1.72155	0.138103	1.43497	0.158633	0.106663	0.268221	0.184012	0.114587	7.48499	1.45329	0.48565
ENSG00000186081.12	KRT5	139.814	2.38531	1.10767	2.15345	0.0312831	1	0.379629	0.752137	5.07724	3.97114	28.0518	7.43874	4.40403	5.68565	2.98481	0.422431	33.7649	39.2019	5.70163
ENSG00000104529.18	EEF1D	3226.31	-0.332776	0.154532	-2.15344	0.0312838	1	0.379629	60.4149	66.2487	77.8579	59.2869	85.0589	82.8129	84.539	92.4621	83.4892	76.1164	72.9376	82.3019
ENSG00000164124.11	TMEM144	1359.98	1.41639	0.657935	2.15278	0.0313361	1	0.379892	2.11784	5.92117	5.36365	25.2141	9.15609	7.37137	5.96363	5.50264	4.78694	48.4034	15.444	14.1372
ENSG00000164048.14	ZNF589	2078.41	1.80147	0.836849	2.15269	0.0313434	1	0.379892	3.25198	16.7875	5.75572	37.8177	5.2819	4.48567	13.705	6.73822	3.65962	65.8615	27.3057	19.8682
ENSG00000229728.1		7.26653	1.85953	0.863899	2.15248	0.0313594	NA	NA	5.68464	1.20756	1.25932	5.83527	2.60376	3.89052	2.14011	5.45334	2.61223	8.06939	0.969667	3.57687
ENSG00000220105.2		4.97374	-2.54295	1.18144	-2.15242	0.0313646	NA	NA	0	4.82124	8.04461	1.69436	1.38608	3.88326	8.30033	2.00979	5.84048	2.4163	2.32286	5.71232
ENSG00000065457.11	ADAT1	847.634	0.356802	0.165805	2.15193	0.0314025	1	0.380031	12.2947	11.3508	9.79559	12.9298	19.4153	15.7336	15.1486	15.2374	11.668	21.5534	17.9289	21.5767
ENSG00000157315.5	TMED6	134.411	1.49792	0.696204	2.15155	0.0314324	1	0.380031	2.39037	3.7464	3.33869	7.89976	2.98642	2.74321	2.20744	2.0823	2.71126	59.9699	1.9144	2.42118
ENSG00000124588.22	NQO2	443.776	-0.555755	0.258319	-2.15143	0.0314426	1	0.380031	4.04172	7.3211	9.27639	6.48051	5.48557	7.09086	5.15286	4.41251	6.42989	6.6198	8.55366	8.20952
ENSG00000197467.17	COL13A1	19.5185	1.13915	0.529487	2.15142	0.0314428	1	0.380031	0.104194	0.0608671	0.0224033	0.0597689	0.0643343	0.0836314	0.0435113	0.0572138	0.0247848	0.0777585	0.0230004	0.0575722
ENSG00000167487.12	KLHL26	304.965	0.449902	0.209127	2.15134	0.0314497	1	0.380031	4.93418	2.91592	2.72633	4.07844	4.74561	4.02236	5.06592	4.63393	3.48016	4.45138	4.25233	4.80786
ENSG00000281490.1	CICP14	289.435	0.725149	0.337331	2.14966	0.0315818	1	0.380241	36.7663	25.8967	23.5772	37.7405	65.5881	28.97	69.9359	84.8202	28.8104	71.933	44.7255	78.4468
ENSG00000140104.14	CLBA1	1004.92	-0.321164	0.149419	-2.14941	0.0316017	1	0.380241	17.504	25.1808	20.5909	17.7817	21.3967	19.3341	18.2559	20.3888	17.0644	18.4387	16.1194	17.5066
ENSG00000041880.15	PARP3	492.241	-0.495704	0.230637	-2.14928	0.031612	1	0.380241	18.6948	28.1717	31.5175	26.2397	39.4067	51.3416	41.0794	51.7811	39.9592	32.6167	32.9303	35.4608
ENSG00000120685.20	PROSER1	1591.87	0.354871	0.165115	2.14923	0.031616	1	0.380241	27.4364	19.7975	21.6343	25.6475	27.4515	21.8032	27.2365	28.8118	24.0827	38.7178	25.2934	35.1657
ENSG00000082701.17	GSK3B	1847.89	0.353621	0.16455	2.14902	0.0316328	1	0.380241	3.42235	2.54525	2.5059	3.19383	4.04964	2.73286	3.22633	3.48063	2.40644	3.70194	3.3677	3.98806
ENSG00000079459.13	FDFT1	2975.61	0.651829	0.303321	2.14897	0.0316366	1	0.380241	25.9694	29.4105	24.6949	44.4955	25.8973	18.4304	28.8958	33.3568	21.6635	66.4694	35.478	37.1889
ENSG00000137486.17	ARRB1	596.85	0.456678	0.212521	2.14886	0.0316457	1	0.380241	3.10826	1.98082	2.45636	3.58108	2.44126	2.80227	3.71626	3.47582	2.65338	3.80234	3.6604	3.50857
ENSG00000228495.2	LINC01013	16.0581	1.39657	0.649922	2.14883	0.0316476	1	0.380241	0.039828	0.0310218	0.194109	0.449717	0.167224	0.249865	0.227768	0.129318	0.107371	0.557117	0.174372	0.157523
ENSG00000005884.18	ITGA3	2496.52	-1.18289	0.550522	-2.14867	0.0316606	1	0.380241	49.5458	31.7398	33.7678	13.7064	61.1846	28.4958	42.3631	53.8654	35.7296	6.45918	20.495	29.9697
ENSG00000180818.5	HOXC10	12.5307	-1.70926	0.795563	-2.14849	0.0316751	1	0.380241	0.286343	1.11516	2.09331	0.391907	2.00375	1.61676	2.82334	0.697296	1.06142	0.745188	0.268639	0.377503
ENSG00000008324.12	SS18L2	424.105	-0.4252	0.197907	-2.14848	0.0316757	1	0.380241	11.8366	13.2514	20.729	13.5717	14.0648	12.5659	10.2209	11.99	14.0995	12.6455	11.5069	11.6385
ENSG00000226608.3	FTLP3	82.7613	-0.605346	0.281864	-2.14766	0.031741	1	0.380738	67.9921	97.0909	95.4993	83.3647	45.2001	47.0987	96.6494	85.086	85.921	49.7657	63.7882	63.4936
ENSG00000167850.4	CD300C	37.5066	-1.91503	0.891758	-2.14748	0.0317551	1	0.380738	2.46759	1.1532	6.73469	1.01319	1.24327	6.50188	4.55465	4.7271	7.38408	0.770609	2.68543	1.75672
ENSG00000156453.14	PCDH1	2359.93	0.812399	0.378398	2.14694	0.031798	1	0.381025	41.4403	43.2369	19.2183	53.8663	43.1388	19.2299	64.2054	44.1868	18.8889	47.7024	54.408	71.8849
ENSG00000235552.4	RPL6P27	32.1629	-0.840202	0.391392	-2.1467	0.0318171	1	0.381026	10.856	17.3565	31.3276	14.0763	13.9141	18.2812	13.8589	14.3777	22.5276	17.8435	17.1534	15.8187
ENSG00000186767.7	SPIN4	252.283	0.488932	0.227792	2.1464	0.0318412	1	0.381087	25.2227	24.9351	22.6056	35.6002	25.9662	23.3932	25.6109	26.7736	24.6409	53.3724	31.9682	32.1336
ENSG00000166736.12	HTR3A	6.67856	-2.56756	1.1964	-2.14608	0.0318667	NA	NA	0.0979782	0.267102	0.159171	0.0670496	0.383951	0.215136	0.0772851	0.371147	0.46224	0	0.0612803	0.322927
ENSG00000248290.1	TNXA	7.52631	-2.20558	1.02811	-2.14529	0.0319299	NA	NA	0.128995	0.452132	0.31434	0.132413	0.433284	0.606948	0.381568	0.732962	4.17307	0.755329	0.605099	2.42339
ENSG00000019169.11	MARCO	130.55	-1.50138	0.699859	-2.14526	0.0319319	1	0.381672	0.83472	1.69559	0.231145	0.233683	0.0398261	0.0446309	4.38265	4.02689	1.95623	0.203654	0.275869	0.0562737
ENSG00000139144.11	PIK3C2G	79.7985	2.37159	1.10561	2.14506	0.0319482	1	0.381672	0.00613711	0.0688343	0.0179461	0.161273	0.0371052	0.0115505	0.0740664	0.0199266	0.0074452	0.350972	0.244125	0.175977
ENSG00000101986.12	ABCD1	504.778	0.489314	0.228114	2.14504	0.0319495	1	0.381672	8.07807	8.00618	9.2635	15.0439	9.84956	9.9082	12.9757	12.7286	9.86054	20.7948	15.1572	14.3179
ENSG00000142794.19	NBPF3	360.642	0.621246	0.289669	2.14467	0.031979	1	0.381672	4.56888	4.27559	1.29712	2.28805	6.48128	3.4542	3.73295	4.11375	2.01798	4.96748	3.90145	5.07679
ENSG00000130669.17	PAK4	1302.84	0.405306	0.18899	2.14459	0.0319853	1	0.381672	9.57013	8.45978	8.26965	12.358	11.1864	9.05512	10.2034	11.7127	9.54266	16.5508	12.6533	11.0757
ENSG00000105640.13	RPL18A	8604.55	-0.692591	0.32299	-2.14431	0.0320081	1	0.381717	693.305	1002.69	1322.62	768.383	819.85	1295.25	918.225	913.234	1232.35	918.585	880.53	578.824
ENSG00000130193.8	THEM6	609.394	0.750577	0.350145	2.14362	0.0320633	1	0.382148	20.1035	23.9072	20.5578	47.9581	21.6617	24.7577	28.5498	27.3502	21.1532	63.5624	33.872	27.484
ENSG00000268869.6	ESPNP	3.50713	-3.29935	1.54023	-2.14212	0.0321837	NA	NA	0.0151644	0.0885858	0.0739061	0	0.0509358	0.0142703	0.0627985	0.135402	0.0153305	0	0.0426803	0.119953
ENSG00000104635.15	SLC39A14	22090.3	1.84679	0.862168	2.14203	0.0321911	1	0.383213	21.3505	76.6257	51.4562	508.184	43.49	23.6784	212.361	42.5715	17.7536	186.451	504.35	243.163
ENSG00000135636.15	DYSF	1881.54	-1.33166	0.621715	-2.14192	0.0322003	1	0.383213	1.83741	1.53338	2.23614	0.983577	6.88136	10.9468	1.95688	7.00527	7.28777	1.09131	1.40548	2.03201
ENSG00000180644.8	PRF1	670.038	-1.44708	0.675638	-2.14179	0.03221	1	0.383213	70.2671	39.9735	62.4181	21.7142	46.8799	108.966	35.5303	57.7842	132.218	14.6304	37.0168	57.383
ENSG00000183615.6	FAM167B	211.738	-0.977366	0.456535	-2.14083	0.0322874	1	0.383906	75.8374	62.6278	73.8471	37.204	68.798	68.4999	54.2348	97.6542	85.5973	23.1841	34.2885	40.9561
ENSG00000205413.8	SAMD9	462.111	-0.52412	0.244869	-2.14042	0.0323212	1	0.384064	8.41539	13.3188	12.1207	13.0542	10.7016	10.424	9.62305	11.2831	15.1397	9.47214	11.4264	16.7215
ENSG00000118263.15	KLF7	1100.24	0.648808	0.303196	2.1399	0.0323631	1	0.384064	6.38579	4.15182	4.49905	7.27358	6.67711	3.86706	7.41655	4.14247	2.67954	5.25154	7.74063	7.54519
ENSG00000114279.15	FGF12	35.8462	1.71135	0.799759	2.13983	0.0323687	1	0.384064	0.0134638	0.0185062	0.00289491	0.0861751	0.0212817	0.0126699	0.0159303	0.0160719	0.0112093	0.034781	0.0274917	0.0767432
ENSG00000288579.1		11.0158	3.22881	1.50899	2.13972	0.0323773	NA	0.384064	0.311235	3.27266	0.758428	12.1403	0	0	0.552378	0.505275	0	14.8831	5.25585	3.0774
ENSG00000203727.4	SAMD5	510.372	-0.424876	0.198634	-2.13899	0.0324363	1	0.384536	0.719781	0.988307	0.935283	0.75671	1.32753	1.50611	1.2839	1.36799	0.890345	0.789452	0.862969	1.26213
ENSG00000189077.11	TMEM120A	1476.84	-0.398733	0.186438	-2.13869	0.0324606	1	0.384596	59.2745	87.6064	119.645	98.2531	88.8678	83.4899	88.6827	90.6538	80.5627	79.9427	103.522	88.7937
ENSG00000214381.6	LINC00488	6.13529	-3.63223	1.69907	-2.13778	0.0325349	NA	NA	0.115372	0.0599085	0.0937143	0	0.0968813	0.301582	0.00758378	0	0.155514	0	0.0120265	0
ENSG00000005844.19	ITGAL	426.486	-1.08303	0.506666	-2.13756	0.0325523	1	0.385256	2.85446	3.26646	3.335	1.96678	4.17008	8.55524	2.64871	5.82435	6.87832	1.74584	2.15522	3.43135
ENSG00000164588.8	HCN1	10.3103	1.53512	0.718187	2.13749	0.0325582	NA	0.385256	0.0123979	0.00526728	0.00549304	0.0161973	0.00946445	0.0106063	0.0120021	0.0128084	0.00341829	0.0153991	0.00845919	0.0245174
ENSG00000263427.1		13.152	3.21673	1.50532	2.1369	0.0326061	1	0.385256	0.356493	2.49903	0.434357	5.85502	0	0.335474	4.85072	1.44687	0	27.8325	9.6991	3.17241
ENSG00000121807.7	CCR2	70.0965	-0.720072	0.336986	-2.1368	0.0326144	1	0.385256	2.2506	3.20467	5.39865	2.8156	5.07909	6.88318	6.24119	5.0239	4.4794	3.5005	5.0147	6.60644
ENSG00000211898.8	IGHD	5.50859	-2.95123	1.3814	-2.13641	0.0326464	NA	NA	0.055842	0.391455	0.136078	0.0573217	0.890951	1.05099	0.198216	0.181314	0.282268	0	0	0.22086
ENSG00000010319.7	SEMA3G	391.349	1.57786	0.738563	2.1364	0.0326471	1	0.385256	4.49498	14.5505	5.37627	33.0605	4.64029	3.60904	20.3467	8.93762	3.12675	33.8863	29.1712	29.3582
ENSG00000226525.5	RPS7P10	19.4128	-1.16404	0.544922	-2.13616	0.0326664	1	0.385256	12.4003	17.3853	26.1884	8.4859	12.4954	22.5603	13.6938	13.4208	21.7292	10.488	11.6336	8.17401
ENSG00000184613.11	NELL2	55.359	1.80448	0.844751	2.1361	0.0326711	1	0.385256	0.0168466	0.068889	0.0234585	0.248278	0.0313245	0.0317066	0.0427133	0.0361406	0.0158146	0.163234	0.0620911	0.0333148
ENSG00000061337.15	LZTS1	88.1558	0.602696	0.28217	2.13593	0.0326851	1	0.385256	0.800768	0.462755	0.660937	0.79547	0.498898	0.510472	0.774274	0.999469	0.504874	1.07558	0.775492	0.876912
ENSG00000163909.8	HEYL	786.601	0.911687	0.426844	2.13588	0.0326892	1	0.385256	9.4878	10.224	20.1647	31.3924	16.2953	16.0364	24.7588	24.5002	10.9575	66.373	27.2797	25.715
ENSG00000106686.17	SPATA6L	93.6467	-0.615716	0.288425	-2.13475	0.0327816	1	0.385865	0.37779	0.816055	0.428192	0.383292	0.527506	0.376185	0.192314	0.256741	0.270903	0.23579	0.370918	0.395266
ENSG00000185652.12	NTF3	12.537	2.24416	1.0514	2.13446	0.0328054	1	0.385865	0.489717	0.0260071	0.00678046	0.0114249	0	0	0.0131689	0.0316206	0.0393815	0.103188	0.0156627	0.00550248
ENSG00000154269.15	ENPP3	17135.5	2.72429	1.27642	2.13432	0.0328168	1	0.385865	9.10616	76.0621	14.204	231.939	20.6184	3.582	71.4193	10.6479	2.77826	81.1897	158.47	167.956
ENSG00000074410.14	CA12	1638.91	-1.13093	0.529881	-2.1343	0.0328179	1	0.385865	8.54295	10.4523	8.18271	7.8907	25.6403	19.5637	18.0591	25.0592	14.1779	1.83129	5.84506	8.34937
ENSG00000185215.11	TNFAIP2	9928.93	-1.07877	0.505563	-2.1338	0.0328592	1	0.386124	472.63	331.971	275.585	114.024	455.366	233.765	266.069	476.622	329.769	79.4096	208.601	242.2
ENSG00000142197.12	DOP1B	912.357	0.602409	0.282368	2.13342	0.0328906	1	0.386184	3.28296	3.06596	1.54356	3.63747	3.27351	1.76099	3.56319	3.80779	2.48828	4.38371	3.09696	4.23031
ENSG00000116032.5	GRIN3B	70.2778	-0.901302	0.422498	-2.13327	0.0329028	1	0.386184	2.88563	5.30684	4.75298	1.75531	5.11553	3.01721	1.8652	4.12078	3.94367	3.70268	3.10829	2.9589
ENSG00000108107.15	RPL28	14427	-0.570019	0.267304	-2.13247	0.0329679	1	0.386681	297.311	434.822	469.25	339.584	362.932	501.124	372.944	372.523	467.527	365.057	397.338	297.467
ENSG00000229474.8	PATL2	31.0437	-0.976584	0.458	-2.13228	0.0329837	1	0.386681	0.305644	0.40811	0.212801	0.0896407	0.403319	0.441706	0.213107	0.39873	0.441416	0.213058	0.307228	0.410144
ENSG00000177468.7	OLIG3	28.2551	-3.0861	1.44786	-2.13149	0.033049	1	0.387106	3.62762	1.85426	1.93373	0.232734	15.8022	16.0019	0.402393	17.8518	13.2942	0	0.212708	1.1209
ENSG00000189149.12	CRYM-AS1	9.78006	-1.4798	0.694297	-2.13137	0.0330586	NA	0.387106	0.0521278	0.0913546	0.206419	0.0802636	0.120376	0.085845	0.146484	0.137519	0.105398	0.0254361	0.183393	0.231941
ENSG00000158428.4	CATIP	72.5069	-0.874283	0.410267	-2.13101	0.0330882	1	0.387227	2.74463	7.55119	3.77561	2.27206	3.75451	2.2912	1.23089	2.33569	2.19291	2.1169	3.3225	2.36364
ENSG00000287550.1		31.2345	1.58772	0.74528	2.13037	0.033141	1	0.387326	0.246131	0.367445	0.116624	0.533379	0.298543	0.3989	0.153701	0.366284	0.207356	2.0951	0.153942	0.0676021
ENSG00000100092.24	SH3BP1	125.084	-0.850511	0.399247	-2.13029	0.0331479	1	0.387326	1.76222	2.70904	3.30543	1.6899	2.12232	4.88767	2.6749	3.38788	4.07874	2.64754	1.588	1.7195
ENSG00000107485.18	GATA3	49.61	-1.51804	0.712662	-2.1301	0.0331636	1	0.387326	0.684246	0.467961	0.8947	0.205574	0.532539	1.77466	0.464038	0.690889	1.82215	0.325739	0.626284	0.709566
ENSG00000101166.16	PRELID3B	2484.26	0.813115	0.381749	2.12997	0.0331739	1	0.387326	94.9599	110.163	90.6031	169.367	104.13	79.4266	95.8746	84.5639	79.7571	340.034	129.865	102.499
ENSG00000235079.1	ZRANB2-AS1	7.68849	-1.72631	0.810662	-2.12951	0.0332119	NA	NA	0.0271517	0.25378	0.231575	0.0836136	0.456002	0.30661	0.224881	0.242438	0.164695	0.105991	0.127365	0.161081
ENSG00000140443.15	IGF1R	4736.56	0.636053	0.298705	2.12937	0.0332239	1	0.387453	13.0121	6.17156	3.93571	6.52647	6.95511	3.69036	8.26256	7.56053	5.50099	7.46672	6.06537	10.1361
ENSG00000255585.3		17.8421	1.49982	0.704403	2.12921	0.0332366	1	0.387453	0.705573	0.366378	0.477601	0.684032	0.888735	0.331986	1.06673	0.986372	0.0396279	0.918103	0.735499	0.968958
ENSG00000196387.10	ZNF140	121.899	0.589388	0.27682	2.12914	0.0332429	1	0.387453	2.40995	1.82695	0.919003	1.69956	2.74977	1.48882	2.45965	2.38928	1.69243	3.03413	2.27821	2.98316
ENSG00000105997.23	HOXA3	333.951	-0.468399	0.220074	-2.12837	0.0333064	1	0.387968	1.63031	2.50627	4.36486	3.18188	3.15235	3.78501	3.75644	3.46514	3.66501	3.66359	3.43135	4.45423
ENSG00000240751.1		5.53363	2.24909	1.05729	2.12722	0.0334018	NA	NA	2.36532	0	0.57639	3.8848	1.98623	0.445172	1.95905	1.92	2.39123	6.46338	3.10671	6.08078
ENSG00000182983.15	ZNF662	1071.52	0.594569	0.279532	2.12702	0.0334186	1	0.389049	25.4642	28.5608	25.7401	64.5147	36.3986	27.6548	32.5172	32.6126	29.4425	56.9543	47.0363	62.815
ENSG00000158604.15	TMED4	2858.79	0.34893	0.164106	2.12625	0.0334827	1	0.38957	325.81	271.066	141.342	234.436	348.649	277.389	342.538	364.609	299.602	393.914	356.043	365.052
ENSG00000101463.6	SYNDIG1	43.9926	1.03605	0.487401	2.12567	0.0335307	1	0.389759	0.14653	0.0383718	0.0738765	0.197093	0.161232	0.121249	0.16889	0.131247	0.0357567	0.0320518	0.0853265	0.0749403
ENSG00000128815.19	WDFY4	106.937	-0.972863	0.457692	-2.12558	0.0335379	1	0.389759	0.103513	0.140445	0.111883	0.087404	0.112159	0.226242	0.206432	0.257494	0.317316	0.0928729	0.181695	0.186542
ENSG00000236892.2		76.1746	-1.98346	0.933317	-2.12518	0.033572	1	0.389929	2.99996	2.83279	2.57867	0.442934	2.916	0.425395	0.279587	2.10156	1.03864	0.120316	0.34699	1.38155
ENSG00000116260.17	QSOX1	5587.08	-0.788439	0.37109	-2.12466	0.0336151	1	0.390127	61.1539	45.7243	78.051	34.6345	59.3604	49.4604	68.171	63.6095	47.5371	20.381	51.836	60.4472
ENSG00000147614.4	ATP6V0D2	3.8486	-3.22265	1.51681	-2.12463	0.0336174	NA	NA	0	0.0174187	0	0	0.00500776	0.0084179	0.0317523	0.0121019	0.0241155	0.00290995	0.0167845	0.0117932
ENSG00000155816.21	FMN2	42.4378	1.10993	0.522529	2.12416	0.0336568	1	0.390127	0.0442763	0.0428979	0.011842	0.0620773	0.0226708	0.038617	0.0121386	0.0210382	0.0425778	0.111713	0.0455913	0.0768803
ENSG00000139722.7	VPS37B	2180.15	0.751329	0.353708	2.12415	0.0336574	1	0.390127	26.9864	33.9837	22.7605	51.6872	29.2968	18.7803	30.8691	26.3916	20.535	67.3232	37.522	41.8625
ENSG00000109466.14	KLHL2	1111.78	0.460489	0.216813	2.1239	0.0336787	1	0.390127	4.36982	4.22519	2.76967	5.87327	5.58553	5.0845	4.03186	4.16565	3.60814	5.44099	4.24909	5.50842
ENSG00000235162.9	C12orf75	2506.24	-1.3324	0.627371	-2.12378	0.0336883	1	0.390127	8.49211	5.68038	6.58373	2.62721	11.2683	15.0276	3.53359	10.1113	12.6337	1.73664	4.83424	3.98111
ENSG00000246022.3	ALDH1L1-AS2	4.92136	2.83916	1.33684	2.12378	0.0336884	NA	NA	0.0495073	0	0	0.0846986	0.0692879	0.0931766	0.117154	0.120559	0.0333664	0.112735	0.0619285	0.22844
ENSG00000253966.1		17.0076	1.60651	0.756545	2.12348	0.0337136	1	0.390127	0.330367	0.154392	0.483029	0.746065	0.61032	0.310888	0.390889	0.1609	0.601173	4.83613	2.91344	1.95994
ENSG00000224470.9	ATXN1L	3409.32	0.524552	0.247053	2.12323	0.0337345	1	0.390127	14.9955	15.522	12.6199	20.2933	28.3011	19.5914	21.6438	23.1352	14.9306	36.0896	24.2779	24.697
ENSG00000198947.18	DMD	321.66	1.03793	0.488886	2.12305	0.0337497	1	0.390127	0.055717	0.0876598	0.0335376	0.113247	0.0575985	0.0353027	0.0438619	0.0432449	0.0383744	0.181539	0.0770545	0.0586031
ENSG00000116675.16	DNAJC6	370.089	-1.41766	0.667802	-2.12288	0.0337642	1	0.390127	1.34767	0.971081	0.716125	0.286427	2.62978	1.53917	0.737572	2.36137	0.999316	0.115877	0.239502	0.498967
ENSG00000257542.5	OR7E47P	49.4642	1.11033	0.523243	2.12201	0.0338366	1	0.390739	1.18507	1.06315	0.232056	0.760292	1.91919	0.756738	0.876354	1.18526	0.363693	1.38369	1.4493	0.920667
ENSG00000179082.3	C9orf106	8.05944	1.69906	0.80074	2.12186	0.0338494	NA	NA	0.639836	0.299019	0.311835	1.31358	0.644746	0.963376	0.832757	0.72712	0.517475	2.24792	1.32061	2.40407
ENSG00000047249.18	ATP6V1H	2208.75	0.789663	0.372292	2.12109	0.0339146	1	0.391414	4.45901	5.21874	5.44242	17.4667	5.64756	6.42403	8.05184	5.36456	5.27816	12.3909	12.3567	11.4894
ENSG00000269220.1	LINC00528	11.004	-1.54394	0.728129	-2.12042	0.0339709	NA	0.391838	1.38304	4.30897	2.24683	1.41969	1.35494	3.47065	1.50004	2.80663	5.82579	1.57468	0.648765	1.59543
ENSG00000111907.21	TPD52L1	7284.38	1.23991	0.584982	2.11956	0.0340432	1	0.392399	8.30935	16.8043	11.0921	61.8856	9.21147	6.07963	32.3791	16.319	7.62506	37.9265	35.9426	50.5894
ENSG00000168394.12	TAP1	4020.57	0.914482	0.431486	2.11938	0.0340586	1	0.392399	138.365	121.868	153.37	258.72	184.699	185.435	225.594	170.983	131.171	588.996	364.749	175.86
ENSG00000253741.2	LNCOC1	5.7695	2.32542	1.09722	2.11937	0.0340595	NA	NA	0.138465	0.0231107	0.0241012	0.0609147	0.0830524	0.0930723	0.0936182	0.176622	0.0199974	0.173739	0.222693	0.234704
ENSG00000214881.4	TMEM14DP	3.51256	3.05734	1.44258	2.11936	0.0340596	NA	NA	8.68019	3.38048	0	7.42516	1.21483	5.4456	3.42346	8.22026	0	7.05925	5.42901	8.58271
ENSG00000147421.18	HMBOX1	949.554	0.632094	0.298293	2.11904	0.0340872	1	0.392502	2.17196	2.52425	1.64484	4.21879	2.45178	1.7216	1.99915	2.32137	1.89567	4.01089	2.84899	3.49932
ENSG00000105122.13	RASAL3	253.395	-1.20789	0.570256	-2.11816	0.0341619	1	0.392587	8.58971	6.75049	9.62108	4.07257	8.05401	15.3328	5.40069	11.8501	21.1059	4.13502	6.32404	7.8077
ENSG00000239828.7		26.7878	2.59369	1.22462	2.11796	0.0341784	1	0.392587	0.0100385	0.0547324	0.0163081	0.120219	0.0309085	0.0251909	0.0435508	0.0190132	0.00338281	0.640049	0.0973174	0.0198515
ENSG00000229117.9	RPL41	6239.07	-0.47591	0.224716	-2.11782	0.03419	1	0.392587	1557.69	2199.94	2409.6	1819.33	2017.28	2561.31	1997.42	2067.07	2696.44	2369.83	2066.95	1777.12
ENSG00000145868.17	FBXO38	1581.6	0.423203	0.19985	2.1176	0.0342088	1	0.392587	11.4064	10.908	8.71953	16.6783	12.6788	10.5669	13.1911	11.9748	10.1305	15.4523	13.9511	18.3544
ENSG00000166881.10	NEMP1	648.587	0.446656	0.210938	2.11747	0.0342196	1	0.392587	6.53933	5.81083	5.66712	10.2422	12.2071	10.5163	10.7887	8.92166	7.94556	12.494	9.86498	14.4344
ENSG00000172322.14	CLEC12A	54.1951	-1.43886	0.679542	-2.11739	0.0342265	1	0.392587	0.515854	0.602693	0.587534	0.333829	0.263673	0.749263	1.1411	1.01952	1.009	0.109441	0.136771	0.310472
ENSG00000185220.12	PGBD2	450.265	0.636394	0.300587	2.11717	0.0342452	1	0.392587	12.704	12.982	10.9366	20.3597	15.1965	9.02583	17.4081	13.3383	11.1966	28.964	16.8761	19.8262
ENSG00000287223.1		5.67532	2.21241	1.045	2.11714	0.0342481	NA	NA	0.197951	0.0355807	0.0185529	0.0625219	0.153439	0.0573168	0.0450414	0.0865211	0.0153938	0.0891613	0.114284	0.120448
ENSG00000088053.11	GP6	30.7255	-1.2952	0.61178	-2.1171	0.0342513	1	0.392587	0.425544	0.307779	1.60485	0.478422	0.86783	0.476731	0.455551	0.477016	0.635066	0.138431	0.380223	0.801459
ENSG00000136250.12	AOAH	107.433	-0.839902	0.396939	-2.11595	0.0343491	1	0.393293	0.169331	0.32698	0.200585	0.212444	0.175765	0.300989	0.253223	0.307355	0.420832	0.172138	0.136798	0.158128
ENSG00000143067.5	ZNF697	266.211	0.75745	0.358122	2.11506	0.0344248	1	0.393293	7.7865	2.35483	3.90403	4.49154	3.26927	3.29084	4.66763	3.74756	4.12746	6.77516	3.97577	3.6281
ENSG00000196455.8	PIK3R4	955.71	0.306417	0.144914	2.11447	0.034475	1	0.393293	5.54874	4.56453	5.31388	6.62876	8.38945	6.41489	7.50625	7.29455	4.77217	7.51817	7.69504	9.22619
ENSG00000124459.12	ZNF45	469.605	0.464609	0.219744	2.11432	0.0344877	1	0.393293	7.00657	7.03129	6.79743	12.8513	9.71996	8.16431	10.3562	8.71833	7.99371	13.9971	12.3637	14.4204
ENSG00000161970.15	RPL26	5344.42	-0.522895	0.247336	-2.11411	0.0345058	1	0.393293	327.496	521.328	547.93	406.654	388.634	522.823	405.683	410.42	514.243	469.99	414.116	343.425
ENSG00000171155.8	C1GALT1C1	945.42	0.402103	0.190204	2.11406	0.0345105	1	0.393293	103.737	92.5262	84.3093	152.555	98.8464	91.205	83.5527	93.6134	90.6297	130.401	104.358	100.887
ENSG00000008988.11	RPS20	12941.5	-0.517106	0.244609	-2.11401	0.0345142	1	0.393293	710.145	930.9	1052.11	769.726	726.55	999.055	751.544	760.444	1092	843.977	728.011	634.693
ENSG00000125398.8	SOX9	243.895	-1.95747	0.925992	-2.11392	0.0345221	1	0.393293	78.3019	68.5317	10.2259	1.60943	22.6919	5.64138	2.0188	25.1544	16.5032	2.25017	1.55747	8.02495
ENSG00000155966.14	AFF2	73.3428	1.69639	0.80255	2.11375	0.0345362	1	0.393293	0.0348333	0.0627899	0.015764	0.154263	0.0292505	0.0355891	0.0270839	0.0306987	0.0271657	0.17677	0.212884	0.0393624
ENSG00000157168.20	NRG1	48.385	1.41419	0.669121	2.1135	0.0345576	1	0.393293	0.0519575	0.0181634	0.00398777	0.045775	0.0061838	0.0046199	0.0140378	0.0292238	0.0190254	0.0151719	0.00498965	0.00768587
ENSG00000135480.16	KRT7	7315.36	-1.06075	0.501891	-2.1135	0.0345576	1	0.393293	162.362	119.623	304.014	164.171	312.163	197.178	168.602	241.115	166.034	31.1667	106.479	117.026
ENSG00000227218.7		63.6388	-0.668963	0.316529	-2.11343	0.0345636	1	0.393293	3.0096	4.0572	6.39365	3.08935	7.84094	5.44644	5.15881	4.88594	3.27661	2.9371	4.92306	5.11228
ENSG00000206384.10	COL6A6	144.824	1.77715	0.840902	2.11338	0.0345679	1	0.393293	0.101374	0.360252	0.138955	0.81947	0.322771	0.210667	0.792137	0.322293	0.0683227	1.2655	0.859916	2.15506
ENSG00000233937.7	CTC-338M12.4	63.4007	0.674604	0.319286	2.11285	0.0346134	1	0.393587	0.833966	0.611806	0.638028	1.11487	1.4169	1.04031	1.96202	1.47985	0.686245	1.45741	1.51022	1.53414
ENSG00000105851.11	PIK3CG	151.541	-0.918571	0.434887	-2.11221	0.0346687	1	0.393993	1.54872	1.56995	1.60949	0.923464	1.4822	2.59333	1.50907	1.45126	2.85508	0.944637	1.10041	1.80157
ENSG00000279607.1		4.45751	3.22876	1.52885	2.11189	0.0346956	NA	NA	0.666217	0.778369	0	3.07742	0.559442	0	0.5912	0.270393	0	3.25085	4.6877	3.95241
ENSG00000169429.11	CXCL8	117.594	-1.73505	0.821761	-2.11138	0.0347398	1	0.394577	8.93444	155.478	4.20157	1.60898	3.4222	1.91754	7.23293	1.39957	1.58462	2.75344	3.67634	2.78972
ENSG00000235316.1	DUSP8P5	71.8768	0.656912	0.311174	2.11107	0.0347661	1	0.394653	13.1686	7.69273	10.0281	16.6153	26.2629	18.3301	28.7276	21.6013	13.8676	24.6319	20.5907	28.2116
ENSG00000236155.6	ZPLD2P	38.9517	0.935744	0.443385	2.11045	0.0348193	1	0.395032	0.470452	0.433933	0.905064	2.51626	0.478221	0.396112	1.20117	0.844152	0.300382	0.797419	1.04534	1.88516
ENSG00000198814.13	GK	108.227	-0.73021	0.346096	-2.10985	0.0348712	1	0.395136	0.656305	1.88347	0.411472	0.35974	0.470858	0.605616	0.66722	0.594807	0.521777	0.497473	0.490191	0.541829
ENSG00000242759.8	LINC00882	80.9394	2.05411	0.97365	2.10971	0.0348837	1	0.395136	0.00755089	0.0441101	0.0153336	0.0923657	0.0190221	0.0124349	0.0141458	0.0153231	0.00699747	0.297831	0.0572626	0.0261313
ENSG00000147416.11	ATP6V1B2	3389.15	-0.595534	0.282323	-2.10941	0.0349094	1	0.395136	52.3563	48.2724	58.5806	35.1407	73.2799	77.9051	51.4966	62.8771	54.0407	30.6538	45.1225	60.4438
ENSG00000163683.12	SMIM14	3031.14	0.463874	0.21991	2.10938	0.0349117	1	0.395136	15.0053	15.76	9.91761	16.1424	16.7042	12.5066	13.4254	13.4109	12.7075	27.1418	15.3486	19.7275
ENSG00000083307.12	GRHL2	1207.95	1.02657	0.48673	2.10912	0.0349339	1	0.395136	2.25692	3.29934	1.51174	4.51242	3.14923	1.46345	2.05593	2.60672	1.84461	9.09786	4.32429	3.4445
ENSG00000224282.3		2.07776	-3.70144	1.75511	-2.10895	0.0349489	NA	NA	0.865503	6.06722	2.10909	0	1.45358	0	0.51203	2.81021	3.49993	0	1.62398	0.855784
ENSG00000104154.7	SLC30A4	577.219	0.506431	0.240138	2.10892	0.0349517	1	0.395136	4.17517	3.66526	5.77569	7.88493	6.12099	5.54618	7.15079	5.35514	4.79224	11.0982	7.34713	8.17674
ENSG00000158683.9	PKD1L1	9.27841	1.71835	0.814847	2.1088	0.0349619	NA	NA	0.0119479	0.0111674	0.00582302	0.0269819	0.020066	0.0224869	0.0240325	0.0213366	0.00483151	0.0443085	0.0224184	0.047255
ENSG00000196449.4	YRDC	462.108	0.516665	0.245035	2.10854	0.0349842	1	0.395136	46.2394	29.166	40.4395	44.6497	45.022	43.1571	40.5572	38.1477	28.4872	60.1674	44.445	39.1753
ENSG00000182934.12	SRPRA	5419.35	0.373013	0.176907	2.10852	0.0349861	1	0.395136	395.26	278.822	320.964	391.905	525.308	504.845	402.298	444.39	355.732	564.171	413.103	379.959
ENSG00000122188.13	LAX1	15.9672	-1.25073	0.593265	-2.10821	0.0350129	1	0.395171	0.266725	0.623252	0.974947	0.684481	0.933235	0.585663	0.683775	0.86603	0.898821	0.2603	0.375351	0.967009
ENSG00000123575.9	FAM199X	2775.89	0.471472	0.223678	2.10781	0.0350473	1	0.395171	44.0393	36.2698	38.3597	52.1103	53.5984	31.408	43.3593	40.3706	31.6401	64.6491	50.1949	54.3557
ENSG00000256673.1		57.8558	-1.13188	0.5371	-2.10739	0.0350838	1	0.395171	1.90063	1.86811	1.43357	0.743236	4.45871	2.49832	0.892391	1.68973	1.52496	0.294421	1.18875	1.25286
ENSG00000168137.19	SETD5	4352.47	0.374559	0.177766	2.10704	0.0351143	1	0.395171	23.1684	19.2187	20.399	25.2593	30.6419	21.3606	26.6049	26.9674	19.5206	36.01	24.7447	32.1801
ENSG00000224621.1		5.38742	-2.29909	1.09131	-2.10673	0.0351412	NA	NA	0.570498	2.22179	1.15851	0.195205	1.43719	0.894767	1.80003	0.926176	0.192249	0	1.07045	1.12818
ENSG00000267659.5	LINC01482	6.41234	-1.9951	0.947024	-2.10671	0.0351431	NA	NA	0.0057839	0.0202727	0.0317124	0.0207801	0.0145707	0.0136072	0.0239522	0.00704241	0.0409308	0.00282229	0.0108526	0.0142974
ENSG00000234782.3	TPT1P9	161.709	-0.711556	0.337779	-2.10657	0.0351545	1	0.395171	135.815	125.809	221.033	115.514	136.042	176.191	136.017	133.081	234.395	122.129	106.485	119.901
ENSG00000149256.16	TENM4	114.786	1.53036	0.726489	2.10651	0.0351602	1	0.395171	0.0441975	0.118029	0.0253869	0.112125	0.0238589	0.0154483	0.054162	0.0763651	0.0153194	0.223058	0.056866	0.0824079
ENSG00000151498.12	ACAD8	1339.27	0.291348	0.13831	2.10649	0.035162	1	0.395171	54.4693	47.1031	41.5837	53.1315	53.3796	44.3701	57.4146	55.998	43.7829	68.5875	43.2485	57.1762
ENSG00000263982.1		23.4059	0.937249	0.444946	2.10643	0.0351668	1	0.395171	1.3431	0.732294	1.20007	1.93017	1.57898	1.60095	2.86048	2.97997	1.44833	4.10702	2.26811	2.39044
ENSG00000175984.15	DENND2C	316.076	1.2597	0.598065	2.10629	0.0351789	1	0.395171	1.22748	2.03831	0.671628	2.12334	1.20254	0.566858	1.54313	0.807251	0.683659	5.80101	2.04194	2.38244
ENSG00000103257.9	SLC7A5	541.476	-0.760937	0.361294	-2.10614	0.035192	1	0.395171	4.82741	5.44862	7.98573	2.93697	12.775	9.06183	12.1618	7.34597	3.0454	2.41092	3.80762	6.08178
ENSG00000171302.17	CANT1	2832.44	0.599908	0.284859	2.10598	0.035206	1	0.395171	67.9418	67.0143	43.0945	61.2424	78.5108	60.7623	64.7358	74.4905	59.6498	183.263	69.5287	67.3415
ENSG00000167664.8	TMIGD2	64.8858	-1.60046	0.760349	-2.1049	0.0353003	1	0.395799	1.61025	1.48225	2.85375	1.45256	2.62239	8.2653	1.78977	2.77259	8.5834	0.57144	1.51069	1.39918
ENSG00000230082.1	PRRT3-AS1	31.3941	-0.916866	0.43559	-2.10488	0.0353014	1	0.395799	0.539254	1.49633	3.77796	1.72982	2.26414	2.5373	2.07364	1.69619	1.97621	2.03928	2.08689	1.86619
ENSG00000068985.5	PAGE1	5.69886	4.34173	2.06271	2.10487	0.0353025	NA	NA	0.058295	0.612976	0	0.598396	0	0	0.0344872	0	0	2.4463	0.109381	0.115281
ENSG00000214784.4	RPS3AP21	4.13476	-2.2928	1.08958	-2.10429	0.0353531	NA	NA	0.609883	5.70041	1.48618	0.626043	2.04854	1.14785	3.60806	2.97035	4.31594	1.19038	2.86087	1.8091
ENSG00000088002.12	SULT2B1	132.473	2.18918	1.04039	2.10418	0.0353624	1	0.396261	0.189574	1.31662	0.3978	2.67031	0.415665	0.267595	0.679142	0.256471	0.170356	8.24313	1.56116	0.4582
ENSG00000225720.6		21.0003	-1.92127	0.913487	-2.10323	0.0354455	1	0.39675	8.62775	6.41465	10.5122	3.62306	4.61043	8.48809	3.71212	10.5051	25.3738	0.765448	3.31131	4.6532
ENSG00000171557.17	FGG	14.5615	-2.46026	1.16976	-2.10323	0.0354457	1	0.39675	0.225366	0.131652	0.755122	0.0578344	1.6559	0.795292	0.399979	0.548806	0.39871	0	3.54148	1.00276
ENSG00000179862.7	CITED4	2026.24	1.29409	0.615599	2.10216	0.0355388	1	0.396976	458.505	522.809	409.492	1467.38	430.034	137.384	890.9	274.043	214.852	1211.04	1823.35	1162.71
ENSG00000178585.15	CTNNBIP1	1585.54	0.390985	0.185993	2.10215	0.0355399	1	0.396976	10.1121	9.69694	7.71877	11.6477	17.1511	14.2172	11.0917	14.3009	10.0283	18.1327	10.6981	11.4178
ENSG00000241641.1	RPS23P6	7.85646	-2.3877	1.1359	-2.10204	0.0355501	NA	NA	10.4771	16.6126	12.7655	2.30459	5.65583	2.11273	0.442733	4.25228	6.05252	0	0.702097	2.21989
ENSG00000091622.16	PITPNM3	1322.38	1.15502	0.549498	2.10195	0.0355576	1	0.396976	3.975	5.43935	2.52238	8.07332	6.00111	1.59232	6.35297	5.82018	2.2219	12.4957	8.5759	10.4919
ENSG00000085831.16	TTC39A	629.963	-1.4755	0.701982	-2.1019	0.0355619	1	0.396976	6.4425	3.97959	4.2864	1.96895	7.55516	8.91994	3.67907	7.74308	9.80874	0.663149	2.88087	2.42389
ENSG00000176407.18	KCMF1	1900.89	0.388761	0.184976	2.10168	0.035581	1	0.396976	10.209	8.92107	8.10277	13.3697	10.3082	8.75397	9.79404	9.26968	8.4252	12.6614	11.9921	10.6679
ENSG00000128242.13	GAL3ST1	218.601	-0.97263	0.462796	-2.10164	0.0355847	1	0.396976	4.47227	5.57348	4.329	3.11152	7.53185	3.90463	4.73302	9.72102	7.05818	1.98829	3.35661	6.24
ENSG00000181284.3	TMEM102	314.021	0.513607	0.244417	2.10136	0.0356094	1	0.39703	63.206	59.8543	46.477	94.0202	59.7802	38.192	67.7003	75.2488	49.9976	86.1405	80.5206	80.6969
ENSG00000201920.1	RNA5SP442	10.2552	-1.90659	0.907411	-2.10113	0.0356291	NA	0.39703	18.7798	27.4265	40.0428	24.0967	98.562	106.035	36.1078	53.3541	75.9419	0	26.428	37.1378
ENSG00000164120.14	HPGD	1092.81	1.83759	0.875043	2.1	0.0357285	1	0.397743	1.61467	11.3542	1.85702	15.1649	4.59986	3.50755	5.44573	2.3886	2.62397	40.9259	43.8594	68.3824
ENSG00000162512.16	SDC3	8158.38	-1.12416	0.535328	-2.09996	0.0357328	1	0.397743	89.8764	48.0638	139.538	46.0119	100.796	101.884	127.712	134.889	154.986	35.4752	101.3	85.6987
ENSG00000279803.1		15.6899	1.14165	0.543741	2.09962	0.0357621	1	0.397842	3.48626	2.03657	2.38935	5.1443	2.92752	1.64035	3.22261	3.53736	1.10139	4.25286	3.88397	6.24789
ENSG00000270607.1	NAV2-AS6	28.9786	1.59979	0.762022	2.0994	0.0357813	1	0.397842	7.97444	8.28166	2.15916	6.36669	1.48808	1.66761	6.63968	3.3564	2.98585	38.6235	15.2399	5.54863
ENSG00000229320.3	KRT8P12	165.271	-0.490659	0.233765	-2.09895	0.0358217	1	0.398022	14.7951	17.5916	24.2481	19.2191	21.6593	18.9743	20.6038	23.8065	23.6931	16.3553	23.9528	21.6197
ENSG00000128602.11	SMO	1180.46	0.489496	0.23323	2.09877	0.0358373	1	0.398022	17.9792	14.6107	18.7663	25.4892	18.1843	23.9124	22.632	25.5723	19.9735	41.7208	20.3161	22.0834
ENSG00000240403.5	KIR3DL2	13.6086	-2.25682	1.07554	-2.09832	0.0358772	1	0.398045	0.534357	0.312156	0.397876	0	0.1745	0.782212	0.122937	0.240973	1.11043	0.173828	0.334212	0.234825
ENSG00000259207.9	ITGB3	1155.07	-2.05038	0.977163	-2.0983	0.035879	1	0.398045	46.547	7.84106	5.98105	1.09987	12.9731	2.90766	2.63873	7.88166	10.7986	0.437722	1.57408	2.66093
ENSG00000119865.9	CNRIP1	641.996	-0.510603	0.243493	-2.097	0.0359939	1	0.399099	4.74362	9.3828	10.5961	9.59625	7.62894	8.14472	9.01797	6.83411	8.81994	8.36533	8.75753	9.53156
ENSG00000179965.12	ZNF771	306.009	-0.643554	0.306962	-2.09653	0.0360351	1	0.399128	5.77605	5.37418	6.2443	3.79462	8.27199	8.55842	6.13836	7.55286	6.4551	3.27966	5.6948	5.66965
ENSG00000007264.15	MATK	166.228	-1.08858	0.519232	-2.09652	0.0360364	1	0.399128	1.81276	2.3586	2.40949	1.52247	3.90935	9.13032	1.79144	3.89604	5.5395	1.48765	1.91326	2.6275
ENSG00000085978.22	ATG16L1	2127.82	0.756078	0.360715	2.09605	0.0360774	1	0.399362	6.6318	6.26104	8.20778	22.642	9.70289	7.26359	14.1221	9.22364	6.85722	14.2431	23.4911	14.6951
ENSG00000186340.17	THBS2	2169.74	-1.59311	0.760294	-2.09539	0.0361366	1	0.399407	17.7765	5.02893	24.7805	5.55302	31.0015	29.6877	61.9146	31.2766	21.7048	2.13205	49.8127	44.9644
ENSG00000023892.11	DEF6	286.774	-0.759524	0.36248	-2.09536	0.0361394	1	0.399407	4.77864	6.06857	5.67049	4.26544	4.23957	7.35143	4.69534	6.66167	9.91402	4.35939	4.22979	4.72498
ENSG00000140332.17	TLE3	749.38	-1.2059	0.575539	-2.09525	0.036149	1	0.399407	7.17073	6.84307	6.58279	2.94024	9.48007	11.3953	3.12029	13.2929	12.3817	2.74715	3.43782	3.44744
ENSG00000021852.13	C8B	21.5755	-1.65077	0.787913	-2.09511	0.0361612	1	0.399407	0.417718	0.440808	0.262687	0.082991	0.893898	0.595974	0.071745	0.109378	0.136224	0	0.0632083	0.173205
ENSG00000185269.12	NOTUM	6.29128	2.15514	1.02874	2.09493	0.0361772	NA	NA	0.6932	0.311498	0.0649698	0.492624	0.0895538	0.451612	0.0946376	0.0865674	0.0539071	0.520386	0.300157	0.685415
ENSG00000149596.7	JPH2	40.4099	-1.54379	0.737021	-2.09464	0.0362028	1	0.399575	0.0617465	0.0649269	1.01565	0.126765	0.0777754	0.139454	0.142464	0.250606	0.193511	0.0964146	0.475016	0.140422
ENSG00000117091.10	CD48	86.5981	-0.703002	0.335643	-2.09449	0.0362162	1	0.399575	1.02286	1.75742	0.934699	0.81835	1.43996	2.17988	1.5128	1.48962	1.14051	0.660585	0.846718	0.847765
ENSG00000171863.15	RPS7	14628	-0.644175	0.307591	-2.09426	0.0362369	1	0.399582	889.289	1097.24	1824.77	882.617	1246.92	1750.66	1271.15	1100.56	1383.3	1165.8	1053.23	828.965
ENSG00000101557.15	USP14	2938.05	0.510969	0.244096	2.09331	0.0363213	1	0.400121	21.6687	20.5716	22.2403	29.4362	26.3019	22.2146	22.0109	20.9216	17.5946	46.3433	24.2719	25.616
ENSG00000164187.7	LMBRD2	612.057	0.492138	0.235126	2.09308	0.0363416	1	0.400121	3.83391	3.99007	4.0137	6.89668	5.54026	4.14203	5.38958	4.79654	4.22399	8.918	6.14611	8.21659
ENSG00000142207.7	URB1	3526.45	0.46347	0.221437	2.09302	0.0363476	1	0.400121	15.1859	11.885	14.6499	23.694	24.1076	17.6547	31.2788	21.2788	12.3027	19.7247	24.565	31.8732
ENSG00000224721.1		7.70396	4.50751	2.15372	2.09289	0.0363586	NA	NA	0	0.123711	0	2.39122	0.266746	0	1.00227	0	0	1.65337	3.47687	0.732878
ENSG00000160271.16	RALGDS	442.865	-0.468119	0.223679	-2.09282	0.0363656	1	0.400121	4.49319	6.43243	3.46567	2.91977	4.55034	3.02149	4.55197	4.89951	3.3142	2.6912	3.0756	5.11963
ENSG00000140092.15	FBLN5	3674.4	-1.59662	0.763032	-2.09247	0.0363961	1	0.400168	47.6282	12.3798	27.7268	6.05927	19.4602	27.482	18.5098	19.6801	36.8424	3.60351	20.7374	17.1402
ENSG00000160058.19	BSDC1	2961.88	0.33579	0.160488	2.09231	0.036411	1	0.400168	45.2061	41.8241	32.637	50.3417	45.1809	37.017	54.7399	47.1371	38.6639	58.9467	51.7496	59.38
ENSG00000144596.13	GRIP2	38.6423	1.16734	0.557978	2.0921	0.0364297	1	0.400168	0.170922	0.225742	0.0724361	0.434812	0.611553	0.454559	0.263783	0.168903	0.112692	0.377123	0.216129	0.205742
ENSG00000279314.1		4.87045	-1.94193	0.928287	-2.09195	0.036443	NA	NA	0.614021	1.79347	2.99254	1.26058	1.54683	0.866727	1.08976	1.74446	2.48299	0.299615	0.864086	1.21425
ENSG00000145536.15	ADAMTS16	201.02	1.10877	0.530172	2.09134	0.0364977	1	0.40062	0.436902	0.193842	0.276272	1.81378	0.125389	0.179549	0.453141	0.666642	0.754782	0.644964	0.417672	0.404654
ENSG00000136155.17	SCEL	73.0986	-1.33395	0.637888	-2.09119	0.0365108	1	0.40062	0.517695	1.62353	0.132794	0.167815	0.106774	0.0256406	0.247164	0.143762	0.0918186	0.0132954	0.268406	0.278392
ENSG00000043462.13	LCP2	525.125	-0.931037	0.445418	-2.09025	0.0365949	1	0.401323	4.94943	5.45574	3.99681	3.00081	4.07516	7.00911	4.55479	5.67787	8.1736	2.1091	3.11372	4.70306
ENSG00000162711.18	NLRP3	36.4023	-0.937001	0.448496	-2.08921	0.0366892	1	0.402137	0.271849	0.72345	0.478436	0.372069	0.304372	0.369518	0.920278	0.588444	0.763406	0.471645	0.580926	0.373328
ENSG00000246067.8	RAB30-DT	272.037	0.402054	0.192469	2.08893	0.0367144	1	0.402143	5.33356	3.66076	2.03608	2.80177	4.10454	3.86587	2.5292	2.98423	2.99867	4.33531	3.60587	4.99828
ENSG00000102265.12	TIMP1	3843.09	-0.916993	0.439015	-2.08875	0.0367299	1	0.402143	413.603	340.557	585.186	285.685	359.333	558.116	350.196	508.993	634.148	205.756	347.32	299.109
ENSG00000227638.2	HNRNPA1P14	9.25663	1.67366	0.801378	2.08848	0.0367545	NA	NA	4.79548	1.86759	1.94763	2.73475	4.92177	3.5099	3.78267	6.05518	2.15467	18.1999	2.49944	5.79532
ENSG00000070159.14	PTPN3	2906.01	0.599713	0.28726	2.0877	0.0368248	1	0.402962	13.0729	10.7014	5.40483	11.1488	13.5766	7.09075	8.92741	13.969	10.5049	18.364	11.1358	11.5201
ENSG00000275155.1		15.0764	1.65558	0.793138	2.08738	0.0368536	1	0.402974	11.3474	0.946974	17.7761	19.1361	10.89	11.4411	10.0697	8.55305	4.91644	27.6851	3.80207	15.2271
ENSG00000141449.15	GREB1L	361.147	0.967814	0.463786	2.08677	0.0369091	1	0.402974	0.456935	0.476364	0.32976	0.635012	0.575553	0.380379	0.712196	0.368053	0.238077	1.2366	1.14426	0.844526
ENSG00000132530.17	XAF1	662.74	0.627235	0.300625	2.08644	0.036939	1	0.402974	12.417	5.44022	10.056	11.9367	19.6745	15.9276	14.9832	17.3786	12.553	21.7833	16.6418	32.2772
ENSG00000130052.14	STARD8	283.776	0.831894	0.3988	2.08599	0.0369793	1	0.402974	0.993087	0.966888	1.23326	2.97979	1.81753	1.30595	2.90365	1.43137	0.958916	2.70248	2.06643	1.54214
ENSG00000221994.12	ZNF630	171.769	0.490096	0.234946	2.08599	0.0369796	1	0.402974	0.901749	0.776994	0.700426	1.12234	0.866076	1.0289	0.636834	0.750273	0.831859	1.55655	0.925308	0.991931
ENSG00000226321.5	CROCC2	175.113	-1.18524	0.568204	-2.08594	0.0369837	1	0.402974	0.532102	2.56692	1.26876	0.37588	1.42695	0.839932	0.517882	0.970661	0.404894	0.804054	0.912522	0.656244
ENSG00000184368.16	MAP7D2	26.7528	-1.26128	0.604687	-2.08585	0.0369925	1	0.402974	0.0587113	0.12136	0.115556	0.0649029	0.151697	0.284748	0.042749	0.142973	0.19176	0.066112	0.0508443	0.058052
ENSG00000105879.12	CBLL1	1097.04	0.415487	0.199199	2.08579	0.0369973	1	0.402974	27.1611	26.0563	22.4161	33.6473	30.4736	22.2293	30.3756	26.1742	24.5339	46.9285	30.1724	34.4103
ENSG00000267533.1		15.4798	-1.28212	0.61472	-2.08569	0.0370068	1	0.402974	2.80036	5.60876	7.79888	3.69587	6.71869	8.65867	8.52012	5.19572	7.2798	2.73291	7.13103	3.56003
ENSG00000160932.11	LY6E	3112.7	-0.699352	0.335358	-2.08539	0.037034	1	0.403052	183.498	200.076	378.329	179.802	205.808	303.008	313.794	290.994	272.456	185.138	275.987	203.559
ENSG00000204052.4	LRRC73	112.05	-0.825139	0.395725	-2.08513	0.0370573	1	0.403086	6.96221	14.2349	21.5335	12.3693	15.5154	18.7732	15.9209	12.607	12.4527	10.0611	19.5953	9.53173
ENSG00000261669.1		9.32077	1.70919	0.81984	2.08479	0.0370883	NA	NA	0.183324	0.14279	0.0744552	0.439091	0.410514	0.172515	0.307287	0.248015	0.0617774	0.387635	0.315314	0.634429
ENSG00000133116.8	KL	120.524	0.874667	0.419557	2.08474	0.0370928	1	0.403254	1.03096	0.280664	1.21956	1.29459	1.00021	0.734695	1.09548	0.820609	1.25475	2.71557	1.45552	1.01938
ENSG00000105374.10	NKG7	1017.87	-1.63346	0.783711	-2.08426	0.0371364	1	0.403508	439.49	213.461	527.176	156.754	275.93	955.461	225.855	522.759	1241.48	99.7966	167.144	271.428
ENSG00000254521.7	SIGLEC12	12.7203	-2.45599	1.17854	-2.08393	0.0371666	1	0.403618	0.423624	0.164979	0.286751	0	0.553357	0.442941	2.25554	1.98679	0.475849	0	0.132477	0.139622
ENSG00000285651.1		29.8135	1.99065	0.955555	2.08324	0.0372297	1	0.404084	0.565447	1.94062	0.215297	1.85012	0.949644	0.266054	1.23353	0.717169	0.0714551	1.79344	1.22675	1.43269
ENSG00000204936.10	CD177	82.1194	-1.45982	0.701235	-2.08179	0.0373617	1	0.405298	1.73128	1.28719	4.21884	1.13092	15.2429	4.8876	4.65556	12.1795	3.12922	0.563192	0.492193	0.259369
ENSG00000177234.7	LINC01561	8.59825	-2.2331	1.07272	-2.08171	0.0373685	NA	NA	0.228811	0.801989	1.11515	0.939496	5.18776	1.29192	1.75974	1.67159	5.08898	0.2233	1.28798	3.16738
ENSG00000130222.11	GADD45G	1024.06	1.73398	0.833064	2.08144	0.0373933	1	0.405421	2088.06	89.6845	42.4415	184.741	54.1676	77.0924	67.9278	55.5029	510.615	169.656	94.1051	55.1711
ENSG00000249274.1	PDLIM1P4	47.6534	1.64812	0.791939	2.08112	0.037423	1	0.405524	12.8749	26.6133	3.01673	40.6648	21.207	5.1259	21.0926	24.5194	4.50551	26.0961	40.4177	52.3901
ENSG00000176402.6	GJC3	3.50347	2.43982	1.17239	2.08107	0.0374277	NA	NA	0.313292	0.091508	0.0954301	0.48239	0.13154	0.14741	0.32435	0.254307	0.0791809	0.8408	0.146961	0.309774
ENSG00000230712.3	GGTLC4P	8.10484	-2.29699	1.10413	-2.08036	0.0374927	NA	NA	0.715035	1.25311	3.04924	0.366991	5.40392	4.37369	3.1726	2.90206	0.722867	0	4.02495	8.13056
ENSG00000134242.16	PTPN22	70.3047	-0.862346	0.414575	-2.08007	0.0375188	1	0.406003	0.532518	0.702443	0.429065	0.352664	0.670756	0.977993	0.436987	0.50895	0.920407	0.310138	0.370666	0.569001
ENSG00000261379.1		18.4997	1.59514	0.766924	2.07992	0.0375329	1	0.406003	14.5658	1.13452	1.18315	4.48552	7.33878	3.19829	16.3725	14.9763	9.32604	10.8981	7.28811	13.4421
ENSG00000172201.12	ID4	16762.3	-1.16337	0.559377	-2.07976	0.0375474	1	0.406003	1792.29	1593.03	1453.54	997.89	2552.35	1860.67	1879.22	2501.88	2299.09	293.197	746.045	1565.12
ENSG00000161021.13	MAML1	1762.16	0.314656	0.151295	2.07975	0.0375482	1	0.406003	16.331	13.1691	14.5109	18.4987	19.1558	16.274	23.6204	20.2524	15.5933	23.9774	20.4039	25.6878
ENSG00000120896.14	SORBS3	3153.54	-0.545769	0.262456	-2.07947	0.0375742	1	0.406006	44.0921	41.9442	48.998	34.9114	55.2193	53.4885	49.3404	57.2075	58.2955	31.6931	49.1875	54.8756
ENSG00000164713.10	BRI3	1335.08	-0.49567	0.238382	-2.07931	0.037589	1	0.406006	10.9112	11.8668	11.5086	9.77499	10.0262	9.28383	13.5795	11.7164	11.3167	6.50781	11.2337	12.0345
ENSG00000285253.1		1.68293	3.74083	1.79955	2.07876	0.0376398	NA	NA	0.005611	0	0	0.00575968	0.00157057	0	0.00663893	0.0045546	0	0.00547585	0.00350939	0.00369866
ENSG00000089723.10	OTUB2	293.588	-0.981813	0.472328	-2.07867	0.0376479	1	0.406423	6.10239	4.94187	7.00579	2.30663	15.6505	8.81082	4.79618	8.65516	6.30286	2.62295	3.51359	2.48325
ENSG00000140832.11	MARVELD3	431.776	0.583759	0.280912	2.07808	0.0377017	1	0.406785	15.3483	16.2554	7.44983	15.787	15.5342	9.80501	12.2543	10.3062	7.03283	15.0394	13.6969	15.7928
ENSG00000113924.12	HGD	6921.73	1.56749	0.754642	2.07713	0.0377893	1	0.407437	12.9989	39.7788	18.2479	168.024	25.8867	26.5945	77.9406	22.0365	17.1124	116.156	120.355	104.833
ENSG00000101134.12	DOK5	181.672	-2.29832	1.10656	-2.07699	0.0378028	1	0.407437	0.858843	0.125842	0.338449	0.0436436	0.459375	1.15229	0.0603672	0.789178	1.60182	0.0691548	0.0398882	0.0728685
ENSG00000268027.5		19.9043	-1.16267	0.559921	-2.0765	0.037848	1	0.407521	0.581497	1.24554	1.00372	0.845615	1.05798	1.23122	0.344013	0.826028	1.66562	0.472908	0.772854	0.766622
ENSG00000008086.13	CDKL5	439.26	0.456188	0.219711	2.07631	0.037865	1	0.407521	0.713611	0.752152	0.616876	1.1559	0.930929	0.763949	0.866291	0.823714	0.732459	1.33747	1.08306	1.30546
ENSG00000175841.8	FAM172BP	10.2917	-3.0122	1.4508	-2.07624	0.0378716	NA	0.407521	10.9779	2.13765	2.78659	0	14.2118	6.02619	1.89423	6.31198	6.01149	0	1.28739	0.904551
ENSG00000181274.7	FRAT2	941.249	1.14704	0.552615	2.07565	0.037926	1	0.407888	123.078	219.604	91.8238	441.959	126.382	71.7589	198.917	113.118	95.3485	424.967	295.784	235.676
ENSG00000158716.9	DUSP23	1511.42	-0.88068	0.424513	-2.07457	0.0380268	1	0.408752	478.511	514.311	426.449	372.912	531.004	358.727	561.422	519.565	533.096	124.509	367.777	496.046
ENSG00000253649.5	PRSS51	28.1316	1.25618	0.605646	2.07411	0.0380694	1	0.408991	0.184585	0.242616	0.0843381	0.284214	0.109793	0.0723757	0.21385	0.212263	0.0622023	0.450347	0.346345	0.250954
ENSG00000124251.11	TP53TG5	26.599	0.819174	0.395122	2.07322	0.0381522	1	0.409661	0.478902	0.279761	0.171619	0.318089	0.413976	0.344627	0.399979	0.400171	0.227834	0.494859	0.356791	0.417816
ENSG00000287914.1		78.7244	1.46854	0.708437	2.07293	0.0381789	1	0.409729	12.3495	17.2129	2.90378	12.232	21.2863	5.50486	8.71589	21.9834	6.35191	53.4942	13.6186	26.7782
ENSG00000243207.6	PPAN-P2RY11	2.44265	-3.49014	1.68403	-2.0725	0.0382191	NA	NA	0	0.0679493	0.283446	0	0.146513	0.109459	0.20644	0.377672	0.0587958	0	0.218252	0.172517
ENSG00000130598.16	TNNI2	7.80682	-1.79294	0.865198	-2.07229	0.038238	NA	NA	0.553165	2.36971	2.24662	1.13564	0.929017	0	0.872671	1.19738	3.54175	0.899734	1.55689	0.729271
ENSG00000173227.14	SYT12	10.3643	-1.9845	0.957722	-2.0721	0.0382558	NA	0.410179	0.0677324	0.0923238	0.46765	0.0231757	0.113754	0.0637389	0.160282	0.0366535	0.0684744	0.0330505	0.0847262	0.0892958
ENSG00000164647.9	STEAP1	117.58	-0.833231	0.402193	-2.07172	0.0382917	1	0.410179	1.15145	3.81163	6.54706	6.99324	5.47911	7.72033	5.5347	4.90695	6.40232	4.07345	6.57154	5.07588
ENSG00000198218.11	QRICH1	2375.85	0.272019	0.131329	2.07127	0.0383334	1	0.410179	16.1408	12.59	14.5176	17.9117	19.468	16.2901	18.902	17.8504	15.3994	21.6788	18.5296	20.7315
ENSG00000273032.3	DGCR5	34.9546	-1.32308	0.638783	-2.07125	0.0383359	1	0.410179	0.204622	0.124315	0.588382	0.14283	0.302415	0.315793	0.145265	0.259111	0.529569	0.127803	0.153576	0.323718
ENSG00000163960.12	UBXN7	1917.22	0.359908	0.173769	2.07118	0.0383416	1	0.410179	9.95704	8.32023	7.65393	11.1911	12.7489	8.78986	11.8506	11.3468	8.885	13.5674	10.6413	14.9188
ENSG00000163795.14	ZNF513	826.824	0.286052	0.138112	2.07116	0.0383437	1	0.410179	109.892	89.6287	87.1593	108.349	120.257	103.544	110.727	115.793	94.5376	141.946	120.04	125.407
ENSG00000198846.6	TOX	118.316	0.961601	0.464468	2.07033	0.0384217	1	0.410665	0.126901	0.138997	0.100502	0.438009	0.0919097	0.155244	0.0844585	0.142924	0.171589	0.399396	0.153283	0.158413
ENSG00000184156.17	KCNQ3	100.837	0.984203	0.475406	2.07024	0.0384301	1	0.410665	0.0538783	0.0710186	0.102677	0.406995	0.14153	0.0689021	0.121776	0.102047	0.033519	0.101116	0.222926	0.196701
ENSG00000254185.1	MAPK6P5	2.35101	4.70831	2.27436	2.07016	0.0384369	NA	NA	1.00946	0	0	5.69915	0	0	0.895794	0	0	3.94058	1.8941	0.499062
[truncated: 38,427 more rows]

## Sheet: scRNA-seq (cell types)
Gene	Lymphoid cells	Myeloid cells	Perivascular cells	Stromal cells	Epithelial cells	Endothelial cells
A1BG	0.356312	0.370038	0.649784	0.528474	0.0352145	0.22681
A1BG-AS1	0.0379319	0.024412	0.0745381	0.0701082	0.00759757	0.0264665
A1CF	0.000353572	0	0	2.51203e-05	4.1966e-05	0
A2M	0.192896	2.84969	2.26239	0.267203	0.617117	18.8001
A2M-AS1	0.0761917	0.00626425	0.0237537	0.0134122	0.00340576	0.00999768
A2ML1	0.000530358	0	0.000261486	0.00112646	0.0320453	0.000810321
A2ML1-AS1	0.000882661	0	0	0.000236448	0.00929146	0.000401464
A2ML1-AS2	0	0	0	0	0	0
A4GALT	0.0207335	0.00391435	0.116015	0.0756189	0.116588	0.309885
AAAS	0.0739805	0.0827665	0.160598	0.1195	0.0974796	0.107722
AACS	0.161677	0.0536594	0.124053	0.135298	0.107542	0.0625114
AADAC	0	0.000184398	0	0.000936924	0.00186338	0.0014302
AADACL2	0	0	0	0	2.73155e-05	0
AADACL2-AS1	0	0	0.000489964	0.000115128	0	0
AADACL4	0	0.000166992	0	0.00150724	0.000101233	0.000285304
AADAT	0.00546062	0.00678027	0.0781317	0.0651663	0.0292368	0.0167296
AAGAB	0.148584	0.10817	0.110044	0.0841096	0.158604	0.14626
AAK1	1.78103	0.86161	0.901849	0.469312	0.466975	0.769784
AAMDC	0.126195	0.142366	0.577585	0.309254	0.450969	0.506145
AAMP	0.225074	0.244489	0.313009	0.403991	0.293475	0.293665
AANAT	0.00109203	0	0.00265565	0.000447044	2.12339e-05	0.000257866
AAR2	0.041799	0.0340295	0.0742801	0.0676889	0.0655686	0.0919475
AARD	0.00347058	0.00475014	0.00930592	0.0166126	0.000763585	0.0036249
AARS	0.081037	0.142383	0.15765	0.114299	0.10804	0.201244
AARS2	0.0417955	0.0682228	0.0389829	0.0407205	0.0616175	0.0541472
AARSD1	0.20218	0.150745	0.439359	0.303656	0.264204	0.285451
AASDH	0.163804	0.127912	0.234024	0.218929	0.281961	0.193149
AASDHPPT	0.317551	0.267157	0.534728	0.332276	0.564086	0.406597
AASS	0.0462916	0.0743574	0.378527	0.753366	0.156973	0.438736
AATBC	0	0.021035	0.00237542	0.00166373	0.00223457	0.00115205
AATF	0.495021	0.266133	0.271324	0.23002	0.218072	0.237387
AATK	0.0185128	0.098265	0.0236685	0.0440218	0.181801	0.050285
ABALON	0.00710861	0.00154727	0.00224438	0.000818165	0.00959483	0.00327141
ABAT	0.0807241	0.0708525	0.0344881	0.0467281	0.193023	0.0354801
ABCA1	0.106371	1.13019	0.164816	0.398707	0.0758306	0.0727123
ABCA10	0.00175593	0.00240907	0.00517055	0.00502417	0.02985	0.0011265
ABCA12	0.000421036	0	0.000163469	0.00137194	0.0298356	0.000536226
ABCA13	0.00152351	0	0.00275544	0.00204057	0.00913095	0
ABCA2	0.151262	0.0156793	0.0459249	0.0415244	0.0381072	0.0624755
ABCA3	0.0210849	0.00325224	0.0147146	0.00119041	0.0326012	0.0280542
ABCA4	0	0	0.000607169	0.000236784	0.00192168	0.00693958
ABCA5	0.127666	0.0777996	0.0712037	0.114128	0.470391	0.0940808
ABCA6	0.00350464	0.0389581	0.0117389	0.0408831	0.0433081	0.00562135
ABCA7	0.117631	0.0455255	0.00957886	0.00592422	0.0586262	0.0202192
ABCA8	0.00248563	0.00733044	0.0416782	0.13287	0.0035366	0.00972285
ABCA9	0.00364993	0.0132198	0.014189	0.0101345	0.0168713	0.00275547
ABCA9-AS1	0	0	0.000230679	0	0	0
ABCB1	0.499588	0.0254634	0.0078651	0.00240518	0.0193289	1.11772
ABCB10	0.114846	0.0642751	0.0756894	0.0496912	0.0517423	0.0690089
ABCB11	0.000445126	0	0.00296662	0.00216905	0.000376796	0.00755199
ABCB4	0.00127513	0.0458725	0.0143221	0.00128838	0.00230163	0.0107336
ABCB5	0.00321022	0.000358525	0.000707538	0.00172219	0.00336699	0.000418912
ABCB6	0.0145063	0.0127881	0.0667984	0.0643004	0.0583922	0.0830016
ABCB7	0.133829	0.141787	0.148758	0.136264	0.0963147	0.158267
ABCB8	0.0894874	0.10014	0.121379	0.125522	0.182052	0.0871765
ABCB9	0.0158252	0.00762417	0.0506998	0.0181618	0.0530714	0.0345883
ABCC1	0.115942	0.0914835	0.0706786	0.0771962	0.0738375	0.169061
ABCC10	0.0669153	0.0504172	0.0495349	0.052261	0.0486162	0.0595659
ABCC11	0.000888242	0	0	0.000289979	0.0016168	0.00199177
ABCC12	0	0	0	0	0	0
ABCC2	0.00140721	0	0.00384055	0.00273047	0.00617747	0.00461193
ABCC3	0.0195401	0.114958	0.0164537	0.0656802	0.501814	0.0387257
ABCC4	0.0612692	0.0997639	0.0297587	0.0800977	0.0152011	0.12855
ABCC5	0.0741348	0.373254	0.178965	0.169797	0.0847171	0.146512
ABCC5-AS1	0	0	0	0	0.000528832	0
ABCC6	0.000691104	0.00460275	0.0019196	0.0059111	0.00128492	0.00327307
ABCC8	0.00747592	0.0140871	0.0520259	0.199633	0.00713729	0.0156288
ABCC9	0.0104665	0.0212225	0.666876	0.215058	0.0115284	0.0660063
ABCD1	0.0595554	0.107977	0.0330814	0.0325707	0.040086	0.0505644
ABCD2	0.0567791	0.0128754	0.0142247	0.00253475	0.000263283	0.00322547
ABCD3	0.110641	0.101658	0.193284	0.125204	0.252853	0.161752
ABCD4	0.137581	0.137223	0.16587	0.144806	0.143645	0.440748
ABCE1	0.436656	0.595092	0.622042	0.613826	0.248932	0.79334
ABCF1	1.01487	0.55955	0.759944	0.606793	0.710647	0.665681
ABCF2	0.126586	0.116217	0.169145	0.175969	0.124312	0.22263
ABCF3	0.09666	0.0543547	0.0902654	0.0932494	0.0985514	0.0959174
ABCG1	0.302922	0.318274	0.0385368	0.0227904	0.532053	0.362991
ABCG2	0.0113636	0.0833228	0.384851	0.025614	0.0069429	0.895781
ABCG4	0	0.000955908	0.0104647	0.00118178	0.00199896	0.00210919
ABCG5	0	0	0.00108465	0.00693739	0.000308776	0.000128245
ABCG8	0.0018443	0.00320716	0.00242831	0.00721649	0.00260021	0.00163957
ABHD1	0.00458386	0.00211599	0.00285454	0.00297576	0.00124012	0.00342262
ABHD10	0.106679	0.0993008	0.100812	0.0790848	0.0807331	0.0988703
ABHD11	0.062362	0.0952715	0.133189	0.106307	0.885864	0.108511
ABHD12	0.146274	0.333634	0.145324	0.165699	0.17951	0.131173
ABHD12B	0	0	0	0.000279663	0.0085203	0.000127929
ABHD13	0.144974	0.158188	0.13518	0.102666	0.117217	0.155852
ABHD14A	0.215697	0.120469	0.18441	0.241848	0.167817	0.145348
ABHD14B	0.261079	0.219959	0.275294	0.289208	0.282029	0.282449
ABHD15	0.173591	0.085031	0.0160861	0.0232126	0.0619751	0.0265452
ABHD15-AS1	0.000133999	0	0	2.50593e-05	0	0
ABHD16A	0.230815	0.224413	0.218815	0.257087	0.271765	0.255105
ABHD16B	0	0	0	8.87346e-05	0	0
ABHD17A	1.73106	0.534975	0.637797	0.553141	0.467872	1.01354
ABHD17B	0.316782	0.084552	0.172957	0.0833642	0.112711	0.169806
ABHD17C	0.0318734	0.0103807	0.0243883	0.0302886	0.397842	0.111689
ABHD18	0.119994	0.0814114	0.0658619	0.0405917	0.074276	0.0878265
ABHD2	0.797711	0.43192	0.392754	0.263561	0.180242	0.236515
ABHD3	0.238038	0.34035	0.113683	0.0742775	0.220793	0.0833904
ABHD4	0.0620593	0.0388011	0.0385743	0.0429861	0.0700429	0.0622124
ABHD5	0.330974	0.42631	0.317064	0.484077	0.909376	0.283515
ABHD6	0.0358307	0.0952208	0.0241867	0.0513454	0.0318705	0.0684531
ABHD8	0.0238165	0.0790983	0.0324631	0.0270327	0.0215409	0.034434
ABI1	0.552289	0.651	0.330515	0.258258	0.535713	0.424591
ABI2	0.179012	0.270847	0.880863	0.557817	0.307491	0.664439
ABI3	0.454158	0.631059	0.0165562	0.00323733	0.00378749	0.374655
ABI3BP	0.0112551	0.0255661	0.0710154	0.312891	0.010646	0.104664
ABITRAM	0.0531736	0.0694046	0.106953	0.101403	0.0890167	0.0660854
ABL1	0.128164	0.13436	0.19388	0.232288	0.0933202	0.259698
ABL2	0.0845559	1.01323	0.312724	0.227068	0.118892	1.1017
ABLIM1	0.419695	0.027243	0.0251465	0.204517	0.296716	0.42782
ABLIM2	0.00505294	0	0.0131231	0.004383	0.00303329	0.0293224
ABLIM3	0.00429415	0.0408722	0.00546509	0.0202766	0.0229865	0.0362979
ABO	0.00756209	0.00230363	0.00469939	0.00652177	0.137416	0.0419917
ABR	0.249984	0.401229	0.136364	0.0549844	0.0790881	0.109744
ABRA	0.00012056	0.00183268	0.00885921	0.000213265	0.000178788	0.000389668
ABRACL	1.72877	1.00057	0.245366	0.107304	0.938925	0.62816
ABRAXAS1	0.126246	0.127737	0.266411	0.28035	0.0755235	0.197376
ABRAXAS2	0.106333	0.131263	0.148973	0.1078	0.144971	0.130909
ABT1	0.318354	0.130688	0.161239	0.0917148	0.124597	0.199704
ABTB1	0.123867	0.0836645	0.313462	0.0963706	0.0826853	0.0774259
ABTB2	0.0860396	0.0261988	0.0123618	0.0239682	0.0344354	0.00769246
AC000032.1	0.00293569	0.000629807	0.000372893	0.00157655	0.000198697	0.00231776
AC000035.1	0	0	0	6.3939e-05	0	0
AC000050.1	0	0	0	3.80106e-05	0	0.00859388
AC000058.1	0	0	0	3.72659e-05	0	0
AC000065.1	0.0153904	0.00112134	0.00356666	0.00163018	0.0027844	0.00367073
AC000065.2	0.0130359	0.00269282	0.00484929	0.00259228	0.000132577	0.00132699
AC000067.1	0	0	0.0233001	2.97977e-05	0	0.000644072
AC000068.1	0.00548833	0.00183772	0.00338715	0.0022413	0.00644299	0.00171561
AC000068.2	0	0.000370037	0	0.000351726	0.00136732	0.000151376
AC000068.3	0	0	0.000265762	0.000648684	0.00100423	0.000478125
AC000072.1	0	0	0.000265762	0.000160743	4.73641e-05	0
AC000082.1	0	0	8.11399e-05	2.47484e-05	0.000174345	0.0115199
AC000085.1	0.000317393	0	0	0.00021232	0	0
AC000120.1	0.000440009	0.00020684	0.000491871	0.000712635	0.000172433	0.000122345
AC000403.1	6.92021e-05	0.000252191	0.00157165	0.00214919	0.000174198	0.00826549
AC001226.1	0.00230019	0.00188286	0.00372081	0.00268249	0.00217375	0.00142603
AC002044.1	0.00145993	0.00350092	0.00320677	0.000531258	0.00186924	0.00131294
AC002059.1	0	0.0070851	0.000267984	8.32799e-05	0.00389923	0.000401942
AC002064.1	0	0	0	0.000515403	0	0
AC002066.1	0	0	0.00832262	0.00121451	3.54774e-05	0.000741135
AC002069.2	0	0	0.000126766	0.000100111	0.00112514	0
AC002070.1	0.00272215	0	0.000521886	0.000842235	0.0143292	0.0589021
AC002074.1	0	0.00159065	0.00973658	0.00983252	0.00689734	0.00315614
AC002074.2	0	0	0	3.18511e-05	0	4.95621e-05
AC002076.1	0.000358079	0	0.000554334	0.000247371	0.0159736	0.00154901
AC002091.1	0	0.00264207	0	0	0	0
AC002091.2	0.003874	0.0229247	0	6.28297e-05	9.00419e-05	0
AC002094.2	0	0	0	8.20375e-05	0	0
AC002094.4	0.00482696	0.00017216	0.00152067	0.00250977	7.30998e-05	0.001795
AC002116.2	0.0083462	0.00279408	0.00478125	0.000278839	0.00123947	0.00160722
AC002128.1	0.000178779	0	0.000423635	0.000362003	0.0048566	0.000468793
AC002128.2	0	0	0	0	0.000305591	0
AC002306.1	0.0273076	0.000355297	0	0.000578979	0.00284249	0
AC002310.1	0.0253367	0.0151508	0.0276678	0.0130177	0.0191896	0.0241148
AC002310.2	0.00389176	0.000705836	0.00536142	0.00187411	0.00159967	0.00190033
AC002347.1	0	0	0	0.000196335	0.000129441	0
AC002351.1	8.49563e-05	0	0	6.85403e-05	0	0
AC002377.1	0	0	0.0016893	0.00280348	0.00185592	0.000337692
AC002378.1	0.00377355	0	0.00250057	0.00122218	0.0446434	0.000509185
AC002383.1	0.00121941	0	0	0	0	0
AC002398.1	0	0	0	0.000174805	0	0
AC002398.2	0.00128833	0.00224328	0.00733985	0.0178841	0.00277163	0.001465
AC002401.4	0	0	0.00103983	0.000381507	0.00305234	0.000313424
AC002407.1	0.00492221	0	0.00224361	0.000146672	4.45508e-05	0.00802702
AC002428.2	0	0	0	0.000293447	0.000703437	0
AC002429.2	0.00182427	0.000890949	0.000290393	0.000122857	0.00462981	0.000602359
AC002451.1	0.000909995	0.0159922	0.0034374	0.0110476	0.0396092	0.0125544
AC002454.1	0.000661978	0.00248126	0.0106841	0.00110686	3.34892e-05	0.00157688
AC002456.1	0.00531787	0.185282	0.0173994	0.0217473	0.00353105	0.00217774
AC002458.1	0	0	0.000232613	0.000623855	0.0001161	0
AC002460.2	0	0	0.00156274	0.000186501	0.00107915	0.00395959
AC002463.1	0	0.000793738	0.000172632	0	0.00372148	0
AC002467.1	0.0612719	0.0326867	0.0257676	0.023068	0.0696622	0.0408993
AC002470.1	0.00205152	0.00494997	0.0066788	0.00358649	0.00993457	0.00334766
AC002472.1	0	0	0	0	7.7508e-05	0
AC002480.1	0.000633559	0.000725914	0	4.50893e-05	4.91251e-05	0.0203219
AC002480.2	0.000464265	0.00775563	0.00344027	0.000593153	0.000177022	0.0191436
AC002511.1	0	0	0	0	0	0
AC002511.2	0	0	0	0.000125722	0	0
AC002519.1	0	0.00173245	0.00327713	0.00182304	0.00161051	0.00301287
AC002542.6	0	0	0.000143055	0.00043851	2.05479e-05	0
AC002546.1	0	0	0	0	0.000227854	0
AC002550.1	0.000150441	0	0.00543165	0.00286845	0.00104776	0.00163373
AC002550.2	0.000650804	0.00127521	0.00330135	0.00218747	0.00234209	0.00375458
AC002551.1	0.00170463	0	0	0.000217265	0.000519091	0.000230367
AC002553.1	0.0166468	0.0159925	0.0129641	0.0139482	0.0259488	0.0175219
AC002553.2	0.00374701	0.00505307	0.00544846	0.00817877	0.00432522	0.00683932
AC002558.2	0.000157755	0	8.92241e-05	0.00011849	0.000225689	0.000435368
AC002558.3	0.0722252	0.0696785	0.0803964	0.0642133	0.0250413	0.151184
AC002563.1	0	0	0.000168227	0	0.000871273	0
AC003005.2	0	0	0.000238026	0.000340444	2.26204e-05	0.000120378
AC003035.1	0.000584379	0	0.000826951	0.000455128	0.000198129	4.92363e-05
AC003035.2	0	0	0	6.17154e-05	0.000452573	0
AC003043.2	0.00375279	0	0	0.000169406	5.39624e-05	0.000500537
AC003044.1	0	0	0	0	0.00149214	0
AC003070.2	0	0	0	0	3.08541e-05	0
AC003077.1	0	0.00244241	0.00098593	0.000315733	3.55499e-05	0.000773158
AC003086.1	0	0	0.000776836	0.00163955	9.39432e-05	0.000696787
AC003092.1	0.000353064	0	0	0.000463767	0.00166829	0.000287422
AC003093.1	0.000177606	0	0	0	0	0.000312503
AC003101.1	0	0.00209953	0	0	0	0
AC003101.2	0	0.0142999	0.000289331	0.00060292	0.00472142	0.0140521
AC003102.1	0.0213574	0.0280468	0.0237382	0.0174485	0.037159	0.0268065
AC003659.1	0	0	0.000638176	0	0	0.000501274
AC003681.1	0.0586706	0.0489658	0.0810143	0.0780536	0.0542707	0.0481601
AC003682.1	0	0	0.000392593	0.000413887	0.000159497	0
AC003684.1	0	0	0	0.000197123	0	0
AC003956.1	0.000690509	0.000733448	0.00192082	0.000345	0.000645001	0.000317122
AC003958.2	0	0	0	0	0	0
AC003965.1	0.00411802	0.00139832	0.00153892	0.00189898	0.00195601	0.00124971
AC003973.1	0	0	0	4.74454e-05	0	0
AC003975.1	0	0	0	0	0.00011166	0
AC003985.1	0	0	0	0.000387767	0	0
AC003986.2	0	0	0.000617582	0.00108891	0.000119302	7.77431e-05
AC003986.3	0	0	0.000213912	0.000796291	0	0.000196683
AC003991.1	0.00256568	0.00677177	0.00694679	0.00467016	0.0269718	0.00400873
AC003991.2	0.00425912	0.00487234	0.000437305	0.000237398	0.00272555	0.00019616
AC004000.1	0	0	0.00157697	0.00391452	0.00197464	0.00377481
AC004009.1	0	0	0	0.000172348	0	0
AC004014.1	0	0	0	0	0	0
AC004034.1	0	0	0.000488263	0	0.000148991	0
AC004039.1	0.000130323	0.0031309	0.000733321	0.00108773	0.00238026	0.00126617
AC004066.2	0	0	0	0	0.00100405	4.99368e-05
AC004067.1	0.000800855	0	0.000276109	0.000132492	0.0009656	0
AC004069.1	0.00136099	0.0225087	0.0089392	0.00659714	0.0028497	0.00404058
AC004076.2	0.00394697	0.00449297	0.00962615	0.00517883	0.00374943	0.00714896
AC004080.2	0	0	0	4.12981e-05	0	0
AC004083.1	0.000181652	0	0.00015587	0.000390425	2.57026e-05	0.000104429
AC004112.1	0.000297334	0	0	9.55801e-05	1.99413e-05	0
AC004130.2	0.00986105	0.0102995	0.0296743	0.0403193	0.214944	0.0133078
AC004148.1	0.0227966	0.0231093	0.0523844	0.0448204	0.0295999	0.0497027
AC004156.1	6.00846e-05	0.00177796	0.00429835	0.00187194	0.00275208	0.000309789
AC004158.1	0.00182954	0	0.00235798	0.000869826	0.00022478	0.000721085
AC004160.1	0.000765202	0.0022115	0.00119678	0.00722033	0.0014551	0.00240356
AC004160.2	0	0	0	0	0	0
AC004221.1	0	0	0	0.000124002	6.23302e-05	0
AC004223.2	0.00130866	0.000873878	0.000417733	0.000719936	0.000412457	0.000228122
AC004223.4	0	0	0.00111373	0.000752577	0.00130943	0.00051909
AC004231.1	0	0.000784922	0.000454729	0.000379281	0.00390487	0.000374464
AC004232.1	0	0	0.00137184	0.000283997	0.00027607	0.00014616
AC004233.1	0	0	0.000135158	5.01185e-05	0.000941339	0.000350446
AC004233.2	0.00104605	0.00285402	0	0.000743235	0.00929083	0.000132009
AC004233.3	0.00112834	0	0.00106328	0.00129467	0.00100398	0.000108448
AC004241.1	0.0159021	0.0146901	0.00825165	0.012809	0.0101292	0.0102019
AC004241.2	0	0.00110724	0	1.28091e-05	0.000205152	0
AC004241.3	0.00521368	0.00497384	0.00530035	0.00309691	0.00792994	0.0123112
AC004241.4	0	0	0	0.000268055	4.42717e-05	0.000728855
AC004253.1	0	0	0	0.000155495	0	0
AC004257.1	0	0	0.010284	0.000978803	0.00221519	0.0019106
AC004263.1	4.80753e-05	0	0.00139101	0.000117515	0.000546706	0.000232472
AC004263.2	0.00379628	0	0.000789659	0.00148746	0.000563818	0.00325386
AC004264.1	0.0105728	0	0.000891782	0.0010994	0.00768109	0
AC004381.1	0	0	0	0.000679189	5.52286e-05	0
AC004448.2	0	0	0.00181806	0.000204558	0.000197685	0.000122153
AC004461.2	0.00164681	0.00109201	0.00025246	0.000137316	0.000228126	0.000719376
AC004466.1	0	0	0.000754731	0.00102281	0.00478725	0.000189743
AC004466.2	0.000182801	0	0.000547975	0.000361772	0.000112689	0.000227779
AC004466.3	0	0	0.000306013	0	0.00012878	0.000126401
AC004477.1	0.0133212	0.00240644	0.00925564	0.0054872	0.00478484	0.00872843
AC004477.3	0.000822362	0	0.000516147	0.000798878	0.000292547	0.00147064
AC004490.1	0	0	0.00128784	0.000748644	0.000569361	0.000391314
AC004492.1	0.000952913	0.00159829	0.00240405	0.00200087	0.00228436	0.00198495
AC004494.1	0.00812702	0.000456608	0.00831006	0.0128688	0.00985793	0.00695931
AC004522.3	0	0	0.000393174	0.000108129	3.75413e-05	0.00344362
AC004522.4	0	0	0	0	0	0
AC004522.5	0.00115588	0.00115001	0.00426338	0.00231089	0.00255037	0.00545191
AC004528.1	0.000329396	0.00259216	0.00212495	0.00133987	0.00110996	0.00578809
AC004528.2	0.00129067	0	0.00275325	0.000321584	0	0.000526146
AC004540.1	0.00206358	0.0222049	0.0169458	0.00300765	0.00747118	0.10991
AC004540.2	0.00132144	0.00528887	0.00145424	0.00110184	0.00068355	0.118122
AC004542.1	0	0	0	0	0	0.000138718
AC004542.2	0.00140274	0	0.0001396	0.00132657	0.0012385	0.00128366
AC004543.1	0	0	0	0	0	0
AC004554.2	0	0	0	0	0	0
AC004556.3	0.00523892	0.0166482	0.00937477	0.00825724	0.0171126	0.0033199
AC004584.1	0	0	0	7.13408e-05	0	0
AC004584.3	0.00100115	0.00793732	0.00253017	0.00118477	0.000213443	0.00170535
AC004585.1	0.07538	0.00268989	0.00342963	0.00107679	0.00230989	0.00604139
AC004590.1	0	0	0	0	0.000101278	0
AC004593.2	0.0151039	0.0123234	0	3.1082e-05	0.00350511	0.00637842
AC004593.3	0	0.00101003	0	0	0	0.00110925
AC004594.1	0	0	0.00139248	0.00230871	0.00103948	0.00244973
AC004596.1	0.000251544	0	0	0	0.00676261	0
AC004597.1	0	0	0	0	0	0
AC004672.1	0	0	0	4.80654e-05	0	0
AC004687.1	0.940583	0.467374	0.00339321	0.0013609	0.00488714	0.00453233
AC004702.1	0	0	0	0	0	0
AC004704.1	0	0	0	0	3.69312e-05	0
AC004706.1	0	0	0	0	0	0
AC004706.3	0.00169902	0.000784922	0.00270266	0.00354754	0.00168692	0.0018514
AC004707.1	0	0	0	0	0.000363956	0
AC004765.1	0.00412713	0.00190431	0.0008991	0.00100323	0.000482377	0.000128176
AC004771.1	0.00214856	0.000609272	0.000258278	0.000337061	0.000762822	0.000426378
AC004771.2	0.00148736	0.000383658	0.000700561	0.00061662	9.15564e-05	0.000231574
AC004771.3	0.00413501	0.00204245	0.0080437	0.00783724	0.00773936	0.0104746
AC004771.4	0.00185133	0.00641476	0.00369003	0.00401468	0.0044251	0.00309727
AC004771.5	0.00108969	0.000691045	0	0.000364371	0.00390887	0.0011859
AC004775.1	0	0	0	0.000120264	0.00055716	0
AC004784.1	0	0	0	0.00130908	0.00448318	6.148e-05
AC004797.1	0.00182986	0.0155921	0.00118857	0.00157288	0.0025948	0.00720996
AC004801.6	0.00402932	0.000868801	0.00385384	0.000824464	0.00030015	0.00373607
AC004803.1	0.000840025	0.00458623	0.0129783	0.0158877	0.00875634	0.00579582
AC004812.2	0.0259287	0.0290809	0.0277112	0.0170712	0.0215889	0.0363318
AC004816.1	0.0107655	0.00154191	0.00443736	0.00112356	0.0415009	0.00145238
AC004816.2	0.0024684	0.000582401	0.0128621	0.00235894	0.000177543	0.00068636
AC004817.1	0	0	0	0.000258209	3.78171e-05	0
AC004817.2	0	0	0	0	0	0
AC004817.3	0.0276641	0.105814	0.000726373	0.0021814	0.000641168	0.00104376
AC004817.4	4.66586e-05	0	0	0.000191595	0	0
AC004817.5	0.00809755	0.00404842	0.00105098	0.00643675	2.82336e-05	0.000525193
AC004825.2	0.00821354	0	0.00566761	0.00878707	0.00323404	0.00514766
AC004825.3	0.00482807	0.00501955	0.00402897	0.004718	0.000968869	0.00120793
AC004828.1	0	0	0	0	0	0
AC004828.2	0.000158033	0	0	0.00012436	4.65023e-05	0
AC004832.1	0.000594938	0	0	0.000199049	0.0311268	0.000339955
AC004832.4	0	0	0	0	0.000166848	0
AC004832.5	0.000257404	0	0.000946443	0.000876987	0.000204578	0.000190746
AC004832.6	0.0275214	0	0.000565124	0.000229202	0.000511966	0.0125905
AC004834.1	0.000104206	0	0.00173848	0.000354195	0.000466232	7.95991e-05
AC004837.3	0	0	0	0	0.000124366	0
AC004837.4	0.0116109	0.0444471	0.014439	0.0136403	0.00732398	0.00301948
AC004839.2	0.0089412	0.00673029	0.0177153	0.0160521	0.00827037	0.0293963
AC004846.1	0.00853187	0.011658	0.00573464	0.00520792	0.00392672	0.00730192
AC004846.2	0.0026253	0.0260907	0.00354217	0.0016719	0.00545278	0.0060321
AC004847.1	0.0341582	0.0152231	0.000925604	0.000372421	9.42222e-05	0.000317555
AC004854.2	0.115376	0.191032	0.0354788	0.0356447	0.0370436	0.0310279
AC004865.2	0.0519436	0.0128102	0.00894245	0.00175137	0.0013347	0.00113287
AC004870.2	0.00063412	0.00041721	0.00072718	0.00111356	0.022967	4.99368e-05
AC004870.4	0	0	0	0	0	0
AC004877.1	0.000470246	0	0.000730874	0.000374995	0.000781498	0.000334389
AC004879.1	0	0	0	0	0	0
AC004882.3	0	0	0	0.000120522	5.41548e-05	0
AC004884.2	0.00409129	0	0.0022616	0.00260932	0.0044876	0.00295006
AC004888.1	0	0	0	0	0.00444832	0
AC004889.1	0.0232465	0.0250885	0.136733	0.0929487	0.187808	0.108259
AC004893.3	0.000167739	0	0.00264635	0.00129432	0.00309575	0.000147049
AC004895.1	0.00255765	0.00204025	0	0.000386592	0.00218302	0
AC004900.1	0	0	0	0	1.86472e-05	0.000106169
AC004906.1	0.00068252	0	0	0	0	0
AC004908.1	0	0	0	5.55006e-05	0	0.000527027
AC004908.2	0.0203889	0.0158739	0.0216285	0.0150772	0.009856	0.017252
AC004908.3	0.00259472	0.000286849	0.00125485	0.000753869	0.00274184	0.00151788
AC004917.1	0.00126496	0	0.000318046	0.000206394	0.000436198	0
AC004918.1	0.0189603	0.0179189	0.014108	0.00979313	0.0481772	0.032556
AC004918.4	0.00272451	0.00750148	0.00594338	0.00204567	0.00679801	0.0098177
AC004921.1	0	0.0309075	0	0	0.000243178	0
AC004921.2	0.00088037	0.00056337	0.00234748	0.000998201	0.00150503	0.00138847
AC004923.4	0	0	0.0014079	0.00152661	0.00143079	0.000407277
AC004938.2	0.0107067	0.00562726	0.00791751	0.00623251	0.00964781	0.00533051
AC004941.1	6.67086e-05	0	0	0.000232112	0.000326879	0
AC004943.1	0.00187711	0.00333934	0.00960398	0.00126971	0.00137843	0.0017782
AC004943.2	0.0155242	0.0192775	0.0289554	0.0132765	0.0221242	0.0127418
AC004943.3	0	0	0	2.70184e-05	9.87345e-05	0
AC004947.1	0	0	0	0	0	0
AC004948.1	0	0	0.000143023	0	0.000337428	0
AC004949.1	0.000682873	0	0.000317731	0.00154844	0.00125519	0.000123245
AC004951.1	0.0473799	0.0808247	0.0615335	0.0485043	0.0447869	0.0878532
AC004969.1	0.000236196	0	0	0.000216461	0	6.48717e-05
AC004974.1	0.0130537	0.0209581	0.00288199	0.00433442	0.00236975	0.00498106
AC004982.1	0.000335969	0.00364206	0.000664035	0.00171373	0.0344865	0
AC004982.2	0.0246592	0.025487	0.0249671	0.0162712	0.200378	0.0191953
AC004988.1	0.00111231	0.00310696	0.00296456	0.000843248	0.00180548	0.000113854
AC004990.1	0	0	0.000821686	0.000492158	0.00015728	0.000805459
AC005005.3	0	0.0011748	0.000571544	0.000755586	0.00203404	0.000674701
AC005005.4	0.00126618	0.00201624	0.00324274	0.0111415	0.00805971	0.00114419
AC005009.1	0	0	0	0	0	0
AC005009.2	0	0	0.00232957	0.000636788	0.00049892	0.00221266
AC005013.1	0	0	0.000286353	0	2.91546e-05	8.93146e-05
AC005014.2	0.000691842	0.00471311	0.00355244	0.000843412	0.000235884	0.00351638
AC005014.3	0	0	0	2.60269e-05	3.08211e-05	9.14495e-05
AC005019.2	0	0	0	0	0	0
AC005021.1	0	0	0	4.69873e-05	0	0
AC005034.2	0	0	0	0	0	0
AC005034.4	3.51424e-05	0	0.00229562	0.00204886	0.00263755	0.00171699
AC005034.5	0.00072601	0	0.000501146	0.000707442	0.00065216	0.00155963
AC005034.6	0.0128549	0.0140902	0.0117431	0.00942384	0.00662515	0.00833014
AC005037.1	0.00953454	0.009131	0.00277025	0.00328107	0.00285613	0.00637789
AC005041.4	0.00283881	0.00716378	0.0116517	0.0140154	0.0140576	0.0220732
AC005041.5	0.00121487	0.00357327	0.00399496	0.00324765	0.0103902	0.00231131
AC005046.1	0.00164044	0	0.00398448	0.00261883	0.00302588	0.00384981
AC005050.1	0	0	0	0.000188855	8.3377e-05	0
AC005050.2	0	0	0	0	0.000309248	0.000273701
AC005050.3	0	0.000996107	0	8.35027e-05	0.000147165	0
AC005052.2	2.54033e-05	0.000716611	0.00128523	0.00232512	0.00390415	0.00268802
AC005062.1	0.00784212	0.0226708	0.0177266	0.49518	0.0194298	0.0285171
AC005070.3	0.0497758	0.0102977	0.0143228	0.013206	0.0143479	0.0319027
AC005071.1	5.07344e-05	0	0	7.15659e-05	0.000196358	0
AC005072.1	0.00968211	0.0333386	0.0288883	0.0313496	0.0163173	0.0244426
AC005076.1	0.0126401	0.00765586	0.0150423	0.0109689	0.0194353	0.0169823
AC005081.1	0.000552942	0.00585682	0.0310643	0.00826951	0.00388224	0.0049077
AC005082.1	0.00731038	0.0233087	0.00563071	0.0106535	0.169391	0.00400151
AC005083.1	0.0151247	0.0673126	0.000346991	0.0050568	0.0240025	0.000550587
AC005086.2	0	0	0	5.62586e-05	0.000143289	5.82079e-05
AC005089.1	0.000295725	0.00112487	0.000509093	0.000541667	0.000723965	0.000224129
AC005091.1	0.00271706	0	0.00132567	0.000305369	0.00107027	0.000571052
AC005096.1	9.70378e-05	0.00150338	0.00154497	0.00255551	0.00106106	0.000827973
AC005100.1	0	0.000633662	0.000297327	0.00479239	0.000227718	0.000510891
AC005104.1	0	0	0	0	2.59589e-05	0
AC005153.1	0	0	0.000486481	0.000234968	0.000148699	0.00128593
AC005154.3	0.00088196	0.00291216	0	0.000387851	0.00535998	0.000918212
AC005162.2	0	0	0	0	0	0
AC005162.3	0	0.0342539	0.00715979	7.97835e-05	0.00191115	0.0280035
AC005165.1	0.00332119	0.00573192	0.0271095	0.111978	0.00432268	0.0109014
AC005165.3	0.000312253	0	0	0.000164951	3.28458e-05	8.61636e-05
AC005180.1	0	0.00035149	0.00221316	8.64475e-05	0.000283321	0.000334194
AC005180.2	0	0	0.00366488	0.000722997	0.000565605	0
AC005197.1	0	0	0	0.000317417	0.00163927	0
AC005220.1	0	0.000859053	0.000531118	2.90796e-05	0.000221917	0
AC005224.2	0.01965	0.0851095	0.00138075	0.0026059	0.00126149	0.00398742
AC005224.3	0.00216824	0.00412856	0.00111477	0.000203099	0.000596845	0.000372594
AC005225.1	0	0	0	0	0.000130863	0
AC005225.2	0.000929232	0.0131658	0.00395041	0.00487415	0.00576061	0.00280436
AC005229.4	0.0125051	0.0238137	0.0205394	0.0167981	0.0162917	0.0335869
AC005237.1	0	0	0	0.000272492	0.0017197	0
AC005252.4	0.000106095	0	0	1.80287e-05	0	0
AC005253.1	0.0145476	0.0162092	0.0181737	0.0112519	0.0154799	0.0243264
AC005253.2	0	0	0	0.00013669	5.72105e-05	0
AC005256.1	0	0	0.00433964	5.07407e-05	0.00130679	0
AC005258.2	0	0	0	0	0	0
AC005261.1	0.181936	0.151699	0.251934	0.170778	0.272033	0.398522
AC005261.2	0.0062224	0.00791979	0.00385176	0.000526432	0.00158325	0.0022815
AC005264.1	0.00574179	0.0127857	0.000269898	9.82352e-05	0	0.005848
AC005277.2	0	0	0.00156274	2.76962e-05	3.99155e-05	0
AC005280.1	0.000261651	0.0379303	0	8.04236e-05	0.00371458	0.000566846
AC005280.2	0	0.0704184	5.0824e-05	0.000563729	0.000228452	0
AC005281.1	0	0	0.00041496	0	2.65192e-05	0
AC005288.1	0.00241356	0.00484421	0.00856209	0.00364414	0.0107487	0.00292641
AC005291.1	0	0	0.000349723	0.000130104	0	0.000141644
AC005293.1	0	0	0.00223751	0.00105355	0	0.00150581
AC005301.2	0.000289284	0	0	0	0	0
AC005304.1	0	0	0	4.72026e-05	0	0
AC005304.2	0	0	0.000377688	0.000641415	0	0
AC005304.3	0.000745921	0.00112487	0	0.00115949	0.000564311	0.000989036
AC005306.1	0.0136817	0.00611411	0.0128821	0.00495715	0.0198695	0.0182801
AC005324.5	0	0	0.000289596	0.00070304	0.000136233	0.000851183
AC005329.1	0.000698546	0.0103724	0	0.000731856	0.000327456	0.000800526
AC005329.2	0	0	0	0	0	0
AC005329.3	0.000286588	0.00159219	0.000338167	0.00044586	0.00013558	0.000177563
AC005330.1	0	0	0	0	0.00013434	0
AC005332.1	0.119259	0.103935	0.0204813	0.0236294	0.0325595	0.0200475
AC005332.2	0.00740727	0.00171948	0.00685989	0.00228977	0.000604461	0.00024097
AC005332.3	0.024093	0.0126291	0.0111268	0.0174199	0.0119264	0.0220639
AC005332.4	0.153894	0.0779724	0.0208138	0.030255	0.0324928	0.0368764
AC005332.5	0.0219983	0.00255976	0.0115268	0.00853527	0.0163859	0.0204291
AC005332.6	0.157792	0.0838966	0.0801062	0.082229	0.0990618	0.173714
AC005332.7	0.0139223	0.0119714	0.00275431	0.00602927	0.00137979	0.00344099
AC005339.1	0.00171936	0.00132924	0.00142431	0.00154946	0.000834655	0.00158463
AC005342.1	0	0.00188037	0.00675018	0.00116174	0.000983126	0.000598827
AC005343.1	0.00874918	0.00494299	0.00528761	0.00646151	0.00608099	0.00326297
AC005343.4	0	0	9.05939e-05	2.38528e-05	0.000101503	0
AC005355.1	0.0029454	0	0	0	0.000260818	0
AC005358.1	0	0.000184398	0	2.14476e-05	0	0
AC005358.2	0.00121138	0.00211037	0.000147766	0.00146098	0.000667462	0.000141883
AC005363.2	0.0147292	0.0027571	0.00387938	0.00148109	0.00571316	0.000874698
AC005383.1	0.00303221	0	0.0226368	0.00140439	0.000580926	0.00327477
AC005391.1	0.00173449	0	0	0.000289407	0.00016137	0
AC005392.2	0.000314148	0	0.000181754	0.000118768	0.0103732	0
AC005392.3	0	0	0	0	0	0
AC005393.1	0	0.00141369	0.00316004	0.0016903	0.00208342	0.00147028
AC005400.1	0.0015696	0.00429546	0.00379738	0.00190093	0.00152689	0.00252574
AC005410.2	0.000113478	0	0.000189565	0	2.13451e-05	0
AC005414.1	0	0	0.00397019	0.000673241	0	0
AC005476.2	0.00429738	0	0.0005484	0.00157104	0.0112828	0.00148398
AC005479.1	0	0	0	0	0	0
AC005479.2	0.000440342	0.0010237	0	0.000385929	0.00063665	0.000940434
AC005480.1	0.00975127	0.00626993	0.0108705	0.00816095	0.00725984	0.00395744
AC005481.1	0	0.000789936	0.00426612	0.00719363	0.000161949	0.000915356
AC005482.1	0	0	0	9.22442e-05	0.00102535	0
AC005487.1	0	0	0	4.99003e-05	0.00295817	0.000401057
AC005495.2	0.000112775	0	0	0.000163447	0.000265589	0
AC005498.1	0	0	0	0.000137978	0	7.71007e-05
AC005498.2	0.00245573	0.00017216	0.00407959	0.00362783	0.0122987	0.00566749
AC005498.3	0.00755336	0.00205001	0.00768517	0.0104824	0.0120746	0.00634163
AC005519.1	0.00426445	0.0021058	0.00219528	0.00293531	0.000527045	0.0135098
AC005520.2	0.0330378	0.013706	0.0272981	0.0459039	0.020093	0.0385712
AC005520.3	0.0124933	0.00471029	0.00568161	0.00534076	0.00390447	0.00427448
AC005520.5	0.00596233	0.00149542	0.00440376	0.00493662	0.00552516	0.00359445
AC005523.1	0.000751517	0.00167219	0.000779716	0.000261877	0.000626855	0.000803006
AC005523.2	0.0466053	0.0206046	0.0564394	0.0363493	0.0380547	0.0359631
AC005532.1	0.00170599	0.00447539	0.000339408	0.000553508	0.00307979	0.000186027
AC005534.1	0.00591978	0.00182436	0.00598974	0.0030086	0.0124855	0.0166749
AC005537.1	0.000437015	0	0.000106798	0.00188812	0.000452774	0.00146324
AC005538.3	0	0	0	0	0.00012824	0
AC005540.1	0.00799022	0.000772106	0.00183917	0.00187862	0.000102583	0.00112309
AC005546.1	0	0	0.000227216	0.000197962	0.000275117	0.00117622
AC005548.1	0	0	0	0.000127278	4.35692e-05	0
AC005551.1	0	0	0	0	0.000107606	0
AC005562.1	0.085245	0.0658174	0.1456	0.088361	0.0673051	0.101351
AC005586.1	0	0	0	0	0	0
AC005586.2	0	0	0.00105485	0.000568555	0.00284856	0.00456661
AC005592.1	0	0	0.00269897	0.000157587	0.0015835	0.000955029
AC005594.1	0.000177681	0	0	3.90444e-05	0	0
AC005597.1	0	0	0	0	0	0
AC005599.1	0	0	0	0	0.00186146	0
AC005606.1	0	0	0	0	0	0
AC005606.2	5.25146e-05	0	0	8.53955e-05	0	0.000206739
AC005609.1	0	0	0	6.89497e-05	0	0
AC005609.5	0	0	0	0.00028104	0.000101053	0
AC005614.1	0.0045772	0.00575282	0.00143169	0.0015237	0.000894879	0.000952399
AC005616.1	0.0030769	0.00456782	0.000114002	0.000332496	0.000980118	0.000416792
AC005618.1	0.00536157	0	0.00656591	0.00674312	0.000392016	0.00298801
AC005618.4	0.000838574	0.00102713	0.00213894	0.0025651	0.00242022	0.000762022
AC005625.1	0	0	0	0	0.000328517	0
AC005632.3	0.0327387	0.0874562	0.0273265	0.0226253	0.0182031	0.0476443
AC005632.6	0.00859763	0.00772025	0.0023928	0.0035805	0.00769582	0.00318336
AC005670.1	0.000477942	0.000751533	0	0.000219314	0.000988026	7.08573e-05
AC005670.3	0.145332	0.0966842	0.151238	0.151206	0.106498	0.188535
AC005674.1	0	0	0	0	0.00200968	0
AC005674.2	0.0156813	0.00502743	0.013437	0.011066	0.0176677	0.00956802
AC005682.2	0.000112775	0	0	0.000353723	2.81448e-05	0
AC005692.3	0	0	0	0	0	0
AC005695.1	0	0	0	0.000211472	4.02728e-05	0
AC005695.2	0.000176596	0.000678648	0	0.000484533	0.000173824	0.000900992
AC005695.3	0.000343323	0.00162068	0	0.00121909	0.000894512	0.00117457
AC005696.1	0.000162742	0.0034389	0.00486534	0.00520757	0.00438191	0.00223182
AC005696.2	7.65977e-05	0	0.000144229	0.00101562	0.00239809	0.000153622
AC005696.4	0.000770324	0	0.00171236	0.00109581	0.0018682	0.00266426
AC005697.2	0	0	0.00196815	0.000870619	0.00076401	0.000184878
AC005699.1	0	0	0	0	0	0.00108467
AC005702.5	0	0	0	0	5.19957e-05	0
AC005703.7	0	0	0	0	0.000377733	0
AC005722.3	0	0	0	4.33494e-05	0.000304494	0
AC005725.1	0.000452949	0.00020684	0.00179738	0.0270962	0.000994194	0.00137001
AC005726.1	0.0189699	0.024444	0.0174356	0.00981001	0.0152653	0.0219057
AC005726.2	0	0	0.000101722	1.73503e-05	0.000518273	0
AC005726.3	0.0096326	0.0196281	0.0098079	0.00526381	0.00704253	0.00722691
AC005726.5	0.00673477	0.0196166	0.0184605	0.00923966	0.00690552	0.014334
AC005730.2	0.000616093	0.00210915	0.00219733	0.00247547	0	0
AC005730.3	0.00273872	0.00585417	0.000462243	0.000452909	0.00044858	0.000459185
AC005736.1	0.00173261	0	0.0239471	0.0039158	0.0131699	0.0215154
AC005740.4	0	0.00105945	0	0.000377707	0	0.00371384
AC005740.5	0.000147264	0	0.00156896	0.000300967	0.00264381	0.000289176
AC005746.1	0.000638082	0	0	0.000147166	0	0
AC005746.2	0	0	0.0100958	0.00374432	2.11055e-05	0.000508056
AC005746.3	0	0	0.000325738	0.000141957	0	0
AC005753.1	0	0	5.0824e-05	0	4.16907e-05	0
AC005753.2	0	0	0	0	0	0
AC005753.3	0.000907926	0	0.00650677	0.000105853	0.00246446	0.00913076
AC005757.1	0	0	0.00171873	0.000447261	0.000349541	0
AC005759.1	0	0.00479312	0.00307333	0.00183634	0.00112126	0.00424104
AC005775.1	0.000482977	0	0.000275329	0.000252361	0.00213605	0.00257801
AC005776.2	0.000770873	0.000425209	0.00259744	0.00471083	0.00386727	0.00114556
AC005785.1	0.00192809	0.00155067	0.00169072	0.00389792	0.00570248	0.00109739
AC005786.2	0.00183124	0.00117674	0.00160106	0.00101411	0.00471533	0.000855444
AC005786.3	0.0012375	0	0	0.000166408	4.22545e-05	0.00047776
AC005790.1	0.000719138	0.00195527	0.00281896	0.00417344	0.00272932	0.000695846
AC005803.1	0.00109419	0.000355297	0.00101168	0.00149092	0.00501737	0.000163386
AC005821.1	9.5846e-05	0	0	0.000432399	0.000734432	9.87836e-05
AC005821.2	0	0	0	4.86553e-05	0.00238903	0
AC005828.1	0	0	0	0	0	0
AC005828.3	0.000257202	0	0	0.000502284	0.000826411	0
AC005828.5	0	0	0	0.00362891	0.000269546	0.000120216
AC005833.2	0.000384619	0	0	0.000180142	0.00013925	0.000375633
AC005837.1	0.0508951	0.0505169	0.0175821	0.0080379	0.0287629	0.0189412
AC005837.4	0.0013022	0.00111783	0.0030608	0.0206169	0.00425691	0.00267636
AC005838.2	0.0330783	0.0141825	0.0320809	0.0308642	0.0213653	0.0491717
AC005840.2	8.12967e-05	0.00435541	0.00201465	0.00286568	0.00243993	0.00647816
AC005840.4	0.00459982	0	0.00116466	0.000835998	0.00147987	0.0011985
AC005841.1	0	0.000247198	0	8.5812e-05	2.03978e-05	0
AC005842.1	0.00177701	0	0.000556039	0.000245543	2.1257e-05	5.45452e-05
AC005856.1	0.00479678	0.000732288	0.0127613	0.0182431	0.00330539	0.00777901
AC005863.1	0	0	0	0	0.000113395	0
AC005865.2	0.000562198	0	0.000108626	0.000390405	0.00125797	0.000312511
AC005884.1	0	0	0.00211819	6.08799e-05	0	0.000317541
AC005899.1	0.000182597	0	9.66314e-05	0.000352954	0.000166488	9.41617e-05
AC005899.5	0.00356612	0.00132787	0.00593014	0.00563974	0.00571618	0.0124542
AC005899.6	0.00443369	0.00472727	0.00739148	0.00768281	0.00743832	0.0111948
AC005899.7	0.00299009	0.00501628	0.00779883	0.00655004	0.00731262	0.00672191
AC005899.8	0.00459472	0.020432	0.00542174	0.0232135	0.00521842	0.00312448
AC005906.2	0	0	0.000119491	0	9.7605e-05	0
AC005906.3	0	0	0.0110344	0	0	0
AC005909.2	0	0	0	0	0	0
AC005911.1	0.00228195	0	0.00115907	0.000288267	0.00193207	0.00172219
AC005912.2	0.000240142	0	0	0.000848731	0.000224441	0.00395356
AC005914.1	0.00980599	0.0071543	0.000687902	0.000671136	0.00390604	0
AC005920.1	0.00195025	0.000987845	0.00342706	0.00109042	0.0349312	0.00047217
AC005920.2	0	0	0.00158537	0.000509711	0.000628024	0.00025703
AC005920.3	0	0.000158314	0.00359819	0.000359879	0.00243882	0.000533586
AC005921.2	0.0778394	0.0814248	0.100936	0.090651	0.0712102	0.113483
AC005921.4	0	0	0	0	0	0
AC005944.1	0.00550353	0.00164936	0.000782723	0.00492643	0.0019166	0.00174437
AC005954.2	0.00227631	0.00149416	0	0.00039794	0.000338324	0.00045367
AC005962.1	0.00151042	0	0.000655177	0.0010315	0.000894994	0.000570524
AC005962.2	0.00266575	0.0215486	0	0.000392828	0.00652025	0.0020275
AC005972.3	0.000301344	0	0	0.000445791	0.000772818	0.000265602
AC005993.1	0	0	0	0	0	0.000104132
AC005996.1	0	0	0	0.000143196	0	0
AC005998.1	0	0.00252281	0.000926285	0.00149224	0.000865843	0
AC005999.2	0	0	0	0	0	0
AC006001.2	0.00790757	0.0183013	0.0122947	0.0132484	0.0183366	0.00384259
AC006003.1	0	0	0	0	0	0
AC006004.1	0	0	0	7.90491e-05	0	6.94712e-05
AC006008.1	0.00306212	0.00174139	0.000663777	0.00216743	0.0308139	0.0018152
AC006017.1	0.00201898	0	0.00309763	0.00263761	0.0039662	0.00453747
AC006019.1	0	0.00017216	0.00127715	0.00503059	0.000175859	0
AC006019.2	0	0	0	0.000175236	0	0
AC006019.3	0	0	0	0	0	0
AC006027.1	0.00272735	0.00290268	0.000942204	0.00117959	0.00377012	0.00271098
AC006033.2	0.0834612	0.0247768	0.000445064	0.00055458	0.00238592	0.000397938
AC006040.1	0.000472539	0	0	0.00105258	0.000964573	0
AC006041.2	0	0	0.000121984	0.000119777	0	0.00025722
AC006042.1	0	0	0.000400197	0	0.000201272	0
AC006042.2	0.000633399	0	0	0.000265197	0	0
AC006042.4	0.00821321	0.00215643	0.0010491	0.00196828	0.00270587	0.00243255
AC006043.1	0	0.000612697	0.00472795	0.00288253	0.000566233	0.00176029
AC006059.1	0.0115957	0.00855571	0.0104051	0.0153014	0.00286471	0.0120306
AC006059.4	0	0	0	0.000466462	0.00080255	0
AC006059.5	0.000376451	0.00379402	0.00411016	0.00354419	0.00153625	0.000793634
AC006062.1	0	0	0.00013163	0.000188949	3.48481e-05	0
AC006063.3	0.000585637	0	0.000563552	3.74042e-05	0.000149511	0.00188752
AC006064.1	0.00175922	0.000538463	0.00225658	0.00148909	0.00101672	0.000824901
AC006064.2	0.00677176	0.00332521	0.00317756	0.010017	0.00756673	0.00394168
AC006064.3	0	0	0	5.35299e-05	0	0
AC006064.4	0.025771	0.00654804	0.0204179	0.0099479	0.0213494	0.017032
AC006064.5	0.00504291	0.0021196	0.00036156	0.00074869	0.00183228	0
AC006076.1	0	0	0	2.09858e-05	0.000434719	0
AC006111.2	0.000848461	0.000538463	0.000908731	0.00137126	0.00150546	0.00215496
AC006112.1	0	0	0	0.000140552	0	0
AC006115.2	0.0034799	0.0159126	0.118913	0.147975	0.00699014	0.0294677
AC006116.10	0	0.00075524	0.000199248	0.000219923	0.000142935	0
AC006116.11	0	0.000612755	0.00116801	0.00018195	0.000316338	0
AC006116.5	0.00168569	0.00431775	0.00182396	0.00265781	0.00164348	0.00367755
AC006116.6	0	0	7.81276e-05	6.18533e-05	0.000199596	0
AC006116.8	0.00654681	0.00675542	0.00822671	0.00549681	0.195881	0.0102491
AC006116.9	0	0	0	2.8139e-05	0.000153607	0.000509161
AC006130.3	0	0	0	3.58336e-05	0.000890714	0.000212848
AC006141.1	0.0578083	0.0448031	0.0786414	0.0490384	0.0599869	0.0780909
AC006145.1	0	0	0.0021344	0.00329598	0.000752206	0
AC006146.1	0	0	0.000409519	0.000796677	0.000389135	7.82637e-05
AC006148.1	0	0	0.000859642	0.000101202	3.11851e-05	0
AC006159.1	0	0	0	0.000445846	0.000161735	0
AC006159.2	0	0	0	0	0	0
AC006160.1	0.00610906	0.0036537	0.00174972	0.00323822	0.00207421	0.00601707
AC006197.2	0	0	0	0	0	0
AC006206.1	0	0	0	0	3.14469e-05	0
AC006206.2	0	0	0.000273021	0.000190274	0	6.58925e-05
AC006207.1	3.62074e-05	0	5.20947e-05	0.000435169	0	0
AC006213.1	0.00172204	0.00132787	0.0069952	0.00301128	0.0100137	0.00799403
AC006213.2	0.00653158	0.00601119	0.0079182	0.0119106	0.00156313	0.0108397
AC006213.3	0.00204923	0.000695154	0.00131716	0.00114327	0.000196958	0.000406047
AC006213.4	0.000585989	0.00106288	0.00438905	0.00245558	0.00163793	0.00325315
AC006213.5	0	0	0.00011628	0.000245224	0.000103535	9.15361e-05
AC006213.7	0.000298961	0.000473729	0.000177212	0.0001067	0	0.000991243
AC006230.1	0.00668673	0.107597	0.00580219	0.000583894	0.0132876	0.0265603
AC006237.1	7.16575e-05	0	0	0	4.59252e-05	0.000173976
AC006238.1	0.00198704	0.000280444	0	0.00017933	0.000221501	0.000384415
AC006238.2	0.000309598	0	0	0.000447937	0	0
AC006249.1	0	0	0	0.000154659	0	0.000618157
AC006252.1	0.00195201	0.00190319	0.000314256	0.00070232	0.00209651	0.000972148
[truncated: 28,058 more rows]

## Sheet: scRNA-seq (PLA2G2A vs DIO2)
Gene	Cluster	avg_log2FC	pct.1	pct.2	p-value	adj p-value
[truncated: 882 more rows]

[truncated: 4 more sheets: scRNA-seq (lymphoid), scRNA-seq (uNK subsets), scRNA-seq (ITGAD vs CD160), R_L interactions]
