# Supplementary material for: Stalling of the endometrial decidual reaction determines the recurrence risk of miscarriage
Source: Sci Adv. 2025 Jun 25;11(26):eadv1988. doi: 10.1126/sciadv.adv1988 (PMC12189951; doi:10.1126/sciadv.adv1988)
Supplement: Supplementary file 2 — Data files S1 and S2 [file sciadv.adv1988_data_files_s1_and_s2.zip › adv1988_data_s2.xlsx]

## Sheet: Contents
Supplementary Data 4 - CONTENTS
Tab	Associated Figure	Description
Fig. 2C - Flow cytometry	Fig. 2C	Flow cytometry analysis of uNK subsets in endometrial biopsies obtained 6 to 11 days post-LH surge
Fig. 2I,J - %ile rank	Fig. 2I-J	Normalised expression of stromal (PLA2G2A/DIO2) and uNK (ITGAD/CD160) subset marker genes (%iles) in endometrial biopsies obtained 6 to 10 days post-LH surge
Fig S2E - KIR & uNK subsets	Fig S2E	ITGAD/CD160 mRNA ratios in KIR+ and KIR- uNK subsets isolated by FACS
Fig. 3C,E - spatial analysis	Fig. 3C&E	Normalised PLA2G2A/DIO2 and ITGAD/CD160 ratios (%iles) at opposite ends (A/Z regions) of endometrial biopsies
Fig. 3F - hormones	Fig. 3F & Fig. S3A	Normalised PLA2G2A/DIO2 and ITGAD/CD160 ratios (%iles) and normalised progesterone, oestradiol and TSH levels (%iles) in paired endometrial and peripheral blood samples
Fig. 3g-h, explant culture - T3	Fig. 3G-H	Gene expression/gene ratios of stromal (PLA2G2A/DIO2) and uNK (ITGAD/CD160) subsets in explants cultured with or without T3
Fig. 3J-K - blastocyst medium	Fig. 3J-K	Gene expression/gene ratios of stromal (PLA2G2A/DIO2) and uNK (ITGAD/CD160) subsets in explants cultured with or without spent medium from IVF blastocyst
Fig. S3B - PBMC	Fig. S3B	Normalised ITGAD/CD160 ratios (%iles) and relative abundance of circulating CD56+ NK cells, CD3+ T cells and CD56+/CD3+ cell ratios in paired endometrial and peripheral blood samples
Fig. S3D - explant culture - T3	Fig. S3D	RT-qPCR analysis of FOXO1, SCARA5 & IL15 mRNA expression in explants cultured with or without T3
Fig. S3E - blastocyst medium	Fig. S3E	RT-qPCR analysis of FOXO1, SCARA5 & IL15 mRNA expression in explants cultured with or without spent medium from IVF blastocyst
Fig. 4A-C - retrospective cohort	Fig. 4A-C & Fig. S5	Normalised gene expression/gene ratios (%iles) for stromal (PLA2G2A/DIO2) and uNK (ITGAD/CD160) subsets stratified by the number of prior misccarriages
Fig 4E - prospective cohort	Fig. 4E	Pregnancy outcomes following normalised PLA2G2A/DIO2 and ITGAD/CD160 gene ratios (%iles) in pre-pregnancy endometrial biopsies
Fig 5 - paired biopsies	Fig. 5 & Fig. S6	Normalised PLA2G2A/DIO2 and ITGAD/CD160 gene ratios (%iles) in endometrial biopsies obtained in different cycles
Fig 6D - ELISA	Fig. 6D	IL6 secretion in decidualising endometrial assembloids
Fig 6E - CFU	Fig. 6E	CFU activity in decidualising endometrial assembloids
MF 6F - SCARA5_DIO2	Fig. 6F	RT-qPCR analysis SCARA5 and DIO2 mRNA in decidualising assembloids
Fig 6G - MMP10	Fig. 6G	RT-qPCR analysis of MMP10 mRNA expression in decidualising endometrial assembloids
Fig 6H-I - cyclicity	Fig. 6H-I	Change in in CFU activity in assembloid subjected to repeated decidualisation

## Sheet: Fig. 2C - flow cytometry
Sample ID	LH+	CD39+ (%)	KIR-CD39- (%)	KIR+ (%)	KIR+CD39+ (%)	Total percentage (KIR-CD39-/KIR+/KIR+CD39+)	KIR-CD39- (%)	KIR+ (%)	KIR+CD39+ (%)
1	6	8.33	78.7	12.76	0.21	91.67	85.8514	13.9195	0.229083
2	6	15.29	68.05	8.25	8.41	84.71	80.3329	9.73911	9.92799
3	6	10.77	75.01	12.46	1.76	89.23	84.0637	13.9639	1.97243
4	6	6.36	48.4	38.59	6.65	93.64	51.6873	41.211	7.10167
5	6	11.31	75.95	11.92	0.82	88.69	85.6354	13.4401	0.924569
6	6	5.32	58.37	26.04	10.27	94.68	61.6498	27.5032	10.8471
7	7	24.58	62.68	9.75	2.99	75.42	83.1079	12.9276	3.96447
8	7	14.82	37.43	18.15	29.6	85.18	43.9422	21.3078	34.7499
9	7	14.82	65.05	14.47	5.66	85.18	76.3677	16.9876	6.64475
10	7	3.05	77.78	15.36	3.81	96.95	80.2269	15.8432	3.92986
11	7	13.36	73.28	9.76	3.6	86.64	84.5799	11.265	4.15512
12	7	6.26	85.71	6.02	2.01	93.74	91.4338	6.42202	2.14423
13	7	6.25	62.32	27.91	3.52	93.75	66.4747	29.7707	3.75467
14	7	14.13	48.42	22.63	14.82	85.87	56.3876	26.3538	17.2586
15	7	7.19	57.24	22.78	12.79	92.81	61.6744	24.5448	13.7808
16	7	6.79	58.45	32.43	2.33	93.21	62.7079	34.7924	2.49973
17	8	22.44	61.54	14.27	1.75	77.56	79.345	18.3987	2.25632
18	8	11.44	59.49	18.15	10.92	88.56	67.1748	20.4946	12.3306
19	8	2.61	78.43	15.34	3.62	97.39	80.5319	15.7511	3.71701
20	8	10.42	25.87	53.43	10.28	89.58	28.8792	59.645	11.4758
21	8	5.46	33.41	44.44	16.69	94.54	35.3395	47.0066	17.6539
22	8	4.01	24.45	34.94	36.6	95.99	25.4714	36.3996	38.129
23	8	12.24	56.11	19.49	12.16	87.76	63.9357	22.2083	13.856
24	8	5.4	52.45	35.69	6.46	94.6	55.444	37.7273	6.82875
25	8	7.24	72.32	7.77	12.67	92.76	77.9646	8.37646	13.6589
26	8	6.09	80.1	12.75	1.06	93.91	85.2944	13.5768	1.12874
27	8	7.16	67.97	19.02	5.85	92.84	73.212	20.4869	6.30116
28	8	11.7	66.47	16.36	5.47	88.3	75.2775	18.5277	6.19479
29	9	4.86	55.84	34.91	4.39	95.14	58.6925	36.6933	4.61425
30	9	19.23	50.4	21.62	8.75	80.77	62.3994	26.7674	10.8332
31	9	3.69	49.65	36.16	10.5	96.31	51.5523	37.5454	10.9023
32	9	39.24	24.97	23.21	12.58	60.76	41.0961	38.1995	20.7044
33	9	5.59	57.15	19.46	17.8	94.41	60.5338	20.6122	18.8539
34	9	8.76	52.67	32.98	5.59	91.24	57.7269	36.1464	6.1267
35	9	21.08	52.46	21.94	4.52	78.92	66.4724	27.8003	5.72732
36	9	7.23	61.39	19.92	11.46	92.77	66.1744	21.4725	12.3531
37	9	14.5	57.33	15.82	12.35	85.5	67.0526	18.5029	14.4444
38	9	2.85	44.79	29.22	23.14	97.15	46.104	30.0772	23.8188
39	9	10.42	19.64	25.48	44.46	89.58	21.9245	28.4438	49.6316
40	10	2.42	14.9	71.11	11.57	97.58	15.2695	72.8735	11.8569
41	10	7.33	50.26	21.35	21.06	92.67	54.2355	23.0387	22.7258
42	10	1.6	49.7	44.91	3.79	98.4	50.5081	45.6402	3.85163
43	10	5.16	73.8	20.5	0.54	94.84	77.8153	21.6154	0.56938
44	10	20.31	48.33	28.17	3.19	79.69	60.6475	35.3495	4.00301
45	10	10.68	21.88	24.26	43.18	89.32	24.4962	27.1608	48.343
46	10	9.06	17.3	45.52	28.12	90.94	19.0235	50.055	30.9215
47	10	7.39	63.95	21.6	7.06	92.61	69.053	23.3236	7.62337
48	10	15.84	57.95	24.42	1.79	84.16	68.8569	29.0162	2.1269
49	10	9.41	69.15	13.2	8.24	90.59	76.3329	14.5711	9.09593
50	10	4.85	65.19	14.43	15.53	95.15	68.5129	15.1655	16.3216
51	10	4.19	32.01	46.37	17.43	95.81	33.4099	48.3979	18.1923
52	11	4.31	26.62	39.64	29.43	95.69	27.819	41.4254	30.7556
53	11	1.24	39.16	55.94	3.66	98.76	39.6517	56.6424	3.70595
54	11	4.84	43.91	32.42	18.83	95.16	46.1433	34.0689	19.7877
55	11	11.2	7.07	13.75	67.98	88.8	7.96171	15.4842	76.5541

## Sheet: Fig. 2I,J - %ile rank
Sample ID	LH+	PLA2G2A percentile	DIO2 percentile	PLA2G2A/DIO2 percentile	ITGAD percentile	CD160 percentile	ITGAD/CD160 percentile
1	8	0.9	44.9	4.9	45.2	93.5	15.8
2	10	61	25.8	71.7	47.3	21.3	67.9
3	6	5.7	46.5	5.7	74	32	85.7
4	7	14	44.3	22.4	47.7	66.2	36.5
5	8	94.5	32.6	91.1	59.2	70.7	47.5
6	10	99.2	95.2	58	76.3	74.8	59.5
7	8	14.3	55.6	24.1	9.9	4.9	41.5
8	9	62.5	79.4	36.9	9.7	63	5.6
9	8	40.5	41.1	49.7	8.4	25.7	11.3
10	9	82.2	42.5	75.8	78.9	89.7	50.2
11	6	65.3	51.7	61.5	66	92	46.9
12	10	29.7	18.1	47.3	96.1	78.6	91.6
13	10	62.5	36.3	64.1	35.1	71.7	22.9
14	8	82.6	87.7	48.7	68.1	83.1	50
15	8	70.7	54.2	61.5	51.7	53.4	45.5
16	7	88.2	48.5	78	12.3	80.8	6.1
17	10	35.8	82.5	26.7	45	36.6	48
18	7	93.8	32.3	87	6.7	27.5	15.7
19	6	9.6	82.7	3.8	34	80	16.3
20	6	82.6	72.4	73	92	62	89.7
21	9	73.4	41.2	72.8	17.9	33.3	20
22	10	6.8	96.2	5.3	3.8	50.3	1.5
23	7	81.4	62.8	67.9	71.3	76.4	52.2
24	9	31.7	73.2	24.6	18.4	34.3	24.1
25	7	1.6	98.8	0.5	60.6	82.5	42.6
26	6	84.6	27.5	82.6	80	70	65.3
27	8	41.5	3.2	79.3	38.8	75.7	25.7
28	9	11.4	16.3	25.6	96.4	65.6	93.8
29	6	51.9	86.2	38.4	56	76	42.8
30	10	0.7	86.6	0.7	6.8	94.6	0.7
31	8	42	42.2	50.2	25.3	8.4	68.8
32	9	8.3	94	8.2	6.1	65.1	1.5
33	8	50.4	38.5	54.6	97	38.1	95.5
34	9	38	55.9	36.4	8.2	8.7	26.6
35	9	51.5	1.6	94.8	45.1	5.6	89.7
36	9	7.2	62.7	11.2	7.1	10.7	22
37	10	60.3	3.9	87.7	16.7	5.3	60.3
38	9	14.5	95.7	10.7	65.1	52.8	61
39	9	22.9	19.4	42	26.6	6.6	72.3
40	9	43.2	87.4	21.5	80.5	70.2	61.5
41	9	44.2	46.5	46.6	39.4	84.6	21.5
42	10	25.1	45.7	35.1	81.6	87.7	56.4
43	8	85.4	72.1	62	7.6	1.9	81.5
44	7	93.2	17.3	93.8	77.5	19.6	86.5
45	9	45	3.3	94.7	68.7	87.2	45.2
46	10	18.3	80.1	19.8	98.4	96.1	86.2
47	10	1.5	44.6	8.3	13.7	18.3	12.2
48	10	83.2	62.4	74	90.8	19	98.4
49	9	9.2	1.9	91.3	45.4	69.9	30
50	8	39.8	36.7	41.1	85.2	70.6	72.4
51	7	75.8	19.1	80.8	78	73	60.1
52	7	66.2	49.1	59.5	76.4	74.1	56.1
53	10	43.5	44.6	45	91.6	35.1	96.9
54	10	87.7	79.2	60.3	22.1	37.4	25.1
55	8	55.9	40.1	60.5	57.2	50.4	52.9
56	7	86.5	80.8	62.3	85.3	41	84.8
57	10	67.1	58	56.4	25.1	6.8	64.1
58	6	19.2	67.2	17.3	62	98	22.4
59	6	61.5	50	59.6	58	88	36.7
60	10	98.4	23.9	98.4	58	41.9	58.7
61	8	72.7	18.1	82.2	98.5	36.6	97
62	7	91.5	20.5	91.5	92.1	11.7	95.5
63	9	18.7	82.9	17.9	12.8	69.7	7.1
64	7	3.9	99.4	3.3	3.9	56.1	5.6
65	8	80.1	39.5	78.3	96.5	80.1	89.6
66	9	44.7	11.2	68.2	48.2	14.8	72.8
67	7	11.7	43.1	14.6	83.1	15.1	90.4
68	10	77	71.4	54.9	97.7	77.8	95.4
69	8	2.4	93.3	3.9	49.7	87.6	27.2
70	9	79.1	11.3	90.7	87.1	66.6	73.3
71	7	61.2	55.5	52.2	21.3	40.4	25.8
72	8	83.6	1	97.5	91	16.3	96
73	7	42.1	53.8	42.6	23.5	80.3	12.9
74	6	44.2	87.9	36.5	32	18	53
75	10	97.7	33.8	97.7	87.7	49.6	89.3
76	10	78.6	59.4	63.3	83.9	48	81.6
77	10	83.9	40.9	86.2	7.6	9.9	14.5
78	6	75	34.4	76.9	72	82	48.9
79	7	79.7	25.1	80.3	86.5	47.1	85.9
80	8	51.9	88.7	29.5	22.8	74.2	14.3
81	8	95.5	49.7	85.7	88	53.9	85.6
82	8	11.3	82.3	12.3	29.8	98	5.4
83	7	51.6	4.1	79.7	54.4	50	50.5
84	8	68.3	43.3	67.9	51.2	59.4	41
85	7	9	59.4	10.4	6.9	2.3	25.5
86	10	77.8	22.7	84.7	92.3	65.6	90
87	8	24	3.7	60.1	93.9	53	90.9
88	7	82.5	61.6	69.6	46	21.9	57.8
89	10	80.9	10.2	92.3	63.3	32.8	74
90	8	53.4	24.5	64.5	34.3	47.5	34.6
91	9	77.6	33.3	79.4	13.3	82.5	4.6
92	7	96	8.3	98.3	49.4	26.4	60.6
93	6	42.3	32.7	48	44	20	67.3
94	9	48.4	4.5	77.4	63	43	64.1
95	6	86.5	94.8	51.9	90	90	69.3
96	8	31.1	73.2	28.5	18.9	37.6	18.8
97	7	86.7	54.5	76.9	27.2	43.3	32.1
98	10	24.4	64.6	28.2	30.5	41.2	32.8
99	8	30.6	79.1	27	55.7	31.6	63.3
100	7	5	5.9	20.7	32	21.3	46.6
101	9	76.5	91.5	33.3	56.9	19.4	75.3
102	8	62.8	64.7	51.7	39.3	10.3	74.7
103	10	72.2	17.8	82.1	50	43.7	25
104	10	70.2	21.6	82.4	80.9	22.1	94.6
105	9	69.7	38.8	71.2	75.3	29.7	79.4
106	8	46.8	36	49.3	2.7	3.4	25.8
107	7	10.6	92.8	8.9	19.1	47.7	20.2
108	8	34.1	10.1	59.1	93	34.6	92.5
109	9	24.4	86.7	18.4	15.8	57.9	15.3
110	9	1.5	98	2	1.5	1.5	18.9
111	10	22.1	19.4	37.4	94.6	13.7	99.2
112	10	73.2	48	69.4	33.5	56.4	29.7
113	9	33.8	15.5	55.3	82	11.7	95.3
114	8	77.2	46.2	74	16.7	95.1	3.4
115	10	54.1	1.3	93.8	16	1.5	85.4
116	7	80.3	35.9	76.9	87	75.2	73
117	9	46.3	75.3	31.2	40.5	68.2	32.8
118	7	19.1	85	14	27.5	11.2	53.3
119	7	8.9	70.6	10.1	12.9	58.4	11.2
120	10	34.3	67.5	32	89.3	75.5	80.9
121	6	55.7	39.6	53.8	6	4	38.7
122	10	26.7	83.2	21.3	27.4	61	22.1
123	9	47.3	41	50.7	76.4	24.6	85.1
124	10	33.5	74.3	29	20.6	20.6	33.5
125	8	10.8	68.9	12.8	55.2	96	23.2
126	7	55.2	35.6	60.1	72	79	50.3
127	9	50.3	21.1	63.5	50.3	97.2	10.4
128	6	46.1	65.5	46.1	60	40	57.1
129	6	28.8	68.9	34.6	50	72	40.8
130	10	35.1	12.6	61.8	74	9.1	97.7
131	6	25	84.4	11.5	16	50	10.2
132	10	82.4	48.4	79.3	44.2	30.5	52.6
133	7	83.1	68.2	66.8	52.8	87	29.7
134	8	23.7	91.4	16.2	35.3	79.7	21.2
135	10	99	46.5	98	49.4	32	66.6
136	10	35.6	60.3	31.6	93.7	7.6	97.9
137	8	45.5	34.7	57.1	16.9	32.6	20.7
138	8	43	50.6	36.7	76.9	73.4	59.4
139	8	48.5	11.3	66.9	97.5	17.8	99.5
140	9	40.6	18.1	58.4	17.4	48.7	16.9
141	9	86.4	29.5	85.6	84.6	69.2	69.2
142	7	88.7	60	73.5	44.3	92.6	15.1
143	10	10.6	68.7	14.5	99.2	98.4	90.8
144	10	53.4	83.3	29.7	18.3	29.7	16.7
145	6	76.9	22.4	80.7	46	22	71.4
146	10	95.4	40.3	93.1	88.5	84.7	70.9
147	9	59.8	47.3	58.9	41.5	49.2	41.5
148	8	25.2	87.7	20.1	56.2	41	56.9
149	9	89.5	63.8	72.3	42.5	21	60
150	6	96.1	25.8	92.3	96	36	95.9
151	8	45	84.4	29	18.4	61.8	11.8
152	10	23.6	84	16.7	5.3	39.6	6.1
153	10	96.1	17.9	96.9	87	26.7	96.1
154	9	64	3.3	90.2	55.8	12.3	87.6
155	7	50.5	79.4	38.2	74.7	57.3	66.8
156	8	37.6	75	30	50.2	90	26.2
157	7	29.7	66.6	29.2	48.8	83.7	24.7
158	9	10.4	81.1	12.8	86.6	98.4	41
159	6	57.6	91.3	40.3	94	66	91.8
160	10	81.6	57.6	68.7	25.9	33.5	32
161	7	99.3	96.5	94.4	61.1	63.6	47.7
162	8	96.5	24	95	78.1	66.8	69.3
163	7	22.4	86.6	15.7	21.9	51.6	19.6
164	7	77.5	93.4	44.9	50.5	62.9	40.4
165	7	46	87.4	34.8	61.2	98.8	9.5
166	8	7.4	73.5	8.3	11.9	78.7	4.9
167	9	61.9	21.5	73.3	68.7	94.8	33.3
168	7	53.9	50.2	52.8	68.5	63.4	61.2
169	8	68.8	81.8	43.3	37.8	86.1	18.3
170	10	93.1	75	75.5	28.2	79.3	15.2
171	7	97.7	24.5	97.7	34.2	99.4	0.5
172	9	13	99	6.1	12.3	89.2	3
173	7	15.7	87.7	12.3	10.1	20.2	22.4
174	7	76.9	7.7	88.2	23	34.2	31.4
175	10	47.3	4.2	80.1	62.5	77	45
176	10	84.7	31.3	90	75.5	83.9	50.3
177	7	10.1	82.6	9.5	42.1	10.6	72.4
178	6	94.2	17.2	94.2	40	10	77.5
179	9	54.1	54.4	48.7	76.9	64.1	63.5
180	9	38.5	15.3	59.4	30.7	57.4	23.5
181	9	91.3	67.5	80.1	74.7	60	65.6
182	9	89.4	77.4	70.8	81.8	40.5	81.8
183	8	9.9	91	8.8	32.8	50.9	32.6
184	10	46.5	55.6	41.2	9.9	92.3	3
185	10	12.9	98.2	6.1	2.2	2.2	25.9
186	9	74.4	24.2	81.5	62	44.6	62
187	9	42.1	34.8	52.3	48.7	62	38.9
188	10	53.4	49.5	49.5	44.7	31.4	57.3
189	7	75.2	52	66.2	59.5	41.5	65.1
190	6	92.3	3.4	96.1	82	74	59.1
191	7	56.1	28.3	64.6	42.6	6.7	79.2
192	10	94	56.4	93	17.4	37.3	16.7
193	10	54.4	87.1	19.8	72.7	8	97.9
194	10	76.3	50.2	66.4	35.8	12.9	51.9
195	7	37	23.3	53.3	40.4	9.5	73.5
196	9	72.9	68.2	56.9	20	53.8	17.9
197	8	50.9	13.2	66	70.6	49	70.7
198	8	77.2	51.3	71.9	54.2	36.1	54.9
199	9	85.9	49.5	75.3	56.4	91.2	31.2
200	8	99.3	43.6	99.3	46.5	18.6	74.4
201	7	17.4	29.3	29.7	47.1	96	8.9
202	9	28.6	63.9	28.7	55.3	90.2	31.7
203	6	11.5	36.2	21.1	28	48	28.5
204	9	54.3	5.2	90	14.2	38	14.2
205	7	83.9	3.4	98.6	30	1.3	95.8
206	8	99.5	51.8	98.5	23.8	92.5	5.9
207	9	47.9	25	61	25.1	36.9	27.1
208	8	3.4	94.6	4.4	5.9	12.8	19.3
209	10	59.5	13.3	80.9	49.6	57.2	43.5
210	10	8.3	97.6	4.5	12.9	87	4.5
211	10	89.3	37.1	89.3	64.1	46.5	61
212	7	18.8	26.5	27.9	35.3	31	57.5
213	9	79.6	64.8	63	70.7	31.2	75.8
214	6	40.3	96.5	23	20	68	12.2
215	8	5.9	82.8	6.8	17.9	57.9	12.8
216	8	86.6	11.2	91.6	74.6	37.1	79.2
217	10	88.5	62.1	77	39.6	90	19
218	9	55.7	13.8	73.8	91.7	90.7	69.7
219	7	2.8	96.4	2.2	5	2.2	88.2
220	9	72.3	32.6	74.8	15.3	3.5	60.5
221	9	84.3	65.7	67.6	83	30.2	86.1
222	7	52.2	72.2	41	37	59.5	30.3
223	6	90.3	48.2	84.6	78	84	51
224	8	22.2	87.2	17.7	33.3	13.3	61.8
225	8	92.5	13.3	94.5	65.1	77.7	47
226	9	4.6	95.1	5.6	2	54.3	1
227	8	1.4	72.1	3.4	1.4	2.9	42
228	9	69.2	81.6	43	47.6	86.1	25.1
229	8	39.6	35.8	52.7	44.7	43	40
230	9	21.3	62.5	25.1	66.6	63.5	56.9
231	8	71.7	43.8	72.4	48.7	94.5	20.2
232	8	32.9	34.8	32.2	37.5	50	6.2
233	9	66.6	67.5	54.3	18.9	27.1	27.6
234	8	36.6	97.3	10.8	2.4	14.3	6.9
235	8	67.3	27.2	74.3	14.9	91.5	3.4
236	10	92.3	2.2	99.2	69.4	54.9	65.6
237	7	2.2	95.5	2.8	24.1	62.3	16.8
238	8	89.1	53.4	78.8	23.3	18.3	43
239	8	13.8	55	19.7	4.4	55.4	4.4
240	10	32	28	46.5	74.8	47.3	77.8
241	8	20.2	28.8	36.4	13.4	52.9	9.4
242	8	59.4	85	34.4	19.9	71.7	8.4
243	10	65.6	68.7	44.2	19.8	29	23.6
244	7	58.4	31.6	64	96.6	85.9	84.2
245	10	7.6	78.3	11.4	9.1	42.7	7.6
246	7	69.9	84.6	45.4	33.5	99.3	0.6
247	8	79.2	56.1	70.4	98	65.3	95
248	10	75.5	39.3	73.2	45.8	88.5	28.2
249	7	6.1	97.6	3.9	98.8	76.9	94.3
250	9	37.7	34.4	44.3	12.7	91.3	1.3
251	7	53.3	33.5	60.6	66.8	29.7	76.9
252	8	47.5	56.6	45.3	36.3	27.7	46.5
253	9	56.7	7.3	78.9	31.2	48.2	28.7
254	9	30.2	95.2	14.3	92.8	51.2	91.7
255	7	87.6	50.8	76.4	72.4	61.2	65.7
256	8	44.5	33.1	55.6	46.7	68.3	35.1
257	9	57.2	69.9	41	8.7	4.1	44.6
258	7	89.3	11.9	94.3	26.4	5	75.8
259	6	48	1.7	69.2	18	24	34.6
260	6	67.3	29.3	71.1	98	12	97.9
261	9	90.6	62.8	74.3	3.5	32.3	2.5
262	10	50.3	46.2	50.3	31.2	54.1	29
263	7	7.3	86.8	6.7	26.9	38.2	32.5
264	9	94.7	51.9	86.1	99.4	98.9	80.5
265	9	68.2	90.6	28.2	46.1	75.3	30.7
266	10	52.6	52.4	48.8	61.8	51.1	58
267	9	32.8	83.1	20.5	95.3	16.4	99.4
268	6	26.9	81	15.3	54	96	24.4
269	10	69.4	45.1	64.8	41.9	58	38.9
270	8	29.2	86.6	23.6	46.2	80.6	26.7
271	10	16	75	20.6	93.1	72.5	88.5
272	8	99	1.6	99.5	75.1	45.5	77.7
273	9	17.7	45.5	26.1	66.1	78.4	48.7
274	8	4.4	29.9	7.8	38.3	99	1.9
275	9	80.2	52.9	70.2	46.6	27.6	54.8
276	9	3.6	99.5	2.5	38.9	4.6	87.1
277	9	90.1	7	96.9	51.2	24.1	63
278	6	73	5.1	86.5	86	54	75.5
279	10	58.7	8.5	83.9	90	99.2	47.3
280	9	20.3	22.7	37.4	49.2	81	30.2
281	10	20.6	63.4	27.4	8.3	7.6	18.3
282	10	9.1	86.8	10.6	67.9	66.4	53.4
283	9	92.7	79.4	76.8	34.2	71.3	20.9
284	9	81.2	86.8	45.1	19.4	40	21
285	10	40.4	85.6	25.1	68.7	73.2	49.6
286	8	85.1	12.8	90.1	42.2	11.3	73.2
287	9	7.8	90.6	9.2	41.5	9.7	78.4
288	7	33.7	72.4	31.4	28	19.1	44.9
289	10	55.7	27.2	67.9	38.1	31.2	44.2
290	9	80.7	77.7	54.8	43.5	73.3	29.7
291	7	39.3	95	28.6	51.1	33.7	55.6
292	7	30.8	79.6	27.5	17.9	7.8	49.4
293	8	7.9	73.7	10.3	59.7	85.1	38.1
294	9	1	97.1	3	4.1	21.5	8.2
295	10	5.3	99.2	3	79.3	40.4	82.4
296	10	13.7	42.4	25.9	86.2	45	87.7
297	10	36.6	83.8	22.9	53.4	27.4	67.1
298	10	80.1	63.3	67.3	77.7	80.2	61.7
299	9	0.5	88.8	3.5	30.2	95.3	9.7
300	8	33.1	40.6	45.8	61.6	70.2	48.5
301	8	17.3	28.3	33	45.7	28.7	51.4
302	9	31.2	77.2	23.5	93.3	55.3	90.2
303	9	94.2	7.9	98.9	54.3	23.5	70.2
304	9	52.6	49	51.2	91.2	88.7	71.2
305	8	71.2	17.6	79.8	62.6	74.7	48
306	7	41.5	58.8	40.4	33.7	52.8	28.6
307	10	70.9	37.1	70.2	51.9	24.4	66.4
308	8	28.2	9.6	55.1	64.1	65.8	52.4
309	7	67.4	56.8	57.8	20.2	32	27.5
310	9	6.6	4.6	21.1	1	1	13.1
311	10	15.2	79.3	16	11.4	17.5	9.9
312	10	38.6	16.8	61.3	64.3	35	77.7
313	10	44.2	71.9	34.3	57.2	51.9	54.1
314	7	4.4	74.8	6.1	1.1	29.2	4.4
315	7	64.6	3.5	85.9	90.4	67.4	79.7
316	9	39.5	1.9	87.1	95.8	77.9	88.7
317	6	17.3	53.4	25	38	6	93.8
318	8	8.4	8.5	22.6	25.8	6.9	72.7
319	9	27.6	68.1	26.6	7.6	38.9	7.6
320	10	17.5	34.3	31.2	56.4	19.8	77
321	10	40.5	85.1	18.8	79.8	12.6	97.3
322	8	80.6	49.5	75.3	92	96.5	65.3
323	8	27.2	48.1	28.4	88.3	46.5	86
324	8	54.4	48.7	51.8	7.3	14	18.1
325	7	35.9	58	39.3	9.5	48.8	13.4
326	9	20.8	22.8	40	27.6	8.2	62.5
327	9	89	3.8	97.9	90.7	58.4	86.6
328	8	74.7	5.8	88.1	24.3	4.4	76.2
329	8	63.8	11.7	77.8	12.9	50	9.9
330	8	26.7	31.5	42.8	30.3	23.7	43.5
331	9	75.5	13	88.2	84.1	7.1	98.4
332	9	50	69.7	37.9	68.2	3	98.9
333	7	8.4	71.8	8.4	15.1	64	12.3
334	9	84.8	42	76.9	16.4	80.5	9.2
335	7	43.8	45.5	44.3	88.2	5.6	96
336	8	22.1	87.3	15.8	97.9	83	88.8
337	7	26.9	90.4	18.5	33.1	33.1	39.8
338	8	6.9	96.7	5.4	14.4	26.2	25.2
339	8	91.5	19.7	92.6	50.7	10.8	81.1
340	8	70.2	3.7	92.1	94.5	29.2	94.5
341	10	16.8	84.1	12.8	53.6	48	53.6
342	10	39.6	47.2	40.4	82.4	93.8	48.8
343	10	42.7	12.1	67.1	73.2	14.5	93.8
344	7	73.5	15.5	79.2	78.6	86.5	48.8
345	8	10.3	83.9	11.3	31.3	51.9	29.7
346	8	89.6	12.2	93.5	9.4	32.1	8.9
347	7	24.1	73.6	25.2	7.3	26.9	16.2
348	7	96.6	60.4	84.8	71.9	69.6	59.5
349	7	33.1	10.7	54.4	53.9	3.9	93.8
350	8	57.9	35.2	64	17.4	5.9	59.9
351	9	65.1	44.5	62	40	78.9	24.6
352	8	54.4	37.9	58.6	6.9	0.4	94
353	8	32.1	47.5	38.9	53.7	22.2	68.3
354	7	72.4	37.7	70.7	80.3	17.9	87.6
355	7	34.8	1.1	85.3	38.7	2.8	97.7
356	8	18.3	89.8	13.3	99	99.5	17.3
357	7	6.2	71.3	7.6	84.5	46	83.8
358	10	64.8	51.2	57.2	23.6	25.1	37.4
359	8	14.8	68.4	19.2	11.4	40	10.8
360	6	7.6	37.9	9.6	24	44	26.5
361	10	12.2	44	24.4	52.6	83.2	35.1
362	9	77	11.6	89.2	61	92.3	35.8
363	7	74.1	10.1	84.2	66.2	91	37.6
364	6	30.7	70.6	32.6	14	38	18.3
365	8	0.4	98.9	0.9	3.9	60.3	2.9
366	9	41.6	66.5	34.3	52.3	45.1	52.3
367	9	96.3	21.7	96.4	34.8	87.6	16.4
368	7	6.7	73	7.8	57.3	78.6	41
369	7	96.5	39.8	95.8	55.8	23.2	81.3
370	7	28	43.7	34.2	62.3	91.5	33.7
371	7	58.9	71.2	43.8	73.5	50.5	70.2
372	8	38.1	46.5	44.3	58.7	27.2	71.2
373	8	97.5	0.5	99	36.8	31.1	44
374	10	16.7	79.3	18.3	19	74	8.3
375	9	78.6	14.8	88.7	86.1	96.4	46.6
376	9	82.8	9.2	91.7	71.2	13.8	92.3
377	7	40.4	4.7	74.1	51.6	14	75.2
378	9	82.1	27.8	82.1	15.1	5	64.6
379	10	22.9	86.2	13.7	85.4	67.9	78.6
380	10	41.9	53	39.6	32.8	11.4	51.1
381	9	23.9	46.3	32.8	36.4	94.3	13.8
382	8	3.9	99.4	1.9	12.4	85.6	3.9
383	9	5.2	92.7	6.6	41	62.5	36.4
384	9	29.1	78.6	22	88.2	67.1	76.9
385	7	44.7	49.6	44.7	12.5	74.1	6.9
386	8	75.2	43.3	72.9	42.7	35.6	42.5
387	7	3.3	82	4.4	20.7	74.7	14
388	8	52.4	35.3	58.1	82	39.1	82.1
389	10	47.5	36.6	51.4	81.3	88.3	46.5
390	8	38.6	8	62.5	47.7	23.2	60.8
391	7	85.3	6.5	94.9	65.7	28	78.6
392	9	30.7	28.8	48.2	53.8	44.1	55.3
393	8	54.9	78	35.4	10.9	3.9	58.4
394	9	54.6	91.8	20	28.2	50.2	26.1
395	9	45.8	16.9	64.1	0.5	26.1	0.5
396	9	93.7	77.4	69.2	50.2	79.4	35.3
397	9	11.9	13.9	19.8	60.6	66	50.5
398	10	69.3	5.9	91	83.7	69.7	76.7
399	9	33.3	55.2	35.3	65.6	73.8	50.7
400	8	65.3	25.6	73.8	0.9	0.9	69.8
401	10	2.9	95	1.9	29.3	25.8	46.1
402	6	78.8	30.9	78.8	52	16	87.7
403	10	46.5	40.5	50.4	95.5	92.3	79.6
404	8	8.9	86	9.8	80.5	82.6	60.3
405	9	71.3	23.2	77.9	77.4	60.5	70.7
406	7	39.1	67.8	32.8	87.8	87	62.6
407	6	88.4	8.6	90.3	76	34	81.6
408	7	5.6	94.4	5	8.4	34.8	14.6
409	8	19.3	33.4	32.5	84.5	34.1	87.6
410	7	51.1	17.2	65.7	39.3	39.3	45.5
411	7	29.2	51.1	32	39.8	28.6	51.6
412	7	82	7.7	90.4	69.6	82	48.3
413	10	85.1	0.9	99	73.7	76	56.5
414	8	92	48.6	83.7	71.1	42.5	74.2
415	8	76.7	26.7	81.7	90	97.5	54.4
416	9	57.8	48.2	55.8	74.8	59.4	64.6
417	10	45.8	60.6	38.1	55.7	89.3	34.3
418	10	38.1	35.7	45.8	67.1	86.2	41.2
419	8	60.3	61.4	51.2	43.2	82.1	23.7
420	8	58.9	65.7	47.2	75.6	89.6	53.4
421	10	96.9	19.6	95.4	84.7	63.3	79.3
422	9	83.3	29.5	84.1	96.9	81.5	91.2
423	9	79.4	43.7	72.8	96.1	81.5	90.4
424	9	76.8	90	33.1	26.5	44	28.6
425	9	87.5	8.4	93.3	94.3	29.2	96.4
426	9	64.5	40.8	66.6	57.4	32.8	65.6
427	8	73.7	33	77.3	83	20.2	91.5
428	7	97.1	26.3	95.5	97.1	12.3	98.3
429	8	61.3	85.5	35.9	76.6	90.5	51.9
430	9	71.5	3.9	98	46.3	19.3	73.1
431	9	93.2	59.3	82	54.8	41.5	59.4
432	8	69.3	25.1	76.8	52.7	88.1	30.1
433	9	53.6	33.1	62.5	32.3	14.3	54.3
434	9	98.4	63	92.3	60	77.4	46.1
435	9	41.1	88.1	19.4	23	47.6	20.5
436	10	48.8	90.8	15.2	21.3	45.8	19.8
437	9	19.2	13.3	43.5	98.4	46.6	97.9
438	8	46.5	62	39.4	77.6	42	79.7
439	7	49.4	83.8	36.5	10.6	24.7	21.3
440	9	67.7	89.1	32.3	45.6	64.6	37.4
441	7	30.3	65.8	30.3	75.2	89.8	46
442	6	69.2	44.8	67.3	88	94	55.1
443	9	17.1	79.2	17.4	20.5	58.9	17.4
444	7	32.5	5.3	61.2	81.4	79.2	58.9
445	10	80.1	46.9	72.5	72.5	60.3	64.8
446	8	27.7	49.1	37.4	47.2	39.6	46
447	8	93	52.9	82.7	69.6	64.8	62.3
448	9	92.1	13.9	95.3	72.3	9.2	94.8
449	8	74.2	22.1	80.7	87.5	40.5	88.6
450	7	31.4	81.1	26.9	67.4	73.5	52.8
451	8	40	58.2	37.9	37.3	77.2	24.2
452	8	73.2	2.1	96	44.2	2.4	96.5
453	8	32.6	59.3	33.4	27.8	89.1	10.3
454	10	93.8	13.9	96.1	48.8	82.4	31.2
455	8	65.8	5.3	85.2	66.1	19.3	84.1
456	9	63.5	42.2	65.1	75.8	55.8	71.7
457	8	31.6	92.5	17.2	20.8	58.9	14.8
458	8	43.5	31	56.6	5.4	14.8	16.8
459	8	43	75.9	32	26.8	38.6	30.6
460	8	6.4	90.9	6.4	0.4	95.5	0.9
461	9	68.7	69.4	52.8	44.1	82	25.6
462	8	30.1	51.8	36.9	34.8	35.1	38.6
463	8	95	30.4	93.1	79.1	76.2	65.8
464	7	44.9	41.9	50	16.2	23.5	29.2
465	8	44	45.9	49.2	66.6	51.4	66.3
466	8	51.4	50.8	52.2	28.8	7.9	72.2
467	7	85.9	34.1	82	3.3	70.7	2.8
468	7	69.1	21.5	75.2	53.3	18.5	71.9
469	8	24.6	32.9	29.1	54.3	54	50.3
470	9	67.1	11.4	83.5	27.1	16.9	48.2
471	8	61.8	81.2	38.4	56.7	92	31.6
472	7	23.5	89.2	16.2	65.1	66.8	53.9
473	10	29	99.5	9.1	64.8	80.1	41.9
474	9	14	88.8	13.3	94.8	61	92.8
475	8	66.3	79.6	43.8	95.5	63.8	90.5
476	7	37.6	78.4	33.7	16.8	81.4	8.4
477	9	40.1	67.4	33.8	69.2	74.3	52.8
478	7	17.9	84.4	12.9	15.7	43.2	17.4
479	7	24.7	85.6	21.3	72.4	97.1	24.1
480	8	18.9	85.4	13.2	27.2	59	18.1
481	10	11.4	64.9	19	65.6	35.8	73.2
482	10	61.8	58.6	49.6	51.1	62.5	40.4
483	7	95.5	31.7	89.8	91.5	44.3	89.3
484	8	81.1	69.5	60	65.6	73.7	49.5
485	9	75	61.4	63.5	83.5	38.4	80
486	9	18.2	10	44.1	89.2	56.4	83.5
487	9	34.8	27.3	51.7	16.9	17.9	34.8
488	8	22.7	74.8	25.6	35.8	46	35.6
489	10	25.9	52.8	30.5	17.5	22.9	20.6
490	7	18.5	95.8	11.2	13.4	15.7	37
491	9	39	72.1	30.2	35.3	83	18.4
492	9	27	59.1	29.2	89.7	71.2	74.8
493	9	6.7	81.8	9.7	21	39.4	22.5
494	8	63.3	80.7	40.3	39.8	54.4	36.6
495	10	30.5	62.5	33.5	46.5	85.4	30.5
496	6	38.4	62	44.2	26	60	20.4
497	8	29.7	42.7	41.8	27.3	25.2	39.1
498	7	1.1	88.6	1.6	2.8	75.8	1.1
499	9	75.4	26.4	79.4	55.4	47.1	52.8
500	9	19.7	52.3	27.1	59.4	33.8	67.1
501	7	15.1	41.3	24.1	7.8	56.7	7.3
502	7	62.9	13.1	74.7	52.2	36.5	55
503	7	51	83.2	34.2	80.5	78.6	58.3
504	10	85.4	40.8	83.2	41.2	95.4	17.5
505	9	83.8	32.2	85.1	50.7	60	47.6
506	9	91.6	47.3	83	23.5	76.9	14.8
507	7	60.1	62.2	50.5	67.9	90.4	43.8
508	10	58	33.6	65.6	54.1	12.2	80.1
509	7	56.7	46.1	56.7	64	25.2	78
510	7	63.4	47.3	58.4	30.8	46	32
511	9	60.9	33.9	67.1	88.7	56.9	81.5
512	7	45.5	2.3	83.7	2.2	1.1	93.2
513	9	36.4	50.1	38.9	9.2	37.9	11.2
514	9	15.1	54.6	21	97.9	85.1	90.7
515	8	50	59.8	42.3	60.6	15.8	80.6
516	9	9.8	59.8	16.9	98.9	61.5	96.9
517	8	90	37.4	84.2	21.3	98.5	1.4
518	9	28.1	40.6	38.4	38.4	93.8	15.8
519	8	69.8	63.1	54.1	79.6	33.1	83.6
520	8	34.6	4.2	68.4	92.5	9.9	99
521	7	7.8	79	7.3	18.5	51.1	17.9
522	7	69.6	63.4	55	79.2	79.7	54.4
523	7	60.6	67	48.3	34.8	49.4	35.9
524	8	98	60.4	88.6	67.1	95	36.1
525	8	36.1	58.8	33.9	80	29.7	87.1
526	9	64.2	33.1	64.2	42.8	76.1	28.5
527	8	12.3	32	25.1	33.8	97	6.4
528	7	79.2	49.7	69.1	79.7	84.2	51.1
529	8	24.2	89.3	21.6	20.3	52.4	16.3
530	7	57.8	20.3	70.2	25.2	3.3	89.8
531	9	58.3	10.8	80.5	72.8	25.6	82
532	8	64.8	47	63	67.6	56.4	62.8
533	10	6.1	85.5	9.9	10.6	3	61.8
534	8	88.6	39	83.2	57.7	71.2	44.5
535	6	15.3	56.8	13.4	36	64	30.6
536	7	70.2	26.9	73	55.6	35.3	62.3
537	7	22.3	23	31.4	58.5	93.6	29.2
538	7	73	53.2	63.4	69.1	87.6	47.1
539	9	80.7	75.4	57.6	94.9	36.3	94.9
540	10	66.4	49.2	59.5	40.4	44.2	39.6
541	8	56.3	90.5	27.2	40.2	67.3	26.1
542	7	13.4	35.3	23	8.9	23	19.1
543	7	76.4	14.9	83.1	30.3	53.3	25.2
544	8	78.7	6.9	89.6	72.1	87.1	49
545	9	56.2	60.8	49.2	3	2	45.1
546	10	87	21.1	91.6	66.4	16.7	84.7
547	7	43.2	64	38.7	58.4	83.1	39.3
548	9	55.2	39	60	47.1	72.3	34.3
549	9	65.5	6.6	92.7	88.8	64	82.8
550	9	81.7	29.7	82.5	29.2	43.5	29.2
551	7	78	17.9	82.5	88.7	97.7	38.7
552	7	55	9.5	77.5	92.6	88.2	74.1
553	10	14.5	87	12.2	6.1	70.2	3.8
554	9	35.9	23.2	53.3	28.7	23	44.1
555	10	41.2	23.5	55.7	77	69.4	63.3
556	9	8.8	73.4	12.3	11.2	51.7	12.3
557	8	35.6	93.5	16.7	40.7	73.2	28.7
558	8	87.1	45.2	80.2	15.9	28.2	24.7
559	8	8.2	97.4	5	9	21	11.1
560	7	19.6	88	13.4	1.6	45.5	3.3
561	9	23.4	57.4	27.6	1	6.1	2
562	7	32	91	24.7	46.6	52.2	41.5
563	7	47.1	91.6	32.5	22.4	55	18.5
564	7	34.2	28.7	46	17.4	22.4	33.1
565	7	3.4	2.7	18.1	65.7	46.8	69.9
566	6	21.1	43.1	30.7	64	42	61.2
567	7	78.6	65.2	62.9	84.8	65.1	74.7
568	7	35.3	11.3	61.7	80.8	37.6	80.3
569	8	21.2	84.4	22.1	19.4	45	17.8
570	7	44.3	74.2	37.6	95.5	53.9	91.5
571	7	48.3	52.6	45.5	97.7	96.6	83.1
572	8	24.7	9	53.6	84	44	82.6
573	8	16.8	63.6	23.1	3.4	12.3	13.3
574	7	46.6	55.6	43.2	61.7	48.3	63.4
575	10	48	27.4	61	71.7	43.5	76.3
576	7	50	28.1	60.1	85.9	78	69.6
577	10	57.2	6.2	85.4	48	16	71.7
578	8	60.8	21.9	73.3	52.2	72.7	37.6
579	9	48.9	22.1	65.6	79.4	36.4	78.9
580	8	49.5	62.5	40.8	22.3	5.4	67.8
581	10	95	73.2	83.1	11.1	19	12.1
582	7	25.2	97	11.7	57.8	58.9	50
583	9	49.4	51.9	50.2	71.7	66.1	58.4
584	7	98.8	32.9	98.8	75.8	55.6	69.1
585	10	90.8	89.9	35.8	37.4	6.1	83.9
586	6	34.6	98.2	7.6	48	78	32.6
587	10	2.2	94.7	1.5	15.2	80.9	6.8
588	10	91.6	12.9	94.6	61	53.4	55.7
589	9	85.4	64.4	68.7	58.4	22	74.3
590	8	56.4	45.4	57.6	32.3	75.2	19.8
591	8	79.1	41.1	77.2	85.3	52.4	85.3
592	9	46.8	77.7	29.7	10.7	70.7	5.1
593	9	99.4	84.5	84.6	87.6	42	85.6
594	6	59.6	31	63.4	84	58	73.4
595	9	98.9	47.9	97.4	14.8	10.2	47.1
596	8	93.5	76.4	71.4	85.5	78.2	71.7
597	7	38.7	80.2	33.1	44.9	20.7	58.4
598	6	63.4	18.9	75	8	26	14.2
599	7	87	36.5	81.4	93.8	77.5	80.8
600	8	17.8	57.2	26.6	68.6	18.8	89.1
601	10	94.6	54.8	88.5	96.9	93.1	83.2
602	8	81.6	97.8	20.6	30.8	48	29.2
603	9	95.8	15.9	98.4	21.5	11.2	55.8
604	6	98	15.5	98	70	30	83.6
605	7	38.2	59.8	39.8	63.4	25.8	77.5
606	7	9.7	98.6	2.7	54.1	95.5	22.2
607	7	92.6	77.2	72.4	35.3	38.7	38.2
608	7	98.3	69.4	92.6	93.2	42.1	91
609	8	47	95.1	18.2	86	69.3	77.2
610	9	80.1	7.2	96	90.9	20	98.9
611	7	2	46.8	3.4	85.3	50.9	83.4
612	9	97.3	94.7	74.8	87.4	51	87.4
613	10	79.3	65.3	58.7	22.9	61.8	16
614	8	78.2	94.1	31.5	60.1	47	58.9
615	10	12.8	1.9	56.4	38.4	9	79
616	10	21.3	77.4	22.1	12.2	81.6	5.3
617	9	91.1	58	76.4	51.7	71.7	37.9
618	9	96.8	74.2	78.4	85.1	28.2	89.2
619	6	32.6	41.3	42.3	42	52	44.8
620	7	13.2	37.7	16.7	46.9	61.3	34.2
621	7	47.5	65	41.2	25.1	88.8	8.3
622	9	49.6	93.3	16.5	91.6	92.3	68.5
623	9	7.2	99.3	1.9	81.8	52	76.7
624	10	34.6	15.8	58.4	25.2	39	29.2
625	9	93.3	45	92	64.3	58.7	53.1
626	8	10.1	8.8	20.2	49	59.8	36.9
627	8	61.3	56.9	53.7	13.3	63	8.9
628	8	35	65.2	29.4	71.3	48.4	73.8
629	9	85.45	77.85	61.95	40	37.5	47.5
630	9	90	82	57.35	92.5	80	80
631	9	12.95	8.35	21.3	7.5	60	7.5
632	6	65.6	81.2	43.7	55.5	61.05	49.95
633	9	61	79.75	28.65	50	22.5	62.5
634	8	25.3	94.45	8.4	40	20	75
635	8	40.4	98.1	13.6	65	45	65
636	6	70.8	76	57.25	44.4	55.5	38.85
637	9	91.8	71.45	82.25	55	87.5	20
638	9	74.4	65.5	49.2	62.5	47.5	72.5
639	10	96.1	85.05	64.9	82.5	62.5	67.5
640	10	73.35	92.2	27.85	17.5	15	37.5
641	8	31.75	91.75	14.6	65	85	25
642	8	91	89.25	60.3	15	45	25
643	6	67	91	39	33.3	55.5	27.75
644	7	91.45	74.35	80.95	81.8	13.55	86.35
645	9	95.85	85.9	75.55	40	55	35
646	7	86	93.75	49.2	27.2	40.85	49.95
647	7	68.05	90.05	36.5	64	58	48
648	10	59.7	80.4	21.7	25	25	33.3
649	10	84.75	74.45	64.65	87.45	70.8	87.45
650	10	85.3	83.65	47.2	37.45	24.95	62.45
651	6	95.3	78.65	78.65	86.65	59.95	83.3
652	9	92	80.5	69.3	49.95	15.35	65.35
653	9	65.55	54.75	59	19.15	17.25	44.15
654	9	98.35	84	82.85	94.2	24.95	94.2
655	8	40.85	89.25	19.75	23.65	65.75	18.4
656	7	97	83.85	75.6	80	48	80
657	7	45.3	85.5	24.3	72	44	72
658	7	20.35	94.35	8.5	16	52	14
659	7	97.3	70	92.05	56	18	72
660	8	86.95	87.95	52.55	73.65	31.55	76.25
661	7	40.4	93.4	16.75	12	44	18
662	8	98.35	72.05	92.5	60.5	21	89.45
663	7	49.65	56.85	45.7	16	6	78
664	7	63.65	72.2	47.8	14.85	14.85	47.25
665	7	90.5	88.35	54.5	70.2	66.15	64.8
666	8	69.7	62.9	58.3	48.1	31.45	86.95
667	8	91.6	79.6	75.6	25.9	27.75	37
668	7	71.9	79.25	49.65	48.6	21.6	81
669	9	93	79.95	73.25	37.85	33.3	51.45
670	7	88.95	79.2	63.7	31.05	28.35	55.35
671	6	84.35	72.1	61.4	61.7	32.3	70.55
672	6	72.1	73.7	50.8	76.4	49.95	64.65
673	8	92.55	76.5	76.8	62.9	20.35	83.25
674	6	90.95	77	72.1	35.25	32.3	64.65
675	9	18.75	83.9	13.15	27.2	13.6	40.85
676	9	78.75	62.05	64.4	71.15	12.05	89.35
677	7	90.5	80.45	61.25	62.1	20.25	85.05
678	7	48.1	95.65	16.1	13.5	20.25	25.65
679	8	91.95	93.15	49.65	55.5	51.8	74
680	7	98.4	64.15	94.7	96.55	28	98.25
681	7	31.45	95.95	11.4	4.75	32.85	17.75
682	6	26.2	53.25	23.7	15.6	17.4	22.55
683	8	27.05	84.4	18.25	34.8	26.9	45.7
684	9	86.2	88	37.25	40.6	40.6	46.6
685	8	27.35	85.9	17.3	5.1	26.35	11.15
686	8	91.75	67.65	80.45	7.85	26	10.25
687	9	60.45	87.7	25.4	43.3	43.35	47.85
688	9	97.3	69.1	90.85	96.85	10.4	96.85
689	7	15.4	91.95	7.35	79.05	42.1	79.4
690	7	79.7	61.3	56.9	66.05	31.2	73.65
691	10	70.6	8.65	85.6	21.5	9.75	58.3
692	8	48.1	62	38.5	33.5	85.6	13.7
693	7	74.05	32.4	80.35	76.9	42.05	81.5
694	9	98.5	60.8	97.65	37.6	72.05	26.1
695	10	7.1	89.75	7.6	12.45	95.3	3.2
696	6	43.05	45.35	48.4	51.85	72.1	38.4
697	8	42.3	68.15	32	14.85	51.4	10.55
698	8	25.25	65.85	24.05	18.7	39.45	22.9
699	10	70.4	57.1	62.7	56.45	65.65	39.75
700	10	90.75	41.75	91.25	46.25	41.6	65.65
701	8	11.55	86.4	10	15.5	85.5	7.2
702	9	76.95	56	71.8	67.95	40.8	78.4
703	8	74.05	57.4	67.2	3.7	59.95	1.65
704	8	41.45	7.15	78.65	67.4	14.5	85.05
705	8	49.95	5	86.95	65.85	60.25	57.4
706	8	42.25	17.5	67.75	56.55	45.15	58.75
707	8	13.25	34.25	22.85	29.85	60.8	19.9
708	9	40.65	14.6	62.3	39.25	37.35	50.2
709	9	48.9	14.85	72	94.6	64.15	90.85
710	8	43.3	81.85	25.25	77.95	31.45	84.8
711	9	47.3	52.35	43.2	67.85	74.55	44.35
712	8	58.45	39.05	61.15	68.5	71.95	54.75
713	7	52.8	30.35	58.5	38.75	50.3	35.6
714	8	8.45	57.7	7.2	12.5	42	12.05
715	7	78.3	54.1	72.15	91.45	84.4	82.55
716	8	55.1	29.1	66.55	81.25	13.8	95.05
717	9	96.35	64.65	86.15	39.05	39.6	50.75
718	9	63.85	6.9	89.75	99.15	45.8	99.15
719	9	37.1	55.9	29.5	74.6	71.6	50.9
720	10	24.5	25	38.5	87.2	44.05	89.5
721	9	21.85	75.2	16.65	94	53.6	92.7
722	7	15.25	75.2	15.05	87	72	76.7
723	8	73	80.5	41.7	88	98.5	44.5
724	9	83.6	76.9	52	91.5	76.35	78.35
725	8	20	20.25	35.1	65.15	48.45	79.25
726	9	86.05	65.25	75.25	56.7	49.2	60.4
727	7	91.05	78.85	67.15	95.05	95.05	78.9
728	10	77.9	64.65	63.15	84.35	54.85	83.4
729	8	73.3	55.9	66.35	52.95	79.05	35.9
730	9	21.65	52.75	22.55	90.5	80.05	79.8
731	8	84.4	65.05	73.55	85.4	84.5	61.75
732	8	63.65	52.55	57.05	87.05	35.85	93.35
733	9	52.05	79.25	24.85	60.7	69.8	49.75
734	10	96.25	64.75	93	83.85	89.35	55.9
735	7	45.35	70.85	35.55	63.35	71.35	44.6
736	9	50.7	62.25	35.55	98.25	95.6	93.15
737	8	60.55	66.7	42.85	79.75	53.7	76.15
738	8	77.55	70.7	63.2	93.85	95.25	66
739	9	39.95	59	29.3	69.8	85.7	43.4
740	7	84.4	72.6	63.65	96.2	89.6	91.9
741	6	87.8	69.95	77.85	96.45	95.55	86.8
742	9	83.9	60.45	76.25	97.15	89.9	92.7
743	9	89	62.75	80.25	96.4	83.35	93.4
744	7	9.7	83.35	7.6	29.55	93.05	8.55
745	10	20.95	66.95	17.35	97.5	93.8	87.25
746	8	79.45	46.9	79.9	85.6	87.25	58.9
747	6	16.85	14.85	31.7	36.85	61.45	18
748	8	49.95	13.3	76.45	74.95	69.1	60.8
749	9	26.6	3.5	71.75	75.85	33.15	88.2
750	6	23.6	2.65	62.15	40.9	59.8	32.75
751	8	82.55	21.9	93.85	80.1	17.3	92.75
752	10	34.6	81.55	17.45	49.55	93.9	12.05
753	9	17.8	27.25	26.6	68.55	57	66.8
754	9	39.6	8.1	72.4	88.65	46.2	92.2
755	8	81.6	43.65	86.6	72.9	54.7	69.6
756	8	36.6	68.3	28	62.6	75.85	44.3
757	9	38.5	19.55	54.2	58.8	44.4	59.9
758	6	53.8	38.1	55.7	12	46	6.1
759	7	42.6	40	46.6	5.6	30.3	10.6
760	8	28.7	99.5	7.3	73.1	24.7	86.6
761	7	71.3	5	86.5	19.6	39.8	23.5
762	9	11.9	66.8	15.8	25.6	87.1	13.3
763	8	4.9	98.5	2.4	4.9	11.8	21.7
764	8	58.4	39.1	61	58.2	58.4	50.9
765	8	67.8	26.4	75.8	86.5	86.6	66.8
766	7	71.9	75	51.1	87.6	98.3	30.8
767	7	20.7	81.6	15.1	29.2	93.8	6.7
768	9	16.1	51.4	23	29.7	45.6	28.2
769	8	87.6	46.6	81.2	96	88.6	85.1
770	6	80.7	10.9	88.4	68	28	79.5
771	6	13.4	20	28.8	4	14	2
772	8	33.6	68.3	30.5	69.1	91	45
773	7	28.6	54.4	30.8	64.6	42.6	68.5
774	8	9.4	70.2	11.8	41.7	64.3	33.1
775	7	25.8	88.3	19.1	84.2	94.9	43.2
776	9	9.3	97	7.6	31.7	95.8	10.2
777	9	86.9	69.8	64.6	92.3	99.4	49.2
778	7	65.7	85.5	42.1	11.2	93.2	2.2
779	7	62.3	47.2	55.6	82.5	60.1	71.3

## Sheet: Fig. S2E - KIR & uNK subsets
Sample ID	Group	ITGAD (copy numer/μL)	CD160 (copy numer/μL)	ITGAD/CD160 (a.u.)
1	KIR-	6.10527	5.85025	1.04359
1	KIR+	26.3926	2.31575	11.397
2	KIR-	30.0818	18.5076	1.62537
2	KIR+	51.2302	2.73137	18.7562
3	KIR-	5.81177	7.66388	0.758332
3	KIR+	7.77244	1.04733	7.42117
4	KIR-	8.7266	4.28486	2.03661
4	KIR+	49.0928	1.30144	37.7218

## Sheet: Fig. 3C,E - spatial analysis
Sample ID	PLA2G2A/DIO2 percentile (A region)	PLA2G2A/DIO2 percentile (Z region)	ITGAD/CD160 percentile (A region)	ITGAD/CD160 percentile (Z region)
1	65.8	58.1	35	60
2	65.1	49.6	75	85
3	24	18.6	5	10
4	39.5	47.9	44.4	55.5
5	31	26.3	80	45
6	9.5	7.3	60	90
7	14.7	12.5	80	50
8	22.6	37.8	36.3	63.6
9	56.2	58.3	11.1	66.6
10	84.9	79.6	15	25
11	70.6	27.8	95	50
12	62.3	67.5	70	65
13	15.5	40.2	20	55
14	9.2	20	30	20
15	2.3	3.1	27.2	9
16	62.8	57.8	40	10
17	32	46	22.2	33.3
18	81.3	80.6	81.8	90.9
19	68.4	82.7	40	30
20	49.6	48.8	45.4	54.5
21	56.2	62.5	88.8	77.7
22	4.5	1.9	3.8	7.6
23	34.2	38.8	40	56
24	18.1	4.5	26.6	6.6
25	90.9	86.3	93.3	73.3
26	63	66.3	83.3	91.6
27	43.4	51	66.6	58.3
28	77.7	79.6	86.6	80
29	55.4	83.2	61.5	69.2
30	49	69	65.3	23
31	84.5	81.2	92.3	96.1
32	27.9	11.6	26.3	10.5
33	19.3	20.6	26.9	19.2
34	64.4	86.8	84	76
35	7.2	9.8	16	12
36	94	90.1	64	80
37	44.8	60.3	73.6	78.9
38	18.4	15.1	28	8
39	92.8	92.2	94.7	84.2
40	55.9	35.5	88	68
41	48.7	46.9	24.3	70.2
42	63.8	58.3	81.2	62.5
43	56	53	75.6	54
44	94.6	75.5	75	56.2
45	50	66.6	77.7	96.2
46	75.9	75.3	44.4	29.6
47	37.8	61.5	67.5	94.5
48	68	78.5	36.3	66.6
49	69.5	57.9	59.4	51.3
50	11	10.4	15.1	12.1
51	62.2	60.6	76.4	64.7
52	27.8	21.3	52.9	29.4
53	82.7	70.9	74	92.5
54	68.8	75.4	82.3	47
55	14.7	11.6	33.3	48.4
56	65	63.8	90.9	87.8
57	72.5	50	86.4	83.7
58	14	18.2	21.6	29.7
59	53.7	45.6	59.2	88.8
60	50	45.8	44.4	66.6
61	16.9	20	93.3	98.1
62	18.6	23.2	12	1.7
63	93.2	96.2	97.9	98.6
64	14.8	8	29.4	6.1
65	22.9	24.5	26.5	18.6
66	79.1	83.3	96	92
67	23.1	13.4	44.2	47.2
68	40	34.5	46.3	46.9
69	17.6	17	16.9	5.4
70	81.7	79.2	4.2	16.3
71	15.7	35.1	51.2	44.5
72	88.4	93.3	97.9	95.8
73	8.6	6.1	81.5	77.3
74	74.5	94.6	62.3	75.8
75	4.1	1.7	34.2	33.5
76	56.7	57.1	74.3	73
77	21.3	52.8	17	82.9
78	86.7	84.5	34.3	82.3
79	74.4	86.3	86.1	76.9
80	4.7	1.5	4	2
81	38.4	43	14.8	3.7
82	98.2	97.1	20.6	31.6
83	71.4	85.7	60.9	54.6
84	9.1	6.1	2.7	3.7
85	50.7	46.1	36.5	40.3
86	88.2	71.7	69.4	39.6
87	32.3	31.7	8.2	12.9
88	28.5	38.7	98.4	79.6
89	22.9	25.2	27	18.8
90	71.4	54	34.2	45.3
91	87.7	94.8	35.1	96.2
92	86.1	94.2	72.9	78.7
93	95.9	93.8	12.5	15.6
94	5.5	7.8	16.6	3.3
95	10.6	9.4	4.4	10
96	70.1	73.5	67.2	89.6
97	97	98.5	92.5	90.7
98	15.6	6.7	6.1	35.5
99	58	76.4	1.1	2.2
100	63.2	29.7	80.3	75
101	84.5	72.8	76	94.1
102	88.8	85.1	56.9	57.9
103	74.4	61.1	45.2	72.3
104	2.2	1.1	0.6	3.7
105	59.1	87.3	94.3	95.5
106	25	20.7	11.7	28.1
107	81.1	43.5	56.6	43.8
108	70.4	73.6	93	88.7
109	21.8	28.7	83.5	86.1
110	23.5	17.6	80.3	60.6
111	25.2	61.2	34.2	54.5
112	63.8	58.5	57.4	52.1
113	47.7	69.3	38.7	32.5
114	5.1	9.3	2	22.1
115	65.5	78.8	85.9	79.2
116	66.8	66.3	94.3	95.8
117	74.4	97.9	43	58.5
118	97.3	82.2	98.9	99.4
119	38.5	20.5	60.1	41.7
120	34	43	93.6	85.4
121	15.6	17.7	95.3	90.1
122	12.9	17.2	71.1	82.3
123	48.5	55.5	78.6	78.1
124	31.6	38.6	75.5	83
125	73	77.5	68.6	52.2
126	56.6	77.7	72.5	85.3
127	60.7	65.6	75.8	91
128	54.7	78	48	23.8
129	22.6	22.5	85.5	74.1
130	79.7	67.4	65.5	58
131	60.8	53.3	94.8	91.9
132	27.2	22.5	52.8	46.7
133	87.9	98.1	57.6	54.2
134	44.8	56.1	26.4	21.5
135	30.4	40.7	35.7	53.5
136	42.4	28.7	94.1	92.2
137	40	45.7	76.4	75.9
138	56.6	69.8	59.9	72.1
139	26.7	31.9	45.7	41.1
140	71	56.3	92.5	91.3
141	75.7	80	87.7	85.9
142	78.5	57.1	60.6	69.6
143	69.9	82.6	92.5	92.9
144	79.3	81.2	96.2	90.6
145	8.4	6.8	7.4	9.7
146	19.6	15.1	88.5	86
147	76.4	83.4	61.7	56.1
148	36.8	25	25.3	9.5
149	76.6	77.5	63.4	60.3
150	71.1	71.6	87.3	86.9
151	66.8	95.1	89.1	98.2
152	67.1	59.2	49.2	14.2
153	96	92	92.5	93.3
154	18.9	15.5	8.7	15
155	28.3	24	62.6	68.6
156	58.5	86.4	85.2	97.8
157	1.7	1.3	6.9	5.2
158	13.1	20.9	76	69.5
159	88.5	85.4	69.6	71.3
160	38.3	18.9	48	42.7
161	65.9	42.3	77.3	40.4
162	31.7	25.5	49.7	36.1
163	9.5	7.5	6	4.3
164	57.8	55.2	87.3	84.1
165	16.5	20.6	97.8	96.7
166	3.5	4.5	15.8	13.6
167	82.5	78.1	86.5	95.2
168	41.3	19.8	26.1	61.1
169	51.9	63.8	21.1	27.7
170	0.8	1.3	15.8	25.5
171	42.7	27.1	32.2	33.3
172	31	37.1	90.8	94.7
173	3.7	6.2	29.8	20.8
174	28	43.4	45.3	30
175	52.3	16.1	62.2	44.4
176	27.3	29.3	60	64.3
177	68.9	31	86.6	63.3
178	48.5	40.4	70.3	50
179	31.2	30	67.1	79.1
180	28.3	63.7	69.6	74.1
181	66.8	81.7	40.9	59.5
182	65.8	29.8	94.3	62.1
183	26.9	38.4	24.8	14.5
184	53	62.5	26.6	29.5
185	37.8	66.6	52.4	65.9
186	75.3	86.4	36.8	40.5
187	32.2	24.5	8.2	10.8
188	57.3	54.8	28.9	27.5
189	55.3	30.5	78.7	62.8
190	17.3	21.4	7.5	10.6
191	17.4	24.2	13.7	44.3
192	24.6	15.1	43.7	27
193	69.5	65.2	68.2	54.3
194	55	23.8	72.1	76.6
195	45.4	49.3	43.3	27.8
196	16.6	11.9	61.9	70.4
197	1.6	0.8	19.6	15.1
198	76.7	51.5	52	51.3
199	38.1	42.3	34.6	31.5
200	92.9	92.1	77.6	54.6
201	65.1	49.3	77.1	40.5
202	11.7	13.2	89.9	94.9
203	44.5	58.7	86.3	74.2
204	80.1	76.5	81.5	84.3
205	54.1	29	58.1	67.6
206	46.5	37.7	11.4	30.7
207	61.7	46	84.1	69.7
208	11.4	20.9	65	79.4
209	47.7	23.8	56.2	52.6
210	96.1	88.9	40.3	63.8
211	55.8	72.4	22	27.7
212	18.1	25.1	18.5	39.5
213	0.4	3.2	1.6	4
214	39.6	39.3	69.2	70.3
215	79.7	80.9	41.7	43.3
216	42.5	44.4	50.9	63
217	18.5	16.2	13.2	7.3
218	90	98.1	44.6	53.8
219	91.5	89.2	41.8	37.5
220	48.3	35.9	16.3	23.2
221	93.3	78.8	82.6	76.3
222	23.5	43.4	14	27.6
223	16.7	13.2	6.7	7.8
224	32.5	36.5	13.9	13.1
225	90	86	87.1	19.2
226	51.5	42.9	19.4	6.3
227	87.1	78.7	93	94.4
228	53.5	32.5	70.8	82.2
229	51.4	55.7	81.1	84.6
230	50	47.7	59.7	51.9
231	93.3	92.2	83.1	81.8
232	82.2	68.8	43.3	41.5
233	96.4	97.1	90.1	86.2
234	86.9	90.5	53.3	59.6
235	85.7	90.1	43.5	41.5
236	58.7	34.9	87	80.7
237	69.9	77.5	89.8	84.5
238	69.5	87.4	33.5	26
239	44.1	36.5	53.9	55.4
240	57.4	63.1	9.8	12.3
241	16.8	41	48.9	71.6
242	85.1	79.4	92.8	87.5
243	98.6	97.7	98.5	99
244	19.8	27.7	61.3	59.4
245	58.7	59.4	65	72.9
246	74.9	72.1	91.4	62.6
247	43.6	29.5	63	59.9
248	21.3	9.5	27.8	62.5
249	21.8	20.5	30.3	23.3
250	70.5	57.3	83.6	73.4
251	42	45.7	28.4	20.2
252	36	39	25.8	30.6
253	67.3	90.7	50.3	57.1
254	51.3	78.8	44.6	29.8
255	5.6	5.2	4.6	1.8
256	69.2	84.2	50.3	23
257	70.6	83.5	81	70.1
258	69.9	37.7	13.8	18.5
259	6	3.8	99	99.5
260	86.6	96.6	61.2	48.3
261	92.3	89.9	16.3	47
262	37.7	25	87.3	83
263	7.7	4.7	31.1	22.9
264	18	21.4	16.6	27.3

## Sheet: Fig. 3F - hormones
Sample ID	LH+	PLA2G2A/DIO2 percentile	ITGAD/CD160 percentile	TSH (mU/L)	TSH percentile	Progesterone (nmol/L)	Progesterone percentile	Oestradiol (pmol/L)	Oestradiol percentile
1	11	7.35	70	1.09	33.3	12.8	16.6	102	9
2	10	63.7	86.4	1.95	60.5	25	36.8	513	60.5
3	9	29.85	32.4	2.1	64.8	37.5	54.6	402	30.6
4	8	81.25	12.5	2.73	87.6	53.9	81.4	481	56.7
5	8	65.7	87.5	2.07	61.7	53	79	334	13.5
6	8	42.7	16.2	2.14	65.4	59.5	85.1	658	77.7
7	8	65.05	21.2	2.1	64.1	19.4	9.8	240	3.7
8	10	94.5	89.1	2.74	86.8	23	23.6	319	10.5
9	8	29.4	95	1.2	18.5	22.9	19.7	368	25.9
10	9	59.05	10.3	2.56	81	29	34.6	587	60
11	8	46.8	56.2	2.71	86.4	71.4	92.5	721	81.4
12	8	61	5	1.99	58	80.4	96.2	161	1.2
13	10	80	35.1	2.15	73.6	104.8	94.7	792	89.4
14	8	67.75	20	1.94	56.7	44.3	60.4	645	75.3
15	7	89.45	87.8	2.8	80.5	39.5	42.3	528	56.4
16	8	97.35	36.2	2.51	80.2	31.2	35.8	365	24.6
17	7	75.5	75.6	1.29	23.3	32.6	29.4	595	65.3
18	9	89.6	9	1.97	58.1	32.2	44	769	82.6
19	7	62.2	52.7	1.86	55.8	27.9	21.7	417	30.7
20	8	80.1	3.7	1.43	29.6	64.4	90.1	644	74
21	10	97	40.5	1.3	26.3	16.6	10.5	657	78.9
22	10	66	10.8	0.25	2.6	27.3	44.7	359	21
23	6	74.05	21.8	3.39	96.7	30.4	26.6	801	83.8
24	6	97.45	93.7	1.98	61.2	35.8	40	694	80.6
25	7	86.6	59.4	4.48	98.7	82.7	93.5	465	38.4
26	6	47.4	40.6	1.57	41.9	42	46.6	414	45.1
27	10	81.15	8.1	2.96	92.1	49.6	81.5	308	7.8
28	9	60.6	28.5	2.97	91.8	38	56	316	14.6
29	7	87.4	77	1.49	32.4	38	39.7	402	28.2
30	7	86.9	24.3	0.85	7.7	36.7	38.4	401	26.9
31	6	11.3	12.5	2.15	67.7	16.8	6.6	313	16.1
32	7	35.8	18.9	3	84.4	34.3	35.8	380	20.5
33	7	27.45	33.7	1	14.2	41.7	50	550	61.5
34	7	95.5	51.3	3	84.4	41.2	47.4	491	50
35	5	73.05	50	1	25	28.5	33.3	309	16.6
36	5	51.9	58.3	1	25	44.7	50	445	58.3
37	10	62.35	75.6	1.59	39.4	40.4	73.6	389	31.5
38	8	86.4	57.5	3.86	97.5	65.5	91.3	888	90.1
39	8	17.1	47.5	3.2	95	24	23.4	388	29.6
40	7	20.45	14.8	1.74	49.3	29.9	25.6	439	35.8
41	5	67.85	25	1.8	91.6	53.5	83.3	332	25
42	6	40.45	62.5	1.92	58	42.5	50	482	54.8
43	7	91	83.7	1.23	19.4	52.7	75.6	571	62.8
44	10	53.85	62.1	0.91	15.7	23.1	26.3	458	52.6
45	8	8.2	27.5	2.23	67.9	34.6	45.6	727	82.7
46	6	41.45	6.2	0.56	9.6	25.3	16.6	196	3.2
47	7	31.85	6.7	1.65	44.1	33	32	544	58.9
48	9	96	94.8	1.38	31	49.9	81.3	1219	96
49	7	7.95	54	1.35	25.9	44.5	52.5	436	34.6
50	10	95.7	81	2.06	65.7	60	92.1	589	73.6
51	9	99	14.2	2.3	72.9	74	94.6	886	90.6
52	7	59.15	67.5	1.24	20.7	23.6	12.8	472	42.3
53	7	84.25	36.4	1.21	18.1	47.3	65.3	321	12.8
54	8	49.95	41.2	3.21	96.2	22.4	17.2	336	14.8
55	8	27.55	78.7	2.31	75.3	73.5	93.8	1463	97.5
56	9	63.35	89.6	1.25	20.2	52.8	84	575	56
57	7	57.55	66.2	1.56	36.3	52.2	74.3	526	55.1
58	8	80.45	26.2	1.44	30.8	59.2	83.9	339	16
59	8	54.55	92.5	1.13	14.8	28.7	30.8	469	50.6
60	10	82.1	54	3.79	97.3	32.5	57.8	561	71
61	8	39.6	30	0.54	2.4	26.2	29.6	358	19.7
62	7	33.25	70.2	3.77	93.5	69.2	89.7	701	78.2
63	10	75.75	45.9	2.06	65.7	33	60.5	543	68.4
64	10	37.05	24.3	1.13	18.4	31.7	55.2	339	18.4
65	9	36.6	66.2	1.15	16.2	39.6	64	267	10.6
66	9	49.3	37.6	3.07	93.2	44.7	74.6	950	93.3
67	8	71.4	65	1.77	46.9	17.7	4.9	431	40.7
68	5	65	66.6	0.79	8.3	48.9	66.6	587	75
69	10	60.4	78.3	1.43	28.9	45.5	76.3	402	39.4
70	8	23	63.7	1.41	28.3	16.9	3.7	305	9.8
71	7	79.1	13.5	2.03	61	35.2	37.1	514	52.5
72	7	80.5	97.2	2.59	74	41.6	48.7	888	88.4
73	7	84.7	37.8	1.79	53.2	50.5	70.5	544	58.9
74	9	72.35	33.7	1.84	51.3	50.4	82.6	876	89.3
75	9	29.8	7.7	0.86	8.1	56.8	89.3	509	45.3
76	8	63.85	91.2	1.67	39.5	44.8	64.1	298	7.4
77	9	60.85	18.1	1.35	25.6	25	24	439	37.3
78	6	70.4	78.1	3.08	93.5	25.6	20	813	87
79	9	42.45	6.4	4.73	97.2	25.5	25.3	401	28
80	6	27.25	15.6	0.95	19.3	41.6	43.3	453	51.6
81	9	73.55	98.7	0.59	4	27.2	29.3	425	34.6
82	7	54.05	68.9	1.3	24.6	100	96.1	1362	96.1
83	8	46	67.5	2.73	87.6	29.9	34.5	363	22.2
84	7	70.05	5.4	2	59.7	32.6	29.4	296	3.8
85	7	45.7	89.1	0.63	1.2	40	46.1	486	46.1
86	7	9.1	50	3.28	90.9	65	87.1	490	48.7
87	7	29.2	35.1	1.38	27.2	74.5	92.3	947	91
88	6	12.45	9.3	1.63	45.1	15.9	3.3	867	90.3
89	8	2	6.2	3.17	93.8	19.3	8.6	392	30.8
90	8	54.35	96.2	1.34	24.6	31.6	38.2	843	87.6
91	9	67.35	45.4	1.09	13.5	30.1	38.6	377	22.6
92	11	86.95	80	3.33	83.3	32.7	50	836	81.8
93	10	85.85	32.4	2.78	89.4	29.6	52.6	389	31.5
94	7	74.95	21.6	2.51	72.7	55.2	78.2	374	19.2
95	8	60.1	53.7	1.31	23.4	50.2	75.3	359	20.9
96	8	5.05	11.2	1.25	20.9	42.7	56.7	307	11.1
97	7	73.85	58.1	2.09	64.9	63.2	85.8	765	82
98	8	37.45	62.5	1.58	35.8	20	12.3	400	33.3
99	7	25.5	55.4	2.28	68.8	49.8	67.9	667	70.5
100	6	53.8	18.7	2.22	70.9	30.4	26.6	614	67.7
101	11	57.65	30	3.3	75	46.5	75	2268	90.9
102	10	62.85	5.4	1.46	31.5	33.6	65.7	513	60.5
103	9	43.75	29.8	1.79	48.6	39.3	58.6	1540	97.3
104	9	40.7	3.8	2.59	83.7	36.6	52	380	24
105	9	73.15	55.8	2.05	59.4	78.7	96	434	36
106	9	56.15	71.4	3.27	94.5	71.6	93.3	899	92
107	7	70.9	45.9	2.23	67.5	18.3	3.8	299	5.1
108	6	64.65	59.3	1.82	51.6	44.1	56.6	363	29
109	6	27.85	3.1	2.48	77.4	47.8	63.3	350	22.5
110	9	34.7	11.6	1.73	44.5	80.1	97.3	674	73.3
111	8	27.05	22.5	1.76	44.4	37.8	54.3	561	69.1
112	9	17.6	27.2	1.46	35.1	18	8	330	18.6
113	11	58.55	10	0.97	25	50.1	83.3	391	27.2
114	7	73.25	32.4	3.94	94.8	25.1	14.1	357	17.9
115	10	39.1	97.2	1.78	47.3	39.4	71	412	42.1
116	7	33.3	48.6	0.97	11.6	20.7	7.6	305	7.6
117	8	47.05	8.7	1.83	50.6	45.2	66.6	321	12.3
118	7	19.45	29.7	2.6	76.6	26.6	15.3	380	20.5
119	6	22.05	56.2	0.73	12.9	30.7	33.3	370	32.2
120	11	58.5	90	1.31	50	23.8	25	449	36.3
121	8	17.45	2.5	1.23	19.7	44.6	62.9	468	48.1
122	7	61.4	2.7	0.82	6.4	61.1	84.6	768	84.6
123	7	22.35	20.2	3.13	88.3	39.9	44.8	1438	97.4
124	5	45.8	41.6	1.37	75	38.7	41.6	337	33.3
125	9	27.55	5.1	0.92	9.4	55.3	86.6	1107	94.6
126	8	19.15	85	2.25	70.3	22.8	18.5	1211	95
127	6	42.6	25	1.12	22.5	190.8	96.6	687	77.4
128	8	34.15	17.5	2.07	61.7	62.6	88.8	729	83.9
129	9	72.45	72.7	1.34	22.9	30.2	40	530	46.6
130	8	12.85	13.7	2.95	92.5	16.8	2.4	624	72.8
131	7	74.95	60.8	1.59	38.9	84.2	94.8	408	29.4
132	8	58.45	88.7	1.77	46.9	53.1	80.2	400	33.3
133	10	32.35	51.3	1.54	36.8	26.1	39.4	445	47.3
134	6	68.75	28.1	1.42	35.4	43.8	53.3	564	64.5
135	9	43.2	19.4	1.94	55.4	38	56	761	81.3
136	8	39.75	51.2	1.93	55.5	25.5	28.3	406	35.8
137	9	63	93.5	1.44	33.7	30.4	41.3	559	52
138	6	82.5	81.2	2	64.5	54.5	86.6	504	58
139	6	3.75	50	1.88	54.8	54.3	83.3	648	70.9
140	7	9.95	64.8	2.84	83.1	22.9	11.5	342	15.3
141	7	78.25	9.4	1.91	57.1	56	79.4	421	32
142	9	22.6	83.1	2.29	71.6	13.4	2.6	258	8
143	5	74.95	8.3	1.66	83.3	63.4	91.6	828	91.6
144	7	17.35	1.3	2.08	63.6	18	2.5	1103	93.5
145	11	67.15	20	0.79	16.6	26.9	33.3	536	54.5
146	7	66.15	43.2	1.59	38.9	56.5	80.7	672	71.7
147	8	66	32.5	1.16	16	35.9	51.8	542	65.4
148	9	23.4	24.6	1.26	21.6	29.3	36	573	54.6
149	10	39.65	16.2	2.16	76.3	24.9	34.2	434	44.7
150	9	49.55	25.9	2.08	62.1	60.4	90.6	575	56
151	11	84.55	50	1.27	41.6	28.7	41.6	755	72.7
152	6	64.7	65.6	0.08	3.2	24.5	13.3	382	38.7
153	9	14.4	90.9	2.27	68.9	34.8	50.6	672	72
154	7	92.65	22.9	1.63	42.8	65	87.1	674	73
155	7	63.2	27	4.36	97.4	20.8	8.9	1113	94.8
156	8	24.15	25	0.92	6.1	13.7	1.2	438	43.2
157	9	12.75	76.6	0.54	2.7	14.6	5.3	198	1.3
158	9	61.95	58.4	2.52	79.7	36.7	53.3	551	50.6
159	9	57.35	40.2	1.37	28.3	28.7	33.3	649	68
160	9	21.3	2.5	1.34	22.9	19.6	12	576	58.6
161	6	43.7	75	1.45	38.7	49.9	70	926	96.7
162	9	28.65	38.9	2.09	63.5	11.8	1.3	243	5.3
163	8	8.4	93.7	0.95	7.4	173.9	98.7	734	85.1
164	8	71.3	52.5	2.35	79	23.9	22.2	207	2.4
165	8	13.6	31.2	4.47	98.7	21.4	14.8	1287	96.2
166	7	30.2	10.8	1.76	50.6	45.8	60.2	473	43.5
167	6	57.25	53.1	1.7	48.3	45.2	60	371	35.4
168	9	82.25	54.5	1.48	36.4	33.4	49.3	627	65.3
169	9	49.2	57.1	1.13	14.8	16.9	6.6	209	2.6
170	10	64.9	37.8	1.29	23.6	23.2	28.9	328	13.1
171	10	27.85	18.9	1.51	34.2	29	50	328	13.1
172	8	14.6	18.7	2.33	77.7	44.4	61.7	533	62.9
173	7	76.3	16.2	1.5	33.7	45.3	56.4	390	25.6
174	8	60.3	10	1.69	40.7	32.1	41.9	414	37
175	6	39	87.5	2.33	74.1	20.1	10	432	48.3
176	7	80.95	93.2	1.45	31.1	27.9	21.7	322	14.1
177	9	75.55	16.8	2.16	66.2	18	8	368	21.3
178	7	49.2	39.1	1.78	51.9	53.9	76.9	541	57.6
179	5	59.35	16.6	1.12	41.6	23.3	16.6	394	50
180	7	29.45	8.1	2.83	81.8	190.3	98.7	697	76.9
181	9	65.8	75.3	1.65	40.5	40.6	65.3	475	41.3
182	10	75.25	67.5	1.81	52.6	20.9	18.4	1616	94.7
183	9	89.95	68.8	2.58	82.4	43.9	72	560	53.3
184	9	7.2	1.2	1.79	48.6	45.2	76	245	6.6
185	10	51.65	56.7	1.88	57.8	17	13.1	452	50
186	8	75.95	42.5	1.76	44.4	47.6	71.6	426	39.5
187	8	49.3	7.5	2.24	69.1	32	40.7	475	51.8
188	7	36.5	41.8	3.33	92.2	57.5	82	1018	92.3
189	5	88.6	75	0.92	16.6	47.8	58.3	450	66.6
190	10	21.7	91.8	2.36	78.9	24.2	31.5	664	81.5
191	10	64.65	94.5	0.78	7.8	16.4	7.8	480	57.8
192	10	47.2	29.7	0.82	10.5	17.2	15.7	276	5.2
193	6	78.65	68.7	1.14	25.8	30.1	23.3	351	25.8
194	9	69.3	59.7	1.74	45.9	45.3	77.3	417	32
195	9	59	77.9	1.93	54	64.4	92	785	84
196	9	82.85	80.5	1.54	37.8	29.8	37.3	480	42.6
197	8	19.75	23.7	1.12	13.5	49.2	74	475	51.8
198	9	19.95	23.3	2.43	75.6	42.5	69.3	261	9.3
199	7	75.6	63.5	1.72	48	50.2	69.2	466	39.7
200	7	24.3	25.6	4.03	96.1	42.1	51.2	683	74.3
201	7	8.5	28.3	1.8	54.5	46.4	64.1	320	11.5
202	7	92.05	82.4	2.63	79.2	38.5	41	767	83.3
203	8	52.55	71.2	1.84	51.8	43.9	59.2	442	44.4
204	7	16.75	40.5	1.92	58.4	28.3	24.3	318	10.2
205	8	92.5	90	2	59.2	43	58	379	27.1
206	7	45.7	47.2	3.05	87	26.6	15.3	1613	98.7
207	7	47.8	94.5	1.71	46.7	33.6	34.6	382	23
208	11	61.05	71.85	1.65	66.6	40	66.6	500	45.4
209	7	54.5	85.1	1.62	41.5	58.5	83.3	483	44.8
210	10	85.05	59.4	1.68	44.7	45.6	78.9	387	28.9
211	8	58.3	75	1.58	35.8	46	69.1	497	59.2
212	8	75.6	45	2.78	91.3	52.9	77.7	825	86.4
213	7	49.65	72.9	2.04	62.3	27.2	19.2	626	67.9
214	9	73.25	41.5	1.21	17.5	39.4	61.3	597	64
215	7	63.7	31	1.56	36.3	39.5	42.3	839	87.1
216	6	61.4	34.3	1.26	29	50.8	73.3	348	19.3
217	6	50.8	71.8	2.85	87	65.5	93.3	659	74.1
218	8	76.8	98.7	1.02	8.6	21.5	16	477	54.3
219	6	72.1	46.8	0.52	6.4	51.3	76.6	390	41.9
220	9	13.15	88.3	2.48	78.3	46.1	80	384	25.3
221	9	64.4	79.2	2.42	74.3	18.2	10.6	392	26.6
222	7	61.25	56.7	0.85	7.7	45.8	60.2	603	66.6
223	7	16.1	81	2.4	71.4	51.1	71.7	189	1.2
224	8	49.65	60	0.72	3.7	31.4	37	256	4.9
225	5	47.9	91.6	1.17	50	25.5	25	339	41.6
226	9	18.45	84.4	8.03	98.6	13.5	4	3433	98.6
227	7	94.7	91.8	1.5	33.7	48.2	66.6	422	33.3
228	7	11.4	98.6	0.95	10.3	15.4	1.2	191	2.5
229	6	23.7	96.8	2.7	80.6	52.8	80	282	12.9
230	5	81.2	83.3	1.19	58.3	49.8	75	697	83.3
231	8	18.25	48.7	1.05	11.1	40.9	55.5	3886	98.7
232	9	37.25	12.9	1.41	32.4	22.8	18.6	650	69.3
233	8	17.3	1.2	1.54	33.3	20.4	13.5	478	55.5
234	8	80.45	35	2.15	66.6	35.2	46.9	465	46.9
235	9	25.4	15.5	1.72	41.8	21.9	17.3	417	32
236	9	90.85	20.7	2.84	90.5	40.9	66.6	658	70.6
237	7	7.35	74.3	1.44	29.8	21.6	10.2	589	64.1
238	7	56.9	44.5	1.69	45.4	44.6	55.1	712	79.4
239	9	37.05	63.6	3.27	94.5	41.2	68	676	74.6
240	10	85.6	70.2	0.9	13.1	37.9	68.4	524	65.7
241	8	38.5	33.7	1.88	54.3	48.2	72.8	689	80.2
242	7	80.35	4	0.98	12.9	46	62.8	650	69.2
243	5	40.7	33.3	1.32	66.6	15.7	8.3	233	8.3
244	9	97.65	36.3	1.08	12.1	44.4	73.3	872	88
245	10	7.6	2.7	2.71	81.5	59.7	89.4	639	76.3
246	6	48.4	43.7	1.31	32.2	33.2	36.6	222	9.6
247	7	79.95	17.5	2.61	77.9	73.9	91	505	51.2
248	8	32	70	1.55	34.5	75.9	95	1137	93.8
249	11	33.6	40	0.35	8.3	10.7	8.3	187	18.1
250	8	24.05	46.2	2.76	90.1	50.9	76.5	435	41.9
251	10	62.7	27	1.66	42.1	21.1	21	365	26.3
252	10	91.25	48.6	2	63.1	56.2	86.8	681	84.2
253	9	90.15	35	1.07	10.8	27	28	588	61.3
254	8	10	37.5	2.28	70.2	28	30.6	483	44
255	9	71.8	87	2.28	72.8	54.2	82.7	928	92.5
256	9	97.75	48	2.81	83.8	48.3	66.6	211	6.4
257	6	11.15	37.5	2.69	86.4	33.3	48	462	40
258	8	67.2	40	2.27	71.6	32.4	43.2	449	45.6
259	8	46.45	72.5	1.7	43.2	35.3	49.3	468	48.1
260	8	78.65	77.5	1.35	25.9	29.4	32	516	61.7
261	8	86.95	50	2	59.2	35.7	50.6	543	66.6
262	8	67.75	58.7	1.81	49.3	18.1	6.1	481	56.7
263	7	73.2	71.6	1.25	22	51.7	73	691	75.6
264	8	22.85	28.7	1.05	11.1	35.2	46.9	614	71.6
265	9	62.3	67.5	0.46	1.3	55.5	88	703	77.3
266	9	72	70.1	1.76	47.2	45.6	78.6	705	78.6
267	8	25.25	97.5	1.85	53	24.8	25.9	347	17.2
268	9	43.2	62.3	1.37	28.3	32.2	44	702	76
269	9	67.2	22	1.63	39.1	39.3	58.6	536	48
270	8	61.15	38.7	0.02	1.2	45	65.4	916	91.3
271	7	58.5	12.1	0.68	2.5	26.9	17.9	794	85.8
272	8	7.2	61.2	1.03	9.8	32.6	44.4	304	8.6
273	7	72.15	79.7	1.03	15.5	44.5	52.5	519	53.8
274	8	66.55	82.5	2.28	72.8	19.6	11.1	385	28.3
275	9	86.15	96.1	2.06	60.8	31.8	42.6	705	78.6
276	9	89.75	97.4	2.73	87.8	42.9	70.6	591	62.6
277	9	29.5	50.6	0.77	6.7	39.5	62.6	325	17.3
278	10	38.5	83.7	3.24	94.7	12.6	2.6	479	55.2
279	9	16.65	64.9	1.94	55.4	23.2	20	268	12
280	7	15.05	62.1	1.41	28.5	45.5	57.6	888	88.4
281	8	41.7	73.7	1.39	27.1	156.6	97.5	543	66.6
282	9	52	61	2.78	89.1	20.9	13.3	237	4
283	8	35.1	83.7	1.27	22.2	46.2	70.3	592	70.3
284	9	75.25	31.1	1.36	27	54.4	85.3	858	86.6
285	7	67.15	86.4	1.04	16.8	32.2	28.2	464	37.1
286	10	63.15	43.2	2.08	71	108.8	97.3	1985	97.3
287	8	66.35	76.2	1.62	38.2	36.2	53	674	79
288	9	22.55	44.1	2.57	81.4	23.4	20.9	397	32
289	8	73.55	81.2	1.19	17.2	62.1	87.6	862	88.8
290	8	57.05	80	1.69	40.7	24.8	25.9	364	23.4
291	9	24.85	51.9	1.9	52.7	23.6	21.3	307	13.3
292	10	93	21.6	1.25	21	51.5	84.2	732	86.8
293	8	50.45	15	1.53	32	45.6	67.9	423	38.2
294	7	35.55	95.9	2.31	70.1	19.7	6.4	315	8.9
295	9	35.55	81.8	2.44	77	25.8	26.6	549	49.3
296	8	42.85	66.2	2.58	82.7	24.2	24.6	652	76.5
297	8	63.2	68.7	2.66	83.9	61.3	86.4	536	64.1
298	9	29.3	42.8	1.22	18.9	32.5	46.6	648	66.6
299	7	63.65	78.3	0.73	3.8	30.6	26.9	354	16.6
300	6	77.85	90.6	3.01	90.3	36.3	41.2	877	93.5
301	10	67.8	72.9	2.73	84.2	33.3	63.1	389	31.5
302	9	76.25	92.2	0.76	5.4	28.3	32	317	16
303	9	80.25	53.2	2.19	67.5	23.8	22.6	401	28
304	7	7.6	90.5	2.21	66.2	33.2	33.3	303	6.4
305	10	17.35	64.8	1.78	47.3	16.2	5.2	274	2.6
306	8	79.9	43.7	2.32	75.8	31.6	35.6	502	57.4
307	6	31.7	31.2	1.78	50	67.8	94.1	297	14.7
308	8	76.45	86.2	2.45	79.3	61.9	85	518	59.7
309	9	71.75	85.7	2.03	58.2	44	71.2	556	51.2
310	9	81.1	46.7	1.65	39.2	59.4	90	677	76.2
311	6	62.15	84.3	2.59	79.4	28.6	20.5	453	50
312	8	93.85	55	2.3	73.5	39.2	52.8	910	89.6
313	10	17.45	13.5	1.53	35.8	23.1	25.6	240	2.5
314	9	26.6	74	2.17	67	16.1	6.2	243	5
315	9	72.4	49.3	1.04	10.1	25.1	25	437	36.2

## Sheet: Fig. 3G-H, explant culture - T3
	Stromal subsets									uNK subsets
	Patient ID	Group	PLA2G2A (copy numer/μL)	DIO2 (copy numer/μL)	PLA2G2A/DIO2 (a.u.)	PLA2G2A (fold change relative to AFM group)	DIO2 (fold change relative to AFM group)	PLA2G2A/DIO2 (fold change relative to AFM group)		Sample ID	Group	ITGAD (copy numer/μL)	CD160 (copy numer/μL)	ITGAD/CD160 (a.u.)	ITGAD (fold change relative to AFM group)	CD160 (fold change relative to AFM group)	ITGAD/CD160 (fold change relative to AFM group)
	1	AFM	44.0175	43.8085	1.00477	1	1	1		1	AFM	0.00217073	0.000796776	2.7244	1	1	1
	1	T3	41.7709	33.0328	1.26453	0.948961	0.754028	1.25852		1	T3	0.00119855	0.000630662	1.90046	0.55214	0.791517	0.697572
	2	AFM	56.7232	13.2609	4.27749	1	1	1		2	AFM	0.00185583	0.00132538	1.40022	1	1	1
	2	T3	26.5219	11.5348	2.29929	0.467568	0.86984	0.537533		2	T3	0.0017626	0.00117494	1.50016	0.949767	0.886493	1.07138
	3	AFM	60.9955	15.7843	3.86431	1	1	1		3	AFM	0.00269145	0.00238071	1.13052	1	1	1
	3	T3	9.50807	4.20995	2.25848	0.155881	0.266717	0.584445		3	T3	0.00261245	0.00137434	1.90088	0.970647	0.577279	1.68142
	4	AFM	306.999	22.2049	13.8257	1	1	1		4	AFM	27.6208	1.15326	23.9502	1	1	1
	4	T3	293.115	39.2292	7.47184	0.954774	1.76669	0.54043		4	T3	30.2057	1.92702	15.6748	1.09359	1.67093	0.654477
	5	AFM	437.712	35.8516	12.209	1	1	1		5	AFM	22.7431	2.15523	10.5525	1	1	1
	5	T3	265.943	36.3029	7.32565	0.607575	1.01259	0.600021		5	T3	29.5595	2.6587	11.118	1.29971	1.23361	1.05359
	6	AFM	2.40385	172.026	0.0139738	1	1	1		6	AFM	0.573014	2.86768	0.199818	1	1	1
	6	T3	1.35612	169.787	0.00798717	0.564144	0.986986	0.571582		6	T3	0.206647	1.86105	0.111038	0.360632	0.648972	0.555697
	7	AFM	27.5285	13.4518	2.04645	1	1	1		7	AFM	17.7412	1.1102	15.9802	1	1	1
	7	T3	12.1645	26.6795	0.455949	0.441886	1.98334	0.2228		7	T3	31.8249	1.66973	19.0599	1.79384	1.50398	1.19272
	8	AFM	271.716	28.3167	9.5956	1	1	1		8	AFM	3.087	1.99661	1.54612	1	1	1
	8	T3	200.145	31.7773	6.29835	0.736596	1.12221	0.65638		8	T3	3.21082	1.28335	2.50192	1.04011	0.642763	1.61819
	9	AFM	1.77518	708.659	0.00250498	1	1	1		9	AFM	1.17174	2.66462	0.439739	1	1	1
	9	T3	0.336783	220.256	0.00152905	0.189718	0.310806	0.610405		9	T3	0.102787	1.64561	0.0624617	0.0877222	0.617576	0.142043
	10	AFM	117.105	38.3498	3.05361	1	1	1		10	AFM	1.16059	1.13063	1.0265	1	1	1
	10	T3	49.6831	29.298	1.69578	0.42426	0.763968	0.555337		10	T3	2.08263	3.07558	0.677152	1.79445	2.72023	0.65967
	11	AFM	345.168	64.2031	5.37619	1	1	1
	11	T3	52.498	66.1309	0.793849	0.152094	1.03003	0.14766

## Sheet: Fig.3J-K-blastocyst medium
	Sample ID	Group	PLA2G2A (copy numer/μL)	DIO2 (copy numer/μL)	PLA2G2A/DIO2 (a.u.)	ITGAD (copy numer/μL)	CD160 (copy numer/μL)	ITGAD/CD160 (a.u.)	PLA2G2A (fold change relative to control group)	DIO2 (fold change relative to control group)	PLA2G2A/DIO2 (fold change relative to control group)	ITGAD (fold change relative to control group)	CD160 (fold change relative to control group)	ITGAD/CD160 (fold change relative to control group)
	1	Control	23.7207	32.8258	0.722622	0.834218	1.58533	0.52621	1	1	1	1	1	1
	1	Pregnant	22.8021	45.0918	0.505683	3.66239	2.89417	1.26544	0.961277	1.37367	0.699788	4.3902	1.82559	2.40482
	1	Not Pregnant	10.3184	100.704	0.102463	1.07039	1.13782	0.940736	0.434997	3.06784	0.141793	1.28311	0.717717	1.78776
	2	Control	81.5339	75.5685	1.07894	1.47778	2.24433	0.65845	1	1	1	1	1	1
	2	Pregnant	65.4885	96.8331	0.676303	2.0525	1.69838	1.2085	0.803206	1.2814	0.626821	1.38891	0.756742	1.83538
	2	Not Pregnant	36.4716	92.8677	0.392726	1.06449	1.86449	0.570927	0.447318	1.22892	0.363992	0.720328	0.830754	0.867078
	3	Control	438.589	60.3564	7.26665	11.9702	2.48442	4.81812	1	1	1	1	1	1
	3	Pregnant	517.21	80.5182	6.42352	19.0802	8.3951	2.27277	1.17926	1.33405	0.883972	1.59397	3.3791	0.471714
	3	Not Pregnant	359.961	93.5423	3.84811	5.4927	1.52721	3.59657	0.820726	1.54983	0.529558	0.458864	0.614713	0.746468
	4	Control	27.2887	26.4257	1.03266	1.98572	3.6063	0.550625	1	1	1	1	1	1
	4	Pregnant	27.3417	29.1212	0.938893	4.07454	1.89539	2.14971	1.00194	1.102	0.909201	2.05192	0.525578	3.90412
	4	Not Pregnant	21.3223	120.475	0.176986	0.79028	1.7129	0.461369	0.78136	4.559	0.171388	0.397982	0.474975	0.837901
	5	Control	167.777	33.0122	5.08229	3.94798	0.932041	4.23584	1	1	1	1	1	1
	5	Pregnant	190.907	39.8695	4.78831	6.89017	1.70198	4.04834	1.13786	1.20772	0.942154	1.74524	1.82607	0.955733
	5	Not Pregnant	121.595	77.897	1.56098	1.62011	0.616939	2.62605	0.724742	2.35965	0.30714	0.410364	0.661922	0.619959

## Sheet: Fig. S3B - PBMC
Sample ID	PLA2G2A centile	DIO2 percentile	PLA2G2A/DIO2 percentile	ITGAD percentile	CD160 percentile	ITGAD/CD160 percentile	CD56/CD16+		CD3+		NK/T cell counts
							%	absolute counts	CD3+ (%)	absolute counts
1	99.2	47.4	99.2	75.6	72.9	40.5	10.68	234.08	78.64	1723.66	0.135804
2	51.8	71.2	40.8	85.1	97.2	33.7	9.48	252.97	81.48	2174.72	0.116323
3	68	1.5	97.3	10.8	2.7	51.3	10.46	309.6	80.83	2392.8	0.129388
4	53.8	18.5	61.5	33.3	33.3	58.3	11.12	173.55	80.43	1255.8	0.138199
5	95.4	68.9	77	30	20	60	18.05	399.69	71.91	1592.22	0.251027
6	97.8	41.1	96.4	83.7	62.1	75.6	15.07	273.9	72.91	1325.64	0.206617
7	81.8	3.8	95.2	32.5	22.5	57.5	11.56	184.32	78.52	1251.7	0.147256
8	12.4	41.4	23.3	25	25	47.5	11.3	274.44	82.19	1996.5	0.137461
9	15.9	29.9	28.9	55.4	93.2	14.8	28.58	427.26	45.71	683.24	0.625344
10	60.7	20.6	75	58.3	75	25	10.7	383.31	81.89	2933.65	0.13066
11	61.9	92	46	46.8	18.7	62.5	8.59	141.94	80.41	1328.23	0.106864
12	63.7	3.3	83.5	94.8	68.8	94.8	33.15	709.36	59.77	1278.82	0.554699
13	93.6	19.1	93.6	89.1	67.5	81	13.63	362.32	73.06	1942.23	0.186548
14	99.5	50.7	98.5	42.8	84.4	14.2	17.22	445.38	73.68	1905.18	0.233773
15	65.7	26	70	75.6	41.8	67.5	10.97	265.91	71.95	1743.4	0.152524
16	93.2	29.4	88.4	17.5	24.3	36.4	14.42	283.9	76.45	1505.39	0.188589
17	60.9	78.1	42.5	23.7	28.7	41.2	8.21	146.82	79.3	1417.77	0.103557
18	98.8	95.4	72.4	22.5	47.5	26.2	14.2	215.13	72.84	1103.43	0.194965
19	83.9	89.6	59.7	83.7	52.5	92.5	17.43	249.08	69.1	987.49	0.252235
20	98.2	92.8	73.2	59.4	56.7	54	7.27	145.99	81.03	1626.58	0.0897527
21	19.6	10.6	37.8	83.7	75.6	70.2	19.61	429.48	64.73	1417.46	0.302993
22	30.6	4.8	61.2	37.8	18.9	78.3	12.1	389.94	77.1	2485.05	0.156914
23	56.9	8.3	76.3	45.9	87.8	13.5	22.02	349.49	63.29	1004.39	0.347962
24	42.5	64.3	32.1	7.7	55.8	6.4	10.33	246.14	78.89	1880.38	0.130899
25	22.7	45.4	31.8	40.6	84.3	15.6	9.29	113.28	76.41	932.03	0.121541
26	50.5	13.7	74.7	79.2	10.3	98.7	6.15	166.03	81.16	2192.05	0.0757419
27	48.6	16.2	58.1	44.5	14.8	68.9	15.29	173.29	70.51	798.91	0.216908
28	41.4	64.6	37.8	74.3	9.4	89.1	6.79	120.31	85.95	1523.18	0.0789861
29	4.1	62.5	16.6	12.5	34.3	9.3	7.78	143.3	77.26	1423.74	0.10065
30	85.1	51.8	85.1	90	90	80	5.65	237.64	87.27	3670.64	0.0647408
31	92.1	42.1	92.1	18.9	21.6	32.4	5.63	100.67	80.16	1433.56	0.0702238
32	89.2	52.3	82.1	6.7	22.9	21.6	12.77	312.63	73.26	1792.99	0.174362
33	28.8	52.2	32.2	62.1	56.7	55.4	14.69	194.77	71.78	951.64	0.204668
34	50	42.3	46.1	60	70	30	6.15	172.17	78.62	2200.39	0.0782452
35	16.6	13.6	33.3	2.7	16.2	5.4	17.77	272.61	77.24	1184.75	0.230099
36	68	41.2	61.8	16.8	19.4	29.8	20.67	285.19	66.99	924.31	0.308544
37	67	55.6	54.6	3.8	46.7	3.8	9.02	210.45	84.48	1970.72	0.106788
38	57.7	23.7	67	67.5	74	55.8	4.16	84.62	79.38	1614.73	0.052405
39	81.9	93.3	30.4	2.5	2.5	11.6	11.04	236.79	72.86	1562.51	0.151545
40	46.6	90	26.6	27.5	56.2	22.5	9.21	166.36	80.83	1459.41	0.113991
41	21.9	59	20	10.3	7.7	27.2	9.37	160.93	76.98	1322.81	0.121658
42	23.8	95.2	12.3	56.7	83.7	29.7	11.78	212.9	77.02	1392	0.152945
43	47	88.2	29.4	31.2	21.8	56.2	11.2	125.92	78.54	883.33	0.142551
44	58.3	83.3	41.6	66.6	83.3	41.6	10.73	223.76	68.77	1433.56	0.156087
45	42.8	84.7	22.8	1.2	12.9	5.1	11.09	177.53	75.76	1212.54	0.146412
46	25	88.3	15.8	85	61.2	85	5.83	186.38	81.44	2605.09	0.0715446
47	41.1	82.3	32.3	21.8	53.1	25	5.57	104.4	80.69	1512.69	0.0690161
48	44.1	71.6	35	40	81.2	17.5	3.73	84.18	88.26	1992.62	0.0422459
49	82.5	45	70	34.3	59.3	28.1	26.45	640.03	63.51	1536.7	0.416496
50	39.6	40.5	47.7	24.6	42.5	98.7	21.44	506.36	68.17	1609.7	0.314568
51	72.9	56.7	64.8	19.4	51.2	93.5	9.82	157.3	76.56	1226.78	0.128222
52	65	5	85	68.7	15.6	81.2	20.19	340	73	1229.55	0.276524
53	17.5	97.5	5	37.5	40.6	50	6.27	120.82	75.05	1446.57	0.0835217
54	64.3	84.9	27.3	29.7	81	16.2	24.93	802.25	65.26	2100.05	0.382015
55	41	23	60	33.7	61	25.9	11.58	333.24	73.31	2109.54	0.157968
56	97.4	74.3	89.7	80	80	50	27.09	728.96	66.88	1799.81	0.405021
57	79.5	52.2	70.4	3.1	3.1	65.6	10.24	200.4	77.17	1509.93	0.132721
58	58.9	59.8	50.4	43.2	70.2	27	20.06	357.99	67.9	1211.51	0.295491
59	60.7	94.6	25.3	16.2	17.5	25	13.3	255.44	73.07	1402.98	0.18207
60	27.6	95.1	12.3	81.8	58.4	76.6	15.75	306.66	74.96	1459.63	0.210094
61	17.6	89.7	9.5	30	30	60	18.48	261.82	69.88	989.96	0.264475
62	57.1	94.8	15.5	20	25	20	12.36	245.16	79.24	1571.67	0.155987
63	35.7	98.5	9.2	70	90	30	13	189.24	75.65	1101.19	0.17185
64	5.4	99.2	2.3	81.8	90.9	27.2	13.61	339.38	72.9	1817.6	0.186719
65	93.5	90.7	62.8	20	50	40	11.37	287.86	76.99	1949.91	0.147627
66	56	94	32	55.5	77.7	22.2	9.17	155.09	81.03	1370.69	0.113147
67	98.9	76.5	94.6	25	12.5	75	14.38	384.61	76.13	2036.41	0.188867
68	80.2	85.1	50	85.1	59.2	77.7	6.63	161.16	77.34	1879.41	0.0857503
69	95.6	87.6	75.9	44.4	29.6	44.4	14.06	384.57	67.62	1849.82	0.207896
70	60.9	82.3	37.8	59.4	37.8	67.5	6.87	158.82	77.89	1799.97	0.0882348
71	72.1	73.7	50.8	82.3	70.5	58.8	17.07	344	77.87	1568.98	0.219251
72	93.8	72.2	82.7	51.8	22.2	74	11.56	324.6	72.37	2032.5	0.159705
73	98.1	68.5	93.2	99.3	45.8	97.9	8.73	205.03	78.39	1841.33	0.111349
74	33.3	94.4	14.8	3.4	7.5	29.4	6.07	116.38	80.69	1547.72	0.0751945
75	29.5	68.8	22.9	21	23.4	26.5	18.74	147.24	69.53	546.38	0.269483
76	83.3	41.6	79.1	96	20	96	10.52	168.08	73.32	1170.94	0.143543
77	31	87.1	17.6	4.8	12.7	17.6	26.62	414.36	59.39	924.28	0.448306
78	88.4	56.7	81.7	2.4	18.7	81.7	13.72	261.04	69.92	1330.27	0.196231
79	46.7	92.2	15.7	40.3	32.5	15.7	13.99	266.39	77.3	1471.47	0.181037
80	98.8	76.6	88.4	97.9	12.5	88.4	17.28	277.21	74.66	1197.83	0.231427
81	17.9	90.1	8.6	84.2	49.3	8.6	16	279.16	72.71	1268.25	0.220114
82	63	2.1	86.7	17.6	11.7	34.3	20.07	236.93	61.58	726.79	0.325995
83	48.1	62	38.5	33.5	85.6	13.7	11.07	329.04	80.06	2378.94	0.138314
84	63.6	23.8	74.4	89.4	56.5	86.1	7.97	149.91	85.25	1603.52	0.0934881
85	3.1	38	4.7	6	96	4	11.38	234.77	77.64	1601.14	0.146627
86	38.4	53.8	38.4	25.9	48.1	14.8	5.91	142.98	84.32	2040.24	0.07008
87	71.4	26.5	71.4	17.1	9.3	2.7	6.32	104.12	76.26	1256.27	0.0828803
88	8.1	88.7	9.1	11.1	96.2	36.5	17.8	425.25	70.73	1689.81	0.251656
89	44.6	49.2	50.7	48	69.2	69.4	7.46	165.49	68.34	1516.18	0.109149
90	80	18.2	88.2	54.5	26.6	8.2	15.96	338.6	70.19	1489.49	0.227326
91	79.8	64.9	70.1	81.1	74.2	67.2	9.51	157.91	79.28	1315.95	0.119997
92	95.5	16.4	97	94.4	20.3	92.5	26	376.68	61.97	897.66	0.419624
93	18.7	83.4	15.6	11.6	77.2	6.1	13.91	369.81	71.72	1907.35	0.193887
94	66	55.1	58	4	85.1	1.1	11.81	265.55	77.16	1735.2	0.153037

## Sheet: Fig. S3D - explant culture - T3
	Sample ID	FOXO1/L19		SCARA5/L19		IL15/L19		FOXO1 fold change		SCARA5 fold change		IL15 fold change
		AFM	AFM+T3	AFM	T3	AFM	AFM+T3	AFM	AFM+T3	AFM	AFM+T3	AFM	AFM+T3
	1	2.12488	0.790702	1.02782	0.524195	1.20938	0.666988	1	0.372117	1	0.510009	1	0.551512
	2	1.25337	0.320646	0.697162	0.195104	0.922969	0.319103	1	0.255827	1	0.279855	1	0.345736
	3	0.811286	0.316455	0.614064	0.104407	0.93938	0.142571	1	0.390067	1	0.170027	1	0.151772
	4	1.77884	1.36239	1.05928	0.758624	1.19955	0.878884	1	0.765891	1	0.716171	1	0.732679
	5	1.52829	1.42077	0.7779	0.932425	0.905141	0.768036	1	0.929648	1	1.19864	1	0.848527
	6	1.75018	1.24239	0.207558	0.126367	0.41018	0.294169	1	0.709863	1	0.608827	1	0.717171
	7	1.62387	0.738556	0.119208	0.116376	0.767186	0.435326	1	0.454811	1	0.976244	1	0.567432
	8	1.02254	1.11542	1.1913	0.918043	1.49504	1.31531	1	1.09083	1	0.770621	1	0.879783
	9	1.16758	1.01365	0.0706981	0.0875892	0.496819	0.368683	1	0.868159	1	1.23892	1	0.742087
	10	2.0939	1.23085	2.19879	1.56043	2.19879	1.35996	1	0.587825	1	0.709675	1	0.618505

[truncated: 10 more sheets: Fig. S3E - blastocyst medium, Fig. 4A-C -retrospective cohort, Fig. 4D-E - prospective cohort, Fig. 5- paired biopsies, Fig. 6D - ELISA, Fig. 6E - CFU in assembloids, Fig. 6F - SCARA5_DIO2, Fig. 6G - MMP10, Fig. 6H-I, Cyclicity, Fig. S7A-B]
